# Supplementary material for: Methodology optimizing SAGE library tag-to-gene mapping: application to Leishmania
Source: BMC Res Notes. 2012 Jan 27;5:74. doi: 10.1186/1756-0500-5-74 (PMC3292834; doi:10.1186/1756-0500-5-74)
Supplement: Additional file 1 — The probability attributed to the distance between the mappings of the MMT and the stop of the nearest gene. [file 1756-0500-5-74-S1.XLSX]

## Sheet: Feuille1
CDS	Start	End	Strand	Tags	Start	End	Direction	Distance	Proba
LmjF12.0670	363899	364930	+	CATGTGTGTGCGTG	366548	366561	sens	1618	0.000100520028383788
LmjF35.0460	134449	137202	+	CATGCGCGTGTGTG	138785	138798	antisens	1596	0.000100520028383788
LmjF14.0250	69166	69684	+	CATGTGTGTGCAAG	71276	71289	sens	1592	0.000100520028383788
LmjF32.0980	378876	380558	+	CATGGTCTCCCTCG	382147	382160	sens	1589	0.000100520028383788
LmjF15.0650	280880	282937	+	CATGCACGGCACAC	284514	284527	antisens	1590	0.000100520028383788
LmjF36.2360	944765	946108	+	CATGGGAGGAAGGG	947690	947703	antisens	1595	0.000100520028383788
LmjF29.2560	1106319	1107560	+	CATGGACACACACA	1109156	1109169	antisens	1609	0.000100520028383788
LmjF05.0420	137770	138105	+	CATGCGCGGCACGG	139698	139711	sens	1593	0.000100520028383788
LmjF10.0030	13390	11909	-	CATGCGCACACGTG	10326	10339	antisens	1583	0.000100520028383788
LmjF30.3600	1356388	1356933	+	CATGCACAGCCGCA	1358529	1358542	antisens	1609	0.000100520028383788
LmjF34.0140	46033	46986	+	CATGCGTGCGTGTC	48560	48573	antisens	1587	0.000100520028383788
LmjF29.0100	25593	23983	-	CATGTGTGCACTGC	22368	22381	sens	1602	0.000100520028383788
LmjF34.0690	319941	310438	-	CATGAGGAGAGGCG	308809	308822	sens	1616	0.000100520028383788
LmjF29.2270	1000872	999916	-	CATGTGTGTCTCTC	998308	998321	sens	1595	0.000100520028383788
LmjF36.5920	2277615	2277130	-	CATGTGTGGTGCCT	2275519	2275532	sens	1598	0.000100520028383788
LmjF27.2110	896542	894224	-	CATGCACACACGAA	892634	892647	antisens	1590	0.000100520028383788
LmjF36.0750	259148	263020	+	CATGGCGAACCCCG	264615	264628	sens	1595	0.000100520028383788
LmjF36.0860	315282	316826	+	CATGCAGAGCGAGG	318400	318413	antisens	1587	0.000100520028383788
LmjF10.0370	165308	167095	+	CATGTATGTGTGCG	168702	168715	sens	1607	0.000100520028383788
LmjF32.1760	687542	686046	-	CATGCGTGTGTGTG	684451	684464	antisens	1595	0.000100520028383788
LmjF32.3340	1333074	1336412	+	CATGTGAGAGAGAG	1338026	1338039	sens	1614	0.000100520028383788
LmjF33.0560	246248	245193	-	CATGTTCTCTCTCT	243573	243586	sens	1607	0.000100520028383788
LmjF32.3310	1323256	1324686	+	CATGCCTGCAGGCG	1326300	1326313	sens	1614	0.000100520028383788
LmjF30.1800	658098	659507	+	CATGTATGTGCGCG	661111	661124	sens	1604	0.000100520028383788
LmjF31.1460	687829	686918	-	CATGCAGCGATGCG	685313	685326	antisens	1605	0.000100520028383788
LmjF31.1260	509319	507436	-	CATGGGTGGGTGCA	505840	505853	antisens	1596	0.000100520028383788
LmjF06.1190	478046	478615	+	CATGTGTGCGTGTG	480203	480216	sens	1588	0.000100520028383788
LmjF33.0830	396817	399009	+	CATGAGGCGCAGCA	400625	400638	sens	1616	0.000100520028383788
LmjF10.1300	556390	557871	+	CATGCGCACACGTG	559450	559463	antisens	1592	0.000100520028383788
LmjF35.4290	1728825	1729802	+	CATGCCTATGTATG	1731410	1731423	sens	1608	0.000100520028383788
LmjF35.1620	701066	695211	-	CATGCTCCTTTCGT	693589	693602	sens	1609	0.000100520028383788
LmjF03.0360	108061	113043	+	CATGGCTGGGGGAG	114614	114627	antisens	1584	0.000100520028383788
LmjF34.3660	1583115	1585028	+	CATGATGGGAGCGG	1586608	1586621	sens	1580	0.000100520028383788
LmjF29.0730	267040	266360	-	CATGTGCGTGTGTG	264766	264779	sens	1581	0.000100520028383788
LmjF17.0490	251095	248375	-	CATGTGTATGTGTG	246784	246797	antisens	1591	0.000100520028383788
LmjF27.0130	34343	33891	-	CATGCGTGTTTGAG	32281	32294	sens	1597	0.000100520028383788
LmjF28.1640	622881	618772	-	CATGCACACACACA	617179	617192	antisens	1593	0.000100520028383788
LmjF30.0640	214893	214297	-	CATGGACGCACACA	212696	212709	antisens	1601	0.000100520028383788
LmjF35.1570	680059	679019	-	CATGCAAAGGCGGC	677412	677425	sens	1594	0.000100520028383788
LmjF17.0450	222952	218201	-	CATGTGTGCGTGTG	216615	216628	antisens	1586	0.000100520028383788
LmjF30.3600	1356388	1356933	+	CATGTGCGTGCTTT	1358539	1358552	sens	1606	0.000100520028383788
LmjF27.1180	498093	496825	-	CATGTGGGCCGGTG	495198	495211	sens	1614	0.000100520028383788
LmjF18.0450	194123	192735	-	CATGATGAGCGCGC	191144	191157	antisens	1591	0.000100520028383788
LmjF36.0040	15317	14019	-	CATGGCGGAACAGC	12412	12425	sens	1594	0.000100520028383788
LmjF01.0780	237387	238598	+	CATGCACACACACA	240208	240221	sens	1610	0.000100520028383788
LmjF35.1570	680059	679019	-	CATGCGTGTGTGCC	677401	677414	antisens	1618	0.000100520028383788
LmjF10.0200	85779	87002	+	CATGTCTTTCCTCT	88586	88599	sens	1584	0.000100520028383788
LmjF31.0390	127693	125126	-	CATGCGTTCGCCTC	123543	123556	antisens	1583	0.000100520028383788
LmjF36.0670	195592	196983	+	CATGGCGCGCCGCA	198572	198585	sens	1589	0.000100520028383788
LmjF35.5180	2011133	2012947	+	CATGGGAGGCGCCT	2014559	2014572	sens	1612	0.000100520028383788
LmjF16.1450	610091	609174	-	CATGCCAGCGTGTG	607577	607590	sens	1584	0.000100520028383788
LmjF27.2110	896542	894224	-	CATGTGTGCGTGCG	892624	892637	sens	1587	0.000100520028383788
LmjF29.0120	41406	38677	-	CATGCGTGTGGGCG	37059	37072	sens	1605	0.000100520028383788
LmjF32.0400	159531	157687	-	CATGGAGGAGCGCA	156068	156081	antisens	1619	0.000100520028383788
LmjF24.0400	129905	131890	+	CATGATGCCGCACC	133476	133489	sens	1586	0.000100520028383788
LmjF30.3480	1325380	1326126	+	CATGCCGCCGAATT	1327701	1327714	antisens	1588	0.000100520028383788
LmjF29.2800	1184183	1185184	+	CATGGGCGGCGCGG	1186802	1186815	sens	1618	0.000100520028383788
LmjF34.2190	978474	974326	-	CATGGCGTGCTCCA	972741	972754	antisens	1585	0.000100520028383788
LmjF29.2270	1000872	999916	-	CATGCGCACACACT	998318	998331	antisens	1598	0.000100520028383788
LmjF36.6560	2540728	2539754	-	CATGGCCGCAAGTC	2538152	2538165	sens	1589	0.000100520028383788
LmjF30.1190	405221	407107	+	CATGGGGCGGTGCT	408720	408733	sens	1613	0.000100520028383788
LmjF03.0350	99585	104168	+	CATGCGCACGCACA	105782	105795	sens	1614	0.000100520028383788
LmjF13.0250	81019	79418	-	CATGTGAAGGACGT	77819	77832	sens	1586	0.000100520028383788
LmjF34.0940	403379	406384	+	CATGCCTGTATGTA	407998	408011	sens	1614	0.000100520028383788
LmjF17.0490	251095	248375	-	CATGCATACATATA	246774	246787	sens	1588	0.000100520028383788
LmjF36.1770	704663	704343	-	CATGCCCCCCTCCC	702723	702736	sens	1607	0.000100520028383788
LmjF23.0630	304802	301245	-	CATGTGCACAGGGC	299643	299656	sens	1589	0.000100520028383788
LmjF13.0280	93128	91773	-	CATGCACACGGCGC	91998	92011	antisens	-225	0.000112388213864689
LmjF28.0070	16280	17830	+	CATGAGGCGTCTCT	17614	17627	sens	-216	0.000112388213864689
LmjF14.1320	551551	552948	+	CATGGTGGAAGCCG	552708	552721	sens	-240	0.000112388213864689
LmjF13.0330	104503	103148	-	CATGATTGCCAACT	103363	103376	sens	-228	0.000112388213864689
LmjF36.3530	1373456	1370943	-	CATGCAGATCTTCG	1371164	1371177	sens	-234	0.000112388213864689
LmjF13.0380	115880	114525	-	CATGCACACGGCGC	114750	114763	antisens	-225	0.000112388213864689
LmjF13.0360	111328	109973	-	CATGCACACGGCGC	110198	110211	antisens	-225	0.000112388213864689
LmjF13.0350	109053	107698	-	CATGCACACGGCGC	107923	107936	antisens	-225	0.000112388213864689
LmjF04.1000	388919	385383	-	CATGGTGGCGGCGG	385592	385605	sens	-222	0.000112388213864689
LmjF02.0680	336528	337661	+	CATGCGGCTGCTGC	337433	337446	sens	-228	0.000112388213864689
LmjF13.0390	118156	116801	-	CATGCACACGGCGC	117026	117039	antisens	-225	0.000112388213864689
LmjF13.0340	106778	105423	-	CATGATTGCCAACT	105638	105651	sens	-228	0.000112388213864689
LmjF06.0550	193553	198748	+	CATGCGCACCCGCG	198517	198530	sens	-231	0.000112388213864689
LmjF06.1050	440540	440941	+	CATGTTGTTGCAGT	440703	440716	antisens	-225	0.000112388213864689
LmjF13.0380	115880	114525	-	CATGATTGCCAACT	114740	114753	sens	-228	0.000112388213864689
LmjF31.2770	1333176	1332238	-	CATGGGCGGTGCCG	1332474	1332487	sens	-249	0.000112388213864689
LmjF13.0360	111328	109973	-	CATGATTGCCAACT	110188	110201	sens	-228	0.000112388213864689
LmjF35.4260	1717104	1718237	+	CATGTGCGAGCGGC	1718009	1718022	sens	-228	0.000112388213864689
LmjF13.0370	113604	112249	-	CATGATTGCCAACT	112464	112477	sens	-228	0.000112388213864689
LmjF13.0320	102228	100873	-	CATGCACACGGCGC	101098	101111	antisens	-225	0.000112388213864689
LmjF32.0230	76841	76566	-	CATGCAGGCGGACG	76775	76788	sens	-222	0.000112388213864689
LmjF30.1520	537044	538405	+	CATGCGCCGCGCGC	538170	538183	antisens	-222	0.000112388213864689
LmjF30.2970	1121623	1120538	-	CATGTACGTCTGCG	1120766	1120779	antisens	-228	0.000112388213864689
LmjF30.2980	1123438	1122353	-	CATGTACGTCTGCG	1122581	1122594	antisens	-228	0.000112388213864689
LmjF13.0310	99953	98598	-	CATGATTGCCAACT	98813	98826	sens	-228	0.000112388213864689
LmjF35.3670	1483607	1482930	-	CATGCCGTCCTTCT	1483166	1483179	sens	-249	0.000112388213864689
LmjF27.1550	630299	630703	+	CATGCGCAGCAGGT	630456	630469	antisens	-234	0.000112388213864689
LmjF13.0290	95403	94048	-	CATGATTGCCAACT	94263	94276	sens	-228	0.000112388213864689
LmjF32.2720	1067225	1066776	-	CATGCAGGCGCTGT	1067028	1067041	antisens	-252	0.000112388213864689
LmjF13.0300	97678	96323	-	CATGATTGCCAACT	96538	96551	sens	-228	0.000112388213864689
LmjF23.0140	44820	45692	+	CATGCGCCACGGCG	45464	45477	sens	-228	0.000112388213864689
LmjF13.0910	313082	310587	-	CATGGCGCAGCTCT	310806	310819	antisens	-219	0.000112388213864689
LmjF10.0420	193939	195708	+	CATGCGCGTGTGCC	195492	195505	sens	-216	0.000112388213864689
LmjF36.5930	2281002	2280124	-	CATGCGCGTGCTGC	2280337	2280350	antisens	-213	0.000112388213864689
LmjF36.6080	2341764	2340520	-	CATGTTTTTCTGCG	2340738	2340751	sens	-231	0.000112388213864689
LmjF03.0250	62113	62364	+	CATGGTTGAAGAGA	62102	62115	antisens	-249	0.000112388213864689
LmjF27.1170	493672	492935	-	CATGCGCTGCAGGG	493166	493179	antisens	-231	0.000112388213864689
LmjF23.0050	12570	13457	+	CATGAAGCGGGCCG	13220	13233	sens	-237	0.000112388213864689
LmjF12.0840	502117	503061	+	CATGGAGGGGGAGG	502809	502822	sens	-252	0.000112388213864689
LmjF13.0320	102228	100873	-	CATGATTGCCAACT	101088	101101	sens	-228	0.000112388213864689
LmjF03.0380	120633	121745	+	CATGCTGCTGCAGC	121483	121496	antisens	-249	0.000112388213864689
LmjF13.0350	109053	107698	-	CATGATTGCCAACT	107913	107926	sens	-228	0.000112388213864689
LmjF13.0310	99953	98598	-	CATGCACACGGCGC	98823	98836	antisens	-225	0.000112388213864689
LmjF07.0650	297891	301250	+	CATGCTTCCGTCGA	301000	301013	antisens	-237	0.000112388213864689
LmjF13.0390	118156	116801	-	CATGATTGCCAACT	117016	117029	sens	-228	0.000112388213864689
LmjF36.0470	136565	135198	-	CATGGAGGAGGTGC	135419	135432	sens	-234	0.000112388213864689
LmjF36.5010	1943637	1942897	-	CATGATGTACTGGC	1943100	1943113	sens	-216	0.000112388213864689
LmjF28.2860	1082616	1081642	-	CATGGCACACCGGA	1081844	1081857	sens	-215	0.000112388213864689
LmjF36.3060	1236538	1234418	-	CATGGATGGCGCAC	1234627	1234640	sens	-222	0.000112388213864689
LmjF13.1340	469834	465668	-	CATGAGGGAAGCTG	465880	465893	sens	-225	0.000112388213864689
LmjF29.1080	422842	423964	+	CATGATGCGCGTCA	423702	423715	antisens	-249	0.000112388213864689
LmjF13.0340	106778	105423	-	CATGCACACGGCGC	105648	105661	antisens	-225	0.000112388213864689
LmjF20.0370	135801	139442	+	CATGATGATCACGT	139177	139190	antisens	-252	0.000112388213864689
LmjF35.5120	1995050	1997212	+	CATGGCGGTGAAGC	1996963	1996976	sens	-249	0.000112388213864689
LmjF08.0230	86332	87900	+	CATGATGCTGCGCA	87656	87669	antisens	-231	0.000112388213864689
LmjF31.0050	17733	17044	-	CATGGCCAACGCCG	17244	17257	sens	-213	0.000112388213864689
LmjF07.0500	236045	236839	+	CATGGCGCGCCTGG	236593	236606	sens	-246	0.000112388213864689
LmjF27.1160	492194	489195	-	CATGCTGCTGCAGC	489428	489441	sens	-246	0.000112388213864689
LmjF36.5120	1975205	1974465	-	CATGATGTACTGGC	1974668	1974681	sens	-216	0.000112388213864689
LmjF29.1090	425225	426346	+	CATGATGCGCGTCA	426084	426097	antisens	-249	0.000112388213864689
LmjF34.3955	1699117	1699401	+	CATGCGTACAAGTG	1699148	1699161	antisens	-240	0.000112388213864689
LmjF34.3500	1526830	1528209	+	CATGTGGAGGGGGT	1527973	1527986	sens	-236	0.000112388213864689
LmjF32.2310	909661	905972	-	CATGGCGCTGCAGG	906193	906206	antisens	-221	0.000112388213864689
LmjF36.1070	415162	415536	+	CATGCGCAAGAAGA	415293	415306	sens	-243	0.000112388213864689
LmjF07.0510	238084	238878	+	CATGGCGCGCCTGG	238632	238645	sens	-246	0.000112388213864689
LmjF03.0250	62113	62364	+	CATGCCGCGTGAGA	62112	62125	sens	-252	0.000112388213864689
LmjF08.1260	563925	564224	+	CATGCAGGCCAGCG	563975	563988	sens	-249	0.000112388213864689
LmjF14.0180	46646	48160	+	CATGAGTTGCGCAG	47931	47944	antisens	-216	0.000112388213864689
LmjF36.6844	2636042	2635812	-	CATGGGAGAGGGAT	2636040	2636053	antisens	-228	0.000112388213864689
LmjF29.0610	225987	224083	-	CATGCCACCGGTGC	224322	224335	sens	-252	0.000112388213864689
LmjF21.1260	522779	521277	-	CATGGGCGGCGACG	521526	521539	antisens	-249	0.000112388213864689
LmjF28.2540	983278	987951	+	CATGCCCAGCACGA	987701	987714	antisens	-237	0.000112388213864689
LmjF35.0630	298420	300213	+	CATGGCGCTGACGA	299957	299970	antisens	-243	0.000112388213864689
LmjF13.0300	97678	96323	-	CATGCACACGGCGC	96548	96561	antisens	-225	0.000112388213864689
LmjF19.1170	510945	513731	+	CATGCGCAGCAGCA	513483	513496	sens	-248	0.000112388213864689
LmjF33.1410	635462	637231	+	CATGGAGGAGGGCA	637016	637029	sens	-215	0.000112388213864689
LmjF08.1222	541116	541415	+	CATGCAGGCCAGCG	541166	541179	sens	-249	0.000112388213864689
LmjF36.0065	24416	23448	-	CATGGCGGAGAGAG	23690	23703	antisens	-242	0.000112388213864689
LmjF11.0760	307625	308119	+	CATGATGCCGCGGT	307860	307873	antisens	-246	0.000112388213864689
LmjF29.1070	420460	421581	+	CATGATGCGCGTCA	421319	421332	antisens	-249	0.000112388213864689
LmjF16.0920	338809	338306	-	CATGACGGTGAGCT	338528	338541	antisens	-222	0.000112388213864689
LmjF15.1480	601529	598707	-	CATGGAGAAGGAGA	598931	598944	sens	-237	0.000112388213864689
LmjF24.1640	617720	619459	+	CATGGGAGTTCCTC	619206	619219	sens	-253	0.000112388213864689
LmjF13.0330	104503	103148	-	CATGCACACGGCGC	103373	103386	antisens	-225	0.000112388213864689
LmjF03.0400	127157	128068	+	CATGCTGCTGCAGC	127830	127843	antisens	-225	0.000112388213864689
LmjF13.0370	113604	112249	-	CATGCACACGGCGC	112474	112487	antisens	-225	0.000112388213864689
LmjF36.5810	2225977	2224634	-	CATGGGAGGGGAAG	2224856	2224869	sens	-235	0.000112388213864689
LmjF03.0080	18825	20711	+	CATGTCGCTGGTCT	20489	20502	sens	-222	0.000112388213864689
LmjF16.0300	107740	105845	-	CATGGGCAGCCGCG	106096	106109	antisens	-251	0.000112388213864689
LmjF30.3690	1379543	1381288	+	CATGCCAATGCAGC	1381040	1381053	antisens	-235	0.000112388213864689
LmjF36.1160	437005	438117	+	CATGGCGATGATGG	437870	437883	antisens	-234	0.000112388213864689
LmjF12.0280	104357	106480	+	CATGCGCAGCGGGC	106221	106234	antisens	-246	0.000112388213864689
LmjF04.0910	360704	359958	-	CATGTGTGCCGCCG	360159	360172	sens	-214	0.000112388213864689
LmjF17.1330	631958	632683	+	CATGCCGGTGATGC	632439	632452	antisens	-231	0.000112388213864689
LmjF25.0230	74256	73270	-	CATGCCGCCGAAGG	73486	73499	antisens	-216	0.000112388213864689
LmjF31.0570	203013	201595	-	CATGAGCACGAGGA	201826	201839	antisens	-231	0.000112388213864689
LmjF32.2190	853689	851788	-	CATGCCCTTCCCGC	851993	852006	sens	-218	0.000112388213864689
LmjF27.1895	819083	815550	-	CATGTCGCGCACCT	815799	815812	antisens	-249	0.000112388213864689
LmjF11.0780	309349	309843	+	CATGATGCCGCGGT	309584	309597	antisens	-246	0.000112388213864689
LmjF36.1320	481768	483036	+	CATGTTCGCAGCTG	482808	482821	sens	-228	0.000112388213864689
LmjF28.1690	645770	639822	-	CATGACGGCGGTGC	640043	640056	sens	-234	0.000112388213864689
LmjF36.1100	420875	421249	+	CATGCGCAAGAAGA	421006	421019	sens	-243	0.000112388213864689
LmjF05.0140	41920	43944	+	CATGACACGCTCAG	43694	43707	antisens	-237	0.000112388213864689
LmjF05.0640	212051	217735	+	CATGGCGAGAGCAG	217473	217486	antisens	-249	0.000112388213864689
LmjF35.2920	1196107	1193114	-	CATGTGCACCATCG	1193360	1193373	antisens	-246	0.000112388213864689
LmjF25.1290	517694	515811	-	CATGCCGCCGCCGG	516029	516042	sens	-231	0.000112388213864689
LmjF26.2220	902547	902798	+	CATGCCGCGTGAGA	902546	902559	sens	-252	0.000112388213864689
LmjF09.1240	489556	482696	-	CATGCGATACAGCG	482918	482931	antisens	-222	0.000112388213864689
LmjF13.0280	93128	91773	-	CATGATTGCCAACT	91988	92001	sens	-228	0.000112388213864689
LmjF30.2740	1056399	1055173	-	CATGCGCAACGTGG	1055400	1055413	sens	-240	0.000112388213864689
LmjF36.2260	904032	905021	+	CATGCAGCGCAGCG	904768	904781	antisens	-240	0.000112388213864689
LmjF13.0290	95403	94048	-	CATGCACACGGCGC	94273	94286	antisens	-225	0.000112388213864689
LmjF36.1460	551166	549199	-	CATGCGAAGGCGAC	549444	549457	antisens	-245	0.000112388213864689
LmjF33.0818	386037	387368	+	CATGGAGCCGCCAG	388931	388944	sens	1563	0.000334305420706671
LmjF21.1540	636099	630439	-	CATGCGTGCGGGCG	628862	628875	sens	1564	0.000334305420706671
LmjF20.0560	198157	199938	+	CATGGACACGCAGA	201482	201495	antisens	1557	0.000334305420706671
LmjF20.1750	720780	720283	-	CATGGCGAAACGAC	718718	718731	antisens	1565	0.000334305420706671
LmjF35.3680	1490460	1489699	-	CATGGCCCGAAAAT	1488142	1488155	sens	1544	0.000334305420706671
LmjF31.2570	1256480	1253145	-	CATGGCAGACAGTG	1251558	1251571	sens	1574	0.000334305420706671
LmjF06.0290	97484	96732	-	CATGCAAGCTGAGA	95168	95181	sens	1551	0.000334305420706671
LmjF33.0808	368110	369441	+	CATGGAGCCGCCAG	371004	371017	sens	1563	0.000334305420706671
LmjF33.0819	389625	390956	+	CATGGAGCCGCCAG	392516	392529	sens	1560	0.000334305420706671
LmjF33.1440	655826	657874	+	CATGTGCACACACA	659424	659437	sens	1550	0.000334305420706671
LmjF27.0930	389361	388129	-	CATGCAGACACGAA	386549	386562	sens	1567	0.000334305420706671
LmjF33.0794	343029	344360	+	CATGGAGCCGCCAG	345923	345936	sens	1563	0.000334305420706671
LmjF33.0802	357364	358695	+	CATGGAGCCGCCAG	360258	360271	sens	1563	0.000334305420706671
LmjF28.0230	71387	72370	+	CATGCGCACACACT	73926	73939	sens	1556	0.000334305420706671
LmjF28.0140	36081	40466	+	CATGGGGGACGGTG	42008	42021	antisens	1555	0.000334305420706671
LmjF09.1250	492792	492238	-	CATGTGTGTATATG	490665	490678	sens	1560	0.000334305420706671
LmjF33.0806	364531	365862	+	CATGGAGCCGCCAG	367422	367435	sens	1560	0.000334305420706671
LmjF33.0804	360951	362282	+	CATGGAGCCGCCAG	363843	363856	sens	1561	0.000334305420706671
LmjF33.0796	346612	347943	+	CATGGAGCCGCCAG	349507	349520	sens	1564	0.000334305420706671
LmjF33.0798	350195	351526	+	CATGGAGCCGCCAG	353089	353102	sens	1563	0.000334305420706671
LmjF23.0940	456409	455936	-	CATGCGAGCACGCG	454358	454371	sens	1565	0.000334305420706671
LmjF33.0770	319593	322241	+	CATGGCGGTGCAGT	323771	323784	antisens	1543	0.000334305420706671
LmjF35.3860	1534327	1532615	-	CATGCACGCACACG	1531049	1531062	sens	1553	0.000334305420706671
LmjF29.1380	609819	611795	+	CATGTGTGTCTCCT	613348	613361	sens	1553	0.000334305420706671
LmjF33.0814	378865	380196	+	CATGGAGCCGCCAG	381759	381772	sens	1563	0.000334305420706671
LmjF28.0825	294492	294920	+	CATGAGAGAGAAGG	296479	296492	sens	1559	0.000334305420706671
LmjF27.0970	416065	410531	-	CATGGGAGTCTGGA	408967	408980	antisens	1564	0.000334305420706671
LmjF06.0290	97484	96732	-	CATGGCGCAGCTAC	95178	95191	antisens	1554	0.000334305420706671
LmjF10.1190	516427	515234	-	CATGCGCACGCACA	513683	513696	antisens	1551	0.000334305420706671
LmjF05.0390	125124	127283	+	CATGTGCGCGTGCA	128821	128834	antisens	1551	0.000334305420706671
LmjF33.0812	375280	376611	+	CATGGAGCCGCCAG	378174	378187	sens	1563	0.000334305420706671
LmjF08.0610	240011	240166	+	CATGCGTGTGCGTG	241716	241729	antisens	1563	0.000334305420706671
LmjF29.1490	682940	679239	-	CATGACGGGGGTGA	677684	677697	sens	1542	0.000334305420706671
LmjF29.1470	674905	672779	-	CATGACGGGGGTGA	671219	671232	sens	1547	0.000334305420706671
LmjF33.0816	382452	383783	+	CATGGAGCCGCCAG	385346	385359	sens	1563	0.000334305420706671
LmjF18.1160	492332	492661	+	CATGGAGCTGCGCA	494227	494240	sens	1566	0.000334305420706671
LmjF33.0810	371696	373027	+	CATGGAGCCGCCAG	374590	374603	sens	1563	0.000334305420706671
LmjF33.0800	353781	355112	+	CATGGAGCCGCCAG	356675	356688	sens	1563	0.000334305420706671
LmjF33.1050	492364	493650	+	CATGCGCCGCTGTC	495225	495238	sens	1575	0.000334305420706671
LmjF34.0750	335601	337010	+	CATGTGTCTATGGC	338550	338563	sens	1540	0.000334305420706671
LmjF02.0530	244576	241988	-	CATGTGCGTGCGTG	240442	240455	antisens	1546	0.000334305420706671
LmjF30.1810	661453	678138	+	CATGCTGGGATGCG	679713	679726	sens	1575	0.000334305420706671
LmjF24.2210	808813	808319	-	CATGCCCCTCGGCC	805925	805938	antisens	2394	0.000334305420706671
LmjF10.1110	492102	490531	-	CATGCACACACATT	488959	488972	sens	1559	0.000334305420706671
LmjF33.0792	339442	340773	+	CATGGAGCCGCCAG	342336	342349	sens	1563	0.000334305420706671
LmjF29.1390	614611	616944	+	CATGTGTGCTCCTG	618495	618508	sens	1551	0.000334305420706671
LmjF14.1130	489035	491824	+	CATGGTAACGAGGG	493375	493388	sens	1551	0.000334305420706671
LmjF20.0346	121185	122117	+	CATGCGCATACATA	123686	123699	sens	1569	0.000334305420706671
LmjF12.1070	464063	466177	+	CATGCGGGCTCGAC	467723	467736	sens	1546	0.000334305420706671
LmjF22.0690	264734	262935	-	CATGAAGGCTGCGG	261374	261387	antisens	1561	0.000334305420706671
LmjF36.1770	704663	704343	-	CATGCTCACGTGGG	702785	702798	sens	1545	0.000334305420706671
LmjF16.1330	542477	538452	-	CATGTGCATCTGGC	536892	536905	sens	1547	0.000334305420706671
LmjF06.1050	440540	440941	+	CATGCGCGGCATCT	442481	442494	antisens	1553	0.000334305420706671
LmjF34.0495	194846	195619	+	CATGCGCGCAAGGC	197174	197187	sens	1555	0.000334305420706671
LmjF32.1490	585826	585254	-	CATGGGTGCGTGCG	583700	583713	antisens	1554	0.000334305420706671
LmjF36.2390	965202	966263	+	CATGTATGTGTGTG	967800	967813	sens	1537	0.000334305420706671
LmjF25.0460	147879	147478	-	CATGCGTATGGCGA	145891	145904	sens	1574	0.000334305420706671
LmjF16.1330	542477	538452	-	CATGCACCCACAGA	536908	536921	antisens	1544	0.000334305420706671
LmjF31.0500	173860	171938	-	CATGGCATACGCAG	170372	170385	sens	1553	0.000334305420706671
LmjF36.4070	1552579	1553622	+	CATGCGCACATACA	1555175	1555188	antisens	1566	0.000334305420706671
LmjF08.0660	276231	280085	+	CATGCCGGTCGCCA	281647	281660	antisens	1575	0.000334305420706671
LmjF06.0210	72633	70594	-	CATGGCGGCCATCA	69025	69038	sens	1556	0.000334305420706671
LmjF20.0346	121185	122117	+	CATGTATACATATA	123666	123679	antisens	1562	0.000334305420706671
LmjF11.1080	456577	458139	+	CATGCACACACCTT	459710	459723	sens	1571	0.000334305420706671
LmjF36.4680	1808610	1814054	+	CATGCACACACACA	1815577	1815590	antisens	1536	0.000334305420706671
LmjF05.0690	238662	246725	+	CATGCAGGTCTTGT	248279	248292	antisens	1567	0.000334305420706671
LmjF16.0500	181393	180746	-	CATGCGCGCGCGCA	179170	179183	antisens	1576	0.000334305420706671
LmjF25.2375	882790	882993	+	CATGGCTGCTGCTA	882779	882792	antisens	-201	0.0004517416857372
LmjF32.1310	508570	509718	+	CATGGAGAAAGCGG	509543	509556	sens	-175	0.0004517416857372
LmjF21.1310	544620	543544	-	CATGGACGGTGACG	543723	543736	sens	-192	0.0004517416857372
LmjF21.1020	421054	421938	+	CATGGCTGCGCTGA	421728	421741	sens	-210	0.0004517416857372
LmjF27.1440	598309	598956	+	CATGGAGGAGGAGG	598776	598789	sens	-180	0.0004517416857372
LmjF10.1160	508369	507719	-	CATGTTGTGTTGCT	507914	507927	antisens	-195	0.0004517416857372
LmjF01.0410	100526	101128	+	CATGATCTACCCGA	100918	100931	sens	-210	0.0004517416857372
LmjF28.0540	190437	190099	-	CATGCGGCGCACGA	190300	190313	antisens	-201	0.0004517416857372
LmjF22.0030	12805	12239	-	CATGCCGTAGATAC	12425	12438	antisens	-186	0.0004517416857372
LmjF36.5140	1984359	1982803	-	CATGGGTGGCAGCG	1982980	1982993	antisens	-177	0.0004517416857372
LmjF31.2580	1259096	1258671	-	CATGGCGGGGCAGT	1258881	1258894	antisens	-210	0.0004517416857372
LmjF01.0420	102442	103044	+	CATGATCTACCCGA	102834	102847	sens	-210	0.0004517416857372
LmjF36.4510	1740002	1740598	+	CATGATTGCTCCCA	1740403	1740416	sens	-195	0.0004517416857372
LmjF30.2140	801815	799377	-	CATGAAGGCGGTGC	799559	799572	sens	-195	0.0004517416857372
LmjF27.0140	35794	35141	-	CATGCGGCCGAGGA	35335	35348	antisens	-194	0.0004517416857372
LmjF09.0810	334529	333885	-	CATGAACAGAACGC	334071	334084	antisens	-186	0.0004517416857372
LmjF36.3230	1289500	1287890	-	CATGCTCCGCCAAG	1288075	1288088	antisens	-185	0.0004517416857372
LmjF28.2560	994856	995287	+	CATGGACCACGCCC	995098	995111	sens	-189	0.0004517416857372
LmjF36.3750	1441498	1441758	+	CATGCGCTCCGTGC	1441538	1441551	antisens	-207	0.0004517416857372
LmjF19.0200	52450	51497	-	CATGATGATGACGT	51685	51698	sens	-201	0.0004517416857372
LmjF23.0730	361933	360134	-	CATGGGGTTCGCAG	360341	360354	antisens	-207	0.0004517416857372
LmjF22.1370	576580	574970	-	CATGCTGTGGCAGT	575143	575156	sens	-186	0.0004517416857372
LmjF30.0690	223468	223268	-	CATGATGAGGATGA	223466	223479	antisens	-198	0.0004517416857372
LmjF30.3200	1216476	1216138	-	CATGCTGGATGCCG	1216329	1216342	sens	-204	0.0004517416857372
LmjF28.0540	190437	190099	-	CATGCTGGATGCCG	190290	190303	sens	-204	0.0004517416857372
LmjF28.2050	809938	806927	-	CATGCCGTTCGGCT	807116	807129	antisens	-189	0.0004517416857372
LmjF26.1420	484482	491744	+	CATGCTCTGCAGCA	491521	491534	antisens	-210	0.0004517416857372
LmjF17.1280	613382	613585	+	CATGATGACGGCGC	613371	613384	antisens	-201	0.0004517416857372
LmjF19.0210	57886	56933	-	CATGATGATGACGT	57121	57134	sens	-201	0.0004517416857372
LmjF28.1810	703654	703223	-	CATGCGTGTCAACA	703411	703424	sens	-201	0.0004517416857372
LmjF11.1130	472581	473024	+	CATGCACGGTTTTC	472817	472830	antisens	-194	0.0004517416857372
LmjF04.0470	186495	185929	-	CATGCCGTAGATAC	186115	186128	antisens	-186	0.0004517416857372
LmjF07.0360	163380	162823	-	CATGTCGGACGATG	162999	163012	sens	-189	0.0004517416857372
LmjF03.0520	189468	191744	+	CATGGCCGCCGCCT	191548	191561	antisens	-183	0.0004517416857372
LmjF30.0745	237921	238760	+	CATGGGGATAGTGA	238565	238578	sens	-195	0.0004517416857372
LmjF09.1350	521162	520584	-	CATGCAGCTGCCGT	520754	520767	sens	-183	0.0004517416857372
LmjF13.0560	181906	182502	+	CATGATTGCTCCCA	182307	182320	sens	-195	0.0004517416857372
LmjF15.0710	304772	314119	+	CATGGAAATCGTGG	313932	313945	sens	-187	0.0004517416857372
LmjF30.0200	58697	57204	-	CATGTGTGCCCTGC	57398	57411	antisens	-194	0.0004517416857372
LmjF35.1310	575871	576173	+	CATGGCGCGCCGCG	575975	575988	sens	-198	0.0004517416857372
LmjF19.1190	521397	521789	+	CATGAAGAAGACCG	521597	521610	sens	-192	0.0004517416857372
LmjF27.2330	979603	978425	-	CATGGAGAAGGGTT	978589	978602	sens	-177	0.0004517416857372
LmjF28.2555	993290	993721	+	CATGGACCACGCCC	993532	993545	sens	-189	0.0004517416857372
LmjF25.1970	767051	763857	-	CATGCCATCCGCAC	764029	764042	sens	-185	0.0004517416857372
LmjF11.0700	284650	285879	+	CATGCGACACGGCG	285668	285681	antisens	-198	0.0004517416857372
LmjF15.0380	139896	140222	+	CATGCCGTGGCTCA	140005	140018	antisens	-204	0.0004517416857372
LmjF35.1900	777992	778909	+	CATGTACAAGAAGG	778732	778745	sens	-177	0.0004517416857372
LmjF06.1220	487118	489490	+	CATGAGCTCCTCCG	489279	489292	antisens	-198	0.0004517416857372
LmjF33.1890	848745	850415	+	CATGCACAAGCAGC	850196	850209	antisens	-206	0.0004517416857372
LmjF32.0620	217136	218299	+	CATGCCGGGGTGTG	218103	218116	sens	-196	0.0004517416857372
LmjF35.1310	575871	576173	+	CATGCGGCGGACGC	575965	575978	antisens	-195	0.0004517416857372
LmjF19.0340	123313	124689	+	CATGAGCGGCGGCC	124476	124489	sens	-213	0.0004517416857372
LmjF36.0020	9431	9129	-	CATGGCGCGCCGCG	9314	9327	sens	-198	0.0004517416857372
LmjF30.0670	221979	221779	-	CATGATGAGGATGA	221977	221990	antisens	-198	0.0004517416857372
LmjF28.0040	8368	11118	+	CATGGCAGCAGGCA	10904	10917	antisens	-201	0.0004517416857372
LmjF29.0660	248853	247081	-	CATGCAGGGCGCCT	247245	247258	sens	-177	0.0004517416857372
LmjF35.0900	404225	404932	+	CATGCGCTTCTCTT	404739	404752	antisens	-180	0.0004517416857372
LmjF09.0890	359371	351794	-	CATGCGCGCTGCCC	351982	351995	sens	-201	0.0004517416857372
LmjF35.4680	1850673	1850999	+	CATGCACGAGCGAG	1850789	1850802	sens	-210	0.0004517416857372
LmjF21.0940	389308	390354	+	CATGACGCTGGACA	390171	390184	sens	-183	0.0004517416857372
LmjF35.1890	776046	777032	+	CATGTACAAGAAGG	776855	776868	sens	-177	0.0004517416857372
LmjF29.1600	737207	735165	-	CATGTCCCTCATTT	735329	735342	sens	-177	0.0004517416857372
LmjF15.0370	138772	139098	+	CATGCCGTGGCTCA	138881	138894	antisens	-204	0.0004517416857372
LmjF35.1880	773951	774868	+	CATGTACAAGAAGG	774691	774704	sens	-177	0.0004517416857372
LmjF28.2300	893832	895697	+	CATGTCGCGCAGCT	895477	895490	antisens	-207	0.0004517416857372
LmjF19.0440	169116	170168	+	CATGCTTGAGGTGC	169970	169983	sens	-198	0.0004517416857372
LmjF15.0010	1498	1196	-	CATGGCGCGCCGCG	1381	1394	sens	-198	0.0004517416857372
LmjF11.1110	468818	469261	+	CATGCACGGTTTTC	469054	469067	antisens	-194	0.0004517416857372
LmjF27.1245	522962	521193	-	CATGCGTGCTGCCG	521385	521398	sens	-205	0.0004517416857372
LmjF06.0010	2142	1840	-	CATGGCGCGCCGCG	2025	2038	sens	-198	0.0004517416857372
LmjF33.0970	448816	450609	+	CATGCGCAGACACA	450397	450410	sens	-212	0.0004517416857372
LmjF16.0910	337292	336768	-	CATGACGGTGAGCT	336954	336967	antisens	-186	0.0004517416857372
LmjF33.2585	1161235	1163001	+	CATGGGCATCAAGG	1162827	1162840	sens	-174	0.0004517416857372
LmjF11.1230	507790	508811	+	CATGCAGGCGGCGT	508601	508614	sens	-210	0.0004517416857372
LmjF22.0910	368091	369740	+	CATGTGCACCTCGC	369550	369563	antisens	-177	0.0004517416857372
LmjF25.2450	902482	902784	+	CATGGCGCGCCGCG	902586	902599	sens	-198	0.0004517416857372
LmjF06.0740	288383	291583	+	CATGCGTGGGAACA	291373	291386	sens	-210	0.0004517416857372
LmjF31.3180	1475661	1475963	+	CATGGCGCGCCGCG	1475765	1475778	sens	-198	0.0004517416857372
LmjF11.1240	510668	516079	+	CATGCAGGCGGCGT	515869	515882	sens	-210	0.0004517416857372
LmjF32.1110	436169	437131	+	CATGCAAGATGAAC	436924	436937	sens	-207	0.0004517416857372
LmjF18.1470	667128	668177	+	CATGTGCTCCCTCC	667985	667998	sens	-192	0.0004517416857372
LmjF12.0530	293731	295548	+	CATGGCGATGATGG	295346	295359	antisens	-189	0.0004517416857372
LmjF31.1740	812594	811026	-	CATGGTGTCTCAGC	811190	811203	sens	-177	0.0004517416857372
LmjF15.0380	139896	140222	+	CATGGCCGCCGCCT	140015	140028	sens	-207	0.0004517416857372
LmjF33.2360	1067585	1070371	+	CATGGTGCTGCTCT	1070194	1070207	sens	-177	0.0004517416857372
LmjF34.0860	380417	381085	+	CATGTGCAAGCACG	380893	380906	sens	-192	0.0004517416857372
LmjF12.0150	45919	48996	+	CATGTGGTGCTGCG	48783	48796	sens	-213	0.0004517416857372
LmjF15.0370	138772	139098	+	CATGGCCGCCGCCT	138891	138904	sens	-207	0.0004517416857372
LmjF32.3770	1477664	1478062	+	CATGGCGAAGCGCG	1477870	1477883	sens	-192	0.0004517416857372
LmjF28.0990	359940	361190	+	CATGGAGCCGAAAA	360976	360989	antisens	-201	0.0004517416857372
LmjF02.0020	9053	8751	-	CATGGCGCGCCGCG	8936	8949	sens	-198	0.0004517416857372
LmjF35.2450	1024006	1030941	+	CATGTGGCTCGGTG	1030718	1030731	antisens	-210	0.0004517416857372
LmjF35.2920	1196107	1193114	-	CATGCGTACACGCA	1193310	1193323	sens	-209	0.0004517416857372
LmjF26.1140	373905	375524	+	CATGGTCCGGGTAG	375323	375336	sens	-201	0.0004517416857372
LmjF33.3190	1551439	1551750	+	CATGAAGGAGAAAA	1551543	1551556	sens	-207	0.0004517416857372
LmjF12.0360	155748	156860	+	CATGGCGCTGCACG	156641	156654	antisens	-206	0.0004517416857372
LmjF36.3750	1441498	1441758	+	CATGAAGCACAAGC	1441548	1441561	sens	-210	0.0004517416857372
LmjF33.1560	743663	745675	+	CATGCGCCCCATTC	745477	745490	sens	-198	0.0004517416857372
LmjF15.0010	1498	1196	-	CATGCGGCGGACGC	1391	1404	antisens	-195	0.0004517416857372
LmjF33.0970	448816	450609	+	CATGCATCGCCGCG	450387	450400	antisens	-209	0.0004517416857372
LmjF06.0010	2142	1840	-	CATGCGGCGGACGC	2035	2048	antisens	-195	0.0004517416857372
LmjF25.2450	902482	902784	+	CATGCGGCGGACGC	902576	902589	antisens	-195	0.0004517416857372
LmjF15.0200	79844	79176	-	CATGTGCAAGCACG	79355	79368	sens	-192	0.0004517416857372
LmjF29.2150	949644	948358	-	CATGAGCTCCTCCG	948562	948575	antisens	-204	0.0004517416857372
LmjF30.1690	619313	620377	+	CATGGCGAGAAGGA	620160	620173	antisens	-204	0.0004517416857372
LmjF13.0210	69027	67027	-	CATGCGGCGCGAAG	67225	67238	antisens	-198	0.0004517416857372
LmjF02.0020	9053	8751	-	CATGCGGCGGACGC	8946	8959	antisens	-195	0.0004517416857372
LmjF13.1370	483561	481468	-	CATGAAGCGGCTGG	481650	481663	sens	-195	0.0004517416857372
LmjF36.0020	9431	9129	-	CATGCGGCGGACGC	9324	9337	antisens	-195	0.0004517416857372
LmjF23.0070	15070	16068	+	CATGTGCCGTAGCG	15894	15907	sens	-174	0.0004517416857372
LmjF31.3180	1475661	1475963	+	CATGCGGCGGACGC	1475755	1475768	antisens	-195	0.0004517416857372
LmjF17.0130	104782	102176	-	CATGGCCGCGTTGC	100632	100645	sens	1531	0.000910085215823142
LmjF29.0620	235949	230349	-	CATGTGCGTGCTTG	228810	228823	sens	1526	0.000910085215823142
LmjF03.0900	366546	365422	-	CATGGCCTCTTCTC	363898	363911	sens	1511	0.000910085215823142
LmjF31.1650	783596	782160	-	CATGTGATGGGCAG	780611	780624	sens	1536	0.000910085215823142
LmjF36.4680	1808610	1814054	+	CATGCGTGTGTGTG	1815569	1815582	sens	1515	0.000910085215823142
LmjF18.0070	21298	19127	-	CATGCATATACCGA	17587	17600	sens	1527	0.000910085215823142
LmjF11.0673	265112	266752	+	CATGTGTGTGTGCT	268280	268293	sens	1528	0.000910085215823142
LmjF23.1440	717673	718284	+	CATGGGATAGGTTG	719801	719814	sens	1517	0.000910085215823142
LmjF36.4980	1933872	1932868	-	CATGATTGTTTTCT	1931319	1931332	sens	1536	0.000910085215823142
LmjF34.0560	236042	241288	+	CATGTGCGTGTGTT	242807	242820	sens	1519	0.000910085215823142
LmjF11.0670	258023	259663	+	CATGCACACACACA	261181	261194	antisens	1531	0.000910085215823142
LmjF06.1300	512085	514013	+	CATGATGTCTCTCC	515513	515526	sens	1500	0.000910085215823142
LmjF10.0740	355435	355061	-	CATGCACACACACA	353525	353538	antisens	1536	0.000910085215823142
LmjF27.1580	641461	642903	+	CATGCCACCCAGGC	644434	644447	sens	1531	0.000910085215823142
LmjF04.0040	16627	17946	+	CATGTTGTGAAAAA	19429	19442	antisens	1496	0.000910085215823142
LmjF36.6560	2540728	2539754	-	CATGTGGCCTGATG	2538243	2538256	sens	1498	0.000910085215823142
LmjF26.0980	296314	292379	-	CATGTGTATGTGTG	290850	290863	antisens	1529	0.000910085215823142
LmjF19.0370	142689	146153	+	CATGACACACACAC	147648	147661	antisens	1508	0.000910085215823142
LmjF10.0360	158846	160843	+	CATGCGTGCGTGCG	162377	162390	sens	1534	0.000910085215823142
LmjF09.1070	437043	435604	-	CATGCCGGTGTGTG	434103	434116	antisens	1501	0.000910085215823142
LmjF19.0370	142689	146153	+	CATGTGGTGCAGCA	147665	147678	sens	1512	0.000910085215823142
LmjF31.0020	8648	7704	-	CATGTTGCTGTGCG	6178	6191	sens	1513	0.000910085215823142
LmjF34.3890	1663513	1664427	+	CATGATGGGAGCGG	1665931	1665944	sens	1504	0.000910085215823142
LmjF32.0460	175061	174222	-	CATGGCACACAGGC	172693	172706	sens	1516	0.000910085215823142
LmjF17.1030	505444	507912	+	CATGCACACACACA	509406	509419	sens	1494	0.000910085215823142
LmjF20.1250	574535	575245	+	CATGCACACACGCG	576756	576769	antisens	1524	0.000910085215823142
LmjF21.1380	574409	573306	-	CATGGCAGCCGTCG	571796	571809	antisens	1510	0.000910085215823142
LmjF30.2080	778407	780062	+	CATGTCGTGCTGTG	781571	781584	sens	1509	0.000910085215823142
LmjF29.2450	1068277	1068744	+	CATGATGCACAATG	1070235	1070248	antisens	1504	0.000910085215823142
LmjF08.0660	276231	280085	+	CATGATGGGCGAAG	281583	281596	sens	1498	0.000910085215823142
LmjF10.0740	355435	355061	-	CATGTGCGTGTGTG	353541	353554	sens	1507	0.000910085215823142
LmjF33.2920	1390109	1391044	+	CATGCTCCCACAAA	1392565	1392578	antisens	1534	0.000910085215823142
LmjF34.0175	58472	60376	+	CATGCATAAGCACC	61898	61911	antisens	1535	0.000910085215823142
LmjF32.2290	900831	898912	-	CATGGAAGCCTCGC	897396	897409	sens	1503	0.000910085215823142
LmjF32.3065	1207115	1207468	+	CATGCCCTTCCCGC	1208978	1208991	sens	1510	0.000910085215823142
LmjF11.0673	265112	266752	+	CATGCACACACACA	268270	268283	antisens	1531	0.000910085215823142
LmjF08.1225	544537	545397	+	CATGAGAGCGAGTG	546912	546925	sens	1515	0.000910085215823142
LmjF24.1560	575224	577026	+	CATGCGTCGTCTGT	578507	578520	antisens	1494	0.000910085215823142
LmjF33.1160	543112	543555	+	CATGCGCACGCACA	545076	545089	antisens	1534	0.000910085215823142
LmjF13.0100	30848	29247	-	CATGCGTGCAGACA	27726	27739	sens	1508	0.000910085215823142
LmjF16.1420	587985	586915	-	CATGCGTCACACAC	585386	585399	antisens	1529	0.000910085215823142
LmjF08.0860	390606	391478	+	CATGCGGTGGCGAG	392989	393002	sens	1511	0.000910085215823142
LmjF22.0010	5241	3313	-	CATGATGTCTCTCC	1799	1812	sens	1501	0.000910085215823142
LmjF33.1450	665113	665742	+	CATGGTGATGAGAG	667226	667239	antisens	1497	0.000910085215823142
LmjF08.1270	567346	568206	+	CATGAGAGCGAGTG	569721	569734	sens	1515	0.000910085215823142
LmjF27.0900	368018	368608	+	CATGAGGTCATAGC	370133	370146	sens	1525	0.000910085215823142
LmjF21.1030	423753	426197	+	CATGCACACGGCTG	427706	427719	antisens	1522	0.000910085215823142
LmjF29.0868	328362	327856	-	CATGGGCCGTGTGC	326324	326337	sens	1519	0.000910085215823142
LmjF27.2140	915624	912592	-	CATGAGTGCGAGGG	911065	911078	antisens	1527	0.000910085215823142
LmjF15.0600	248112	251816	+	CATGCGTGCGTGTG	253307	253320	antisens	1504	0.000910085215823142
LmjF32.3310	1323256	1324686	+	CATGGGGGAGGGGG	1326182	1326195	antisens	1509	0.000910085215823142
LmjF17.1020	500528	502444	+	CATGTGCGGCATCT	503976	503989	sens	1532	0.000910085215823142
LmjF12.0500	261608	258498	-	CATGGGGGAGCAGA	256987	257000	antisens	1511	0.000910085215823142
LmjF36.0710	207741	208520	+	CATGTGCGTGTGTG	210030	210043	antisens	1523	0.000910085215823142
LmjF19.0570	216571	218217	+	CATGCGCACGCAAC	219739	219752	antisens	1535	0.000910085215823142
LmjF04.1120	421293	418663	-	CATGCACGTGTGTG	417147	417160	antisens	1516	0.000910085215823142
LmjF05.0780	291980	292423	+	CATGCGCGCGGCGA	293907	293920	antisens	1497	0.000910085215823142
LmjF01.0010	4702	3704	-	CATGTGCAGCGGAG	2183	2196	antisens	1521	0.000910085215823142
LmjF33.0235	73337	71532	-	CATGCAGACACAGC	70020	70033	antisens	1512	0.000910085215823142
LmjF18.1330	566427	568205	+	CATGTGTGCGTGTG	569686	569699	antisens	1494	0.000910085215823142
LmjF27.2470	1084936	1086621	+	CATGTGCACGCGCG	1088109	1088122	antisens	1501	0.000910085215823142
LmjF11.0670	258023	259663	+	CATGTGTGTGTGCT	261191	261204	sens	1528	0.000910085215823142
LmjF34.3745	1611553	1613052	+	CATGTGCGTGTCTG	1614574	1614587	sens	1522	0.000910085215823142
LmjF21.1380	574409	573306	-	CATGGCCCCCACGC	571786	571799	sens	1507	0.000910085215823142
LmjF11.1240	510668	516079	+	CATGCGCGTAGACG	517579	517592	sens	1500	0.000910085215823142
LmjF24.1720	642685	640169	-	CATGTCCACGCTCA	638626	638639	sens	1530	0.000910085215823142
LmjF12.0405	178690	177458	-	CATGACGATGCTGA	175916	175929	sens	1529	0.000910085215823142
LmjF04.1100	413670	412996	-	CATGTCAGCCTTCA	411452	411465	sens	1531	0.000910085215823142
LmjF10.0219	98309	99139	+	CATGCGCACGCGCA	100632	100645	antisens	1506	0.000910085215823142
LmjF35.3210	1323151	1321157	-	CATGCGTGGGGCAC	1319640	1319653	antisens	1517	0.000910085215823142
LmjF11.0675	272194	273834	+	CATGTGTGTGTGCT	275362	275375	sens	1528	0.000910085215823142
LmjF30.1670	609987	611336	+	CATGTGAAGGACGT	612818	612831	antisens	1495	0.000910085215823142
LmjF30.0290	91042	86480	-	CATGCAGTGCGAAG	84970	84983	sens	1497	0.000910085215823142
LmjF17.1030	505444	507912	+	CATGCACACGCATC	509420	509433	sens	1508	0.000910085215823142
LmjF08.0170	61659	63593	+	CATGTGCGCGTGTG	65124	65137	sens	1531	0.000910085215823142
LmjF28.1900	737952	735985	-	CATGCGCCTCATTA	734464	734477	antisens	1521	0.000910085215823142
LmjF22.0170	74776	71222	-	CATGATGCAGGCTC	69672	69685	sens	1537	0.000910085215823142
LmjF10.0219	98309	99139	+	CATGCGTGTGTGGG	100642	100655	sens	1503	0.000910085215823142
LmjF12.1070	464063	466177	+	CATGGGCGCTCGCC	467700	467713	sens	1523	0.000910085215823142
LmjF36.0830	292457	297940	+	CATGCACACAGGCG	299455	299468	antisens	1528	0.000910085215823142
LmjF11.1240	510668	516079	+	CATGTCGCACCTCG	517561	517574	antisens	1495	0.000910085215823142
LmjF11.0675	272194	273834	+	CATGCACACACACA	275352	275365	antisens	1531	0.000910085215823142
LmjF15.1230	512764	510794	-	CATGGGCGACTCGC	509288	509301	antisens	1506	0.000910085215823142
LmjF32.3530	1416684	1417589	+	CATGCGTTGTTGTG	1419083	1419096	sens	1494	0.000910085215823142
LmjF16.1330	542477	538452	-	CATGTGTCTGTGTC	536926	536939	sens	1513	0.000910085215823142
LmjF26.2170	876663	885008	+	CATGTGCGCGTGTG	886532	886545	sens	1524	0.000910085215823142
LmjF30.2330	898471	897449	-	CATGAGAGAAGCAA	895923	895936	antisens	1526	0.000910085215823142
LmjF32.3520	1413084	1413989	+	CATGCGTTGTTGTG	1415483	1415496	sens	1494	0.000910085215823142
LmjF36.3340	1328007	1320430	-	CATGCAGCGCAGCG	1320592	1320605	antisens	-162	0.00146671642192665
LmjF10.0970	449928	449407	-	CATGGCGCTGCAGG	449525	449538	sens	-131	0.00146671642192665
LmjF10.0870	406246	405854	-	CATGGCGCTGCAGG	405982	405995	sens	-141	0.00146671642192665
LmjF29.0480	166390	165434	-	CATGCAGGGCGAGT	165589	165602	sens	-168	0.00146671642192665
LmjF32.3780	1480088	1480498	+	CATGAAGCAGCGCC	1480333	1480346	sens	-165	0.00146671642192665
LmjF28.1700	650104	648689	-	CATGCGCGCGGTGG	648842	648855	antisens	-153	0.00146671642192665
LmjF17.0310	155024	150900	-	CATGCACCCGTTTC	151033	151046	sens	-146	0.00146671642192665
LmjF19.1160	506943	508052	+	CATGGGCGCTCGCC	507884	507897	antisens	-155	0.00146671642192665
LmjF28.2890	1101085	1099928	-	CATGCGAATCGTGG	1100071	1100084	sens	-156	0.00146671642192665
LmjF32.3840	1492113	1492679	+	CATGTGACACAGCA	1492524	1492537	sens	-155	0.00146671642192665
LmjF35.2050	831572	831973	+	CATGCTCGTGATGC	831823	831836	sens	-150	0.00146671642192665
LmjF31.0750	269510	268617	-	CATGGCACCCCCTC	268741	268754	sens	-137	0.00146671642192665
LmjF16.0610	219406	219014	-	CATGGCGCTGCAGG	219142	219155	sens	-141	0.00146671642192665
LmjF29.0080	20705	20331	-	CATGGCAAGCGGCA	20463	20476	sens	-145	0.00146671642192665
LmjF05.0980	372048	370603	-	CATGGAGGAGCGCA	370743	370756	sens	-153	0.00146671642192665
LmjF10.0990	455301	454909	-	CATGGCGCTGCAGG	455037	455050	sens	-141	0.00146671642192665
LmjF32.2690	1059411	1059007	-	CATGTCGAAGGAGC	1059135	1059148	sens	-141	0.00146671642192665
LmjF36.2410	974153	979930	+	CATGAAGGCCGAGC	979759	979772	sens	-171	0.00146671642192665
LmjF33.0400	185527	184307	-	CATGTCGGAGAAGG	184442	184455	antisens	-135	0.00146671642192665
LmjF16.0600	218492	218100	-	CATGGCGCTGCAGG	218228	218241	sens	-141	0.00146671642192665
LmjF22.0880	357174	359288	+	CATGACGCCGTTGA	359113	359126	antisens	-162	0.00146671642192665
LmjF32.0250	88842	83482	-	CATGTTGGTGCAGT	83628	83641	sens	-159	0.00146671642192665
LmjF30.1180	403799	404299	+	CATGGCGCGGCGGC	404141	404154	sens	-158	0.00146671642192665
LmjF13.0950	326345	324894	-	CATGTCGCGCACCT	325026	325039	antisens	-132	0.00146671642192665
LmjF15.1060	456338	455766	-	CATGCCGGTGGGCC	455888	455901	sens	-135	0.00146671642192665
LmjF35.3250	1337354	1336260	-	CATGAGCAGAAAGC	1336407	1336420	antisens	-147	0.00146671642192665
LmjF29.2520	1092850	1094058	+	CATGACTGTTCGAC	1093883	1093896	antisens	-162	0.00146671642192665
LmjF04.0860	335049	333820	-	CATGCGCCGCAGTC	333958	333971	antisens	-138	0.00146671642192665
LmjF36.1390	509301	505960	-	CATGGCCCCCGGTC	506102	506115	antisens	-142	0.00146671642192665
LmjF29.0990	381781	384756	+	CATGCGCACACGCG	384599	384612	antisens	-144	0.00146671642192665
LmjF30.2760	1059017	1058868	-	CATGCTGGTTTGGC	1059015	1059028	antisens	-147	0.00146671642192665
LmjF32.0430	167686	167186	-	CATGCGCCGCCGCA	167302	167315	sens	-129	0.00146671642192665
LmjF36.5800	2223796	2218199	-	CATGACGGAGGAGC	2218339	2218352	sens	-153	0.00146671642192665
LmjF36.5020	1947154	1944617	-	CATGACGGCGACAC	1944745	1944758	sens	-141	0.00146671642192665
LmjF29.0480	166390	165434	-	CATGATGCGCGTCA	165599	165612	antisens	-165	0.00146671642192665
LmjF25.1520	609654	606820	-	CATGCGCGCGTTGC	606957	606970	antisens	-137	0.00146671642192665
LmjF20.0660	237705	239504	+	CATGGCGCTCAGCC	239363	239376	sens	-141	0.00146671642192665
LmjF30.1632	592825	593211	+	CATGGTCTCCGACT	593067	593080	sens	-144	0.00146671642192665
LmjF30.2760	1059017	1058868	-	CATGTCGTCCCGCC	1059005	1059018	sens	-150	0.00146671642192665
LmjF07.0980	516266	516625	+	CATGTCCACGCTCA	516459	516472	antisens	-153	0.00146671642192665
LmjF35.0090	29642	28794	-	CATGCGCGCGACGG	28939	28952	sens	-158	0.00146671642192665
LmjF29.2060	904998	901693	-	CATGCGCCGCTGCT	901845	901858	antisens	-152	0.00146671642192665
LmjF26.0410	111879	111577	-	CATGGCACTCTGCC	111702	111715	sens	-138	0.00146671642192665
LmjF35.4260	1717104	1718237	+	CATGTCGTCGTCCG	1718053	1718066	antisens	-171	0.00146671642192665
LmjF15.1140	467776	467204	-	CATGCCGGTGGGCC	467326	467339	sens	-135	0.00146671642192665
LmjF12.0360	155748	156860	+	CATGGCCATCACGA	156697	156710	antisens	-150	0.00146671642192665
LmjF23.0410	152737	155559	+	CATGCCGCGCGTGA	155387	155400	antisens	-159	0.00146671642192665
LmjF15.1160	470767	470168	-	CATGCCGGTGGGCC	470317	470330	sens	-162	0.00146671642192665
LmjF18.1530	691870	695598	+	CATGAGCAAGGCAA	695433	695446	sens	-165	0.00146671642192665
LmjF16.0610	219406	219014	-	CATGATAGCGCTGC	219152	219165	antisens	-138	0.00146671642192665
LmjF10.0990	455301	454909	-	CATGATAGCGCTGC	455047	455060	antisens	-138	0.00146671642192665
LmjF15.1120	465048	464449	-	CATGCCGGTGGGCC	464598	464611	sens	-162	0.00146671642192665
LmjF31.0790	285210	284344	-	CATGGGCTGCGGGG	284473	284486	antisens	-129	0.00146671642192665
LmjF34.2120	940640	939720	-	CATGCAGACGGAGG	939848	939861	sens	-141	0.00146671642192665
LmjF35.2670	1086512	1085991	-	CATGGGCGTGCGCT	1086141	1086154	antisens	-150	0.00146671642192665
LmjF17.0900	425291	427318	+	CATGCGTGCGGTTC	427183	427196	sens	-135	0.00146671642192665
LmjF17.1440	669285	673529	+	CATGACGGCGTTGG	673377	673390	sens	-152	0.00146671642192665
LmjF29.2300	1021246	1019000	-	CATGGGTGCGAGTG	1019140	1019153	sens	-153	0.00146671642192665
LmjF21.1360	565412	564342	-	CATGATACGACCGA	564486	564499	antisens	-144	0.00146671642192665
LmjF05.0960	356674	358713	+	CATGGCGCGCCGCA	358569	358582	sens	-144	0.00146671642192665
LmjF09.0970	380744	379530	-	CATGCCGGAGATCG	379673	379686	sens	-156	0.00146671642192665
LmjF31.1470	692132	689007	-	CATGTGCCGTAGCG	689157	689170	sens	-163	0.00146671642192665
LmjF30.1070	349297	349995	+	CATGGACGCGTCAA	349820	349833	antisens	-162	0.00146671642192665
LmjF36.4720	1827848	1832284	+	CATGGCGAAGGAGG	1832143	1832156	sens	-141	0.00146671642192665
LmjF05.0400	129429	133061	+	CATGTTCAACAACG	132893	132906	sens	-168	0.00146671642192665
LmjF24.1160	413564	416707	+	CATGGACCACGCCC	416524	416537	antisens	-170	0.00146671642192665
LmjF28.1140	429086	430063	+	CATGAAGGACTCGA	429919	429932	sens	-144	0.00146671642192665
LmjF25.0840	319746	320882	+	CATGAGAGAGCGCT	320729	320742	sens	-153	0.00146671642192665
LmjF36.3750	1441498	1441758	+	CATGGACGTGAGCT	1441596	1441609	sens	-162	0.00146671642192665
LmjF30.1647	603167	603553	+	CATGGTCTCCGACT	603409	603422	sens	-144	0.00146671642192665
LmjF30.3180	1210963	1210520	-	CATGAAGGCAGCAG	1210645	1210658	sens	-138	0.00146671642192665
LmjF36.0110	40327	37511	-	CATGGTCTTCTTTC	37636	37649	sens	-138	0.00146671642192665
LmjF24.2210	808813	808319	-	CATGGACTTGGGCT	808451	808464	antisens	-132	0.00146671642192665
LmjF35.2190	893397	893891	+	CATGGACTTGGGCT	893746	893759	antisens	-132	0.00146671642192665
LmjF16.0600	218492	218100	-	CATGATAGCGCTGC	218238	218251	antisens	-138	0.00146671642192665
LmjF30.1642	599721	600107	+	CATGGTCTCCGACT	599963	599976	sens	-144	0.00146671642192665
LmjF15.1080	459329	458730	-	CATGCCGGTGGGCC	458879	458892	sens	-162	0.00146671642192665
LmjF36.3000	1226283	1223377	-	CATGCGCACAATGT	1223524	1223537	antisens	-147	0.00146671642192665
LmjF09.0780	323297	322506	-	CATGAAGCACAAGC	322637	322650	sens	-144	0.00146671642192665
LmjF30.1655	606613	606999	+	CATGGTCTCCGACT	606855	606868	sens	-144	0.00146671642192665
LmjF22.0340	146074	144684	-	CATGCGCCGCCCCC	144814	144827	sens	-143	0.00146671642192665
LmjF16.0575	205391	204999	-	CATGATAGCGCTGC	205137	205150	antisens	-138	0.00146671642192665
LmjF32.1610	633904	633029	-	CATGCCGAGCAGCC	633197	633210	antisens	-168	0.00146671642192665
LmjF02.0520	237055	231086	-	CATGTTGACGTACG	231239	231252	antisens	-153	0.00146671642192665
LmjF35.5180	2011133	2012947	+	CATGGCAACACGCC	2012791	2012804	sens	-156	0.00146671642192665
LmjF03.0620	228711	230738	+	CATGGCCTCTGCCT	230581	230594	antisens	-144	0.00146671642192665
LmjF34.3815	1634393	1634965	+	CATGCGGGTGTTTG	1634799	1634812	antisens	-153	0.00146671642192665
LmjF34.1550	700054	697721	-	CATGCAGAAGAGGG	697840	697853	sens	-132	0.00146671642192665
LmjF20.0343	120372	120749	+	CATGGATGGCGCAC	120582	120595	antisens	-154	0.00146671642192665
LmjF10.0870	406246	405854	-	CATGATAGCGCTGC	405992	406005	antisens	-138	0.00146671642192665
LmjF32.2710	1065789	1065385	-	CATGTCGAAGGAGC	1065513	1065526	sens	-141	0.00146671642192665
LmjF15.1100	462057	461485	-	CATGCCGGTGGGCC	461607	461620	sens	-135	0.00146671642192665
LmjF21.1720	730649	730248	-	CATGCTCGTGATGC	730385	730398	sens	-150	0.00146671642192665
LmjF30.1637	596272	596658	+	CATGGTCTCCGACT	596514	596527	sens	-144	0.00146671642192665
LmjF16.0570	204479	204087	-	CATGGCGCTGCAGG	204215	204228	sens	-141	0.00146671642192665
LmjF16.0570	204479	204087	-	CATGATAGCGCTGC	204225	204238	antisens	-138	0.00146671642192665
LmjF15.1040	453610	453011	-	CATGCCGGTGGGCC	453160	453173	sens	-162	0.00146671642192665
LmjF23.0690	328943	327618	-	CATGGAGGTCTACC	327737	327750	sens	-132	0.00146671642192665
LmjF16.0575	205391	204999	-	CATGGCGCTGCAGG	205127	205140	sens	-141	0.00146671642192665
LmjF30.1622	585932	586318	+	CATGGTCTCCGACT	586174	586187	sens	-144	0.00146671642192665
LmjF31.2410	1202157	1201147	-	CATGACGCGATCCT	1201303	1201316	antisens	-156	0.00146671642192665
LmjF30.1627	589381	589767	+	CATGGTCTCCGACT	589623	589636	sens	-144	0.00146671642192665
LmjF33.0990	456415	456843	+	CATGTGCGCTGCGT	456671	456684	antisens	-159	0.00146671642192665
LmjF10.1210	526157	524454	-	CATGTGAGCAGTGC	522985	522998	antisens	1469	0.00204910197908637
LmjF30.1400	486172	487833	+	CATGAGCGAGCGCG	489321	489334	sens	1488	0.00204910197908637
LmjF04.0560	231837	230935	-	CATGAGCGACTGCT	226514	226527	sens	4408	0.00204910197908637
LmjF36.0660	190204	190812	+	CATGTGTGTCTGCG	192281	192294	sens	1469	0.00204910197908637
LmjF36.3910	1490417	1491730	+	CATGGCGTGTTGAC	1493221	1493234	sens	1491	0.00204910197908637
LmjF30.1100	369861	370676	+	CATGCGCACCGAAA	372116	372129	antisens	1453	0.00204910197908637
LmjF35.2780	1135919	1133823	-	CATGTACGTACAAC	1132338	1132351	sens	1472	0.00204910197908637
LmjF22.1200	498685	499656	+	CATGGGGCGAGTAC	501142	501155	sens	1486	0.00204910197908637
LmjF35.3960	1563892	1564914	+	CATGTCTGTGCGTG	1566401	1566414	sens	1487	0.00204910197908637
LmjF32.3500	1405887	1406792	+	CATGCGTTGTTGTG	1408280	1408293	sens	1488	0.00204910197908637
LmjF18.1625	720685	721362	+	CATGTCGAGCGTAG	722852	722865	sens	1490	0.00204910197908637
LmjF32.3540	1420282	1421187	+	CATGCGTTGTTGTG	1422675	1422688	sens	1488	0.00204910197908637
LmjF17.0400	189958	186794	-	CATGGGAATAGGCG	185322	185335	sens	1459	0.00204910197908637
LmjF16.1040	403541	405613	+	CATGGTCCGATTCG	407091	407104	sens	1478	0.00204910197908637
LmjF33.0680	287060	288385	+	CATGTGCGTATGCG	289872	289885	sens	1487	0.00204910197908637
LmjF14.1160	502849	504138	+	CATGTGCGGGTGGC	505609	505622	antisens	1484	0.00204910197908637
LmjF19.0370	142689	146153	+	CATGTGTCTGTGTG	147627	147640	sens	1474	0.00204910197908637
LmjF22.1660	679507	681357	+	CATGGTGACGGTGT	682849	682862	sens	1492	0.00204910197908637
LmjF18.0400	167402	165717	-	CATGGTGCACCGAT	164244	164257	sens	1460	0.00204910197908637
LmjF34.3190	1413914	1415446	+	CATGGGAGTCTGGA	1416886	1416899	antisens	1453	0.00204910197908637
LmjF23.1550	756510	758894	+	CATGGGCGCACGGC	760367	760380	antisens	1486	0.00204910197908637
LmjF09.1380	529609	527798	-	CATGTGTGGGTGTG	526290	526303	sens	1495	0.00204910197908637
LmjF03.0200	48407	50089	+	CATGCGTGCGCGCG	51551	51564	antisens	1475	0.00204910197908637
LmjF27.2000	862176	861583	-	CATGCACAGCCACA	860129	860142	antisens	1454	0.00204910197908637
LmjF05.0760	280461	284225	+	CATGCACATACACA	285268	285281	antisens	1056	0.00204910197908637
LmjF21.1040	428472	434837	+	CATGCGTGTGTCTG	436316	436329	sens	1479	0.00204910197908637
LmjF33.2180	984160	988392	+	CATGCGTGGGCTTG	989871	989884	sens	1479	0.00204910197908637
LmjF34.2660	1220142	1222874	+	CATGCGTGCTGTGG	1224348	1224361	sens	1474	0.00204910197908637
LmjF35.2260	922788	924389	+	CATGCGTCTCTTGT	925865	925878	sens	1476	0.00204910197908637
LmjF12.1070	464063	466177	+	CATGCACGTCACAC	467655	467668	antisens	1491	0.00204910197908637
LmjF27.1200	506856	505609	-	CATGCAGGCACGCA	504136	504149	antisens	1473	0.00204910197908637
LmjF26.1480	529426	532470	+	CATGCGTGTGTCTG	533943	533956	antisens	1486	0.00204910197908637
LmjF10.1250	540627	541583	+	CATGCGTCTCTTGT	543026	543039	antisens	1456	0.00204910197908637
LmjF20.1750	720780	720283	-	CATGCGTACACACG	718805	718818	antisens	1478	0.00204910197908637
LmjF23.0480	178210	182394	+	CATGAAGAGGGGAG	183841	183854	antisens	1460	0.00204910197908637
LmjF26.1440	506760	509108	+	CATGCTGTGTGGCA	510567	510580	sens	1459	0.00204910197908637
LmjF25.2380	884965	887145	+	CATGCACACACGCG	888624	888637	antisens	1492	0.00204910197908637
LmjF32.1370	533082	535454	+	CATGTGTCTGTGTG	536921	536934	sens	1467	0.00204910197908637
LmjF28.1990	779860	777617	-	CATGTGTATGTGTG	776138	776151	sens	1466	0.00204910197908637
LmjF33.1380	619985	621211	+	CATGCTTTTCAAAG	622669	622682	sens	1458	0.00204910197908637
LmjF35.2440	1016298	1017122	+	CATGCTGTGTGGCA	1018598	1018611	sens	1476	0.00204910197908637
LmjF27.1820	787211	780438	-	CATGCACACAGGCA	778984	778997	antisens	1454	0.00204910197908637
LmjF32.1635	640279	639527	-	CATGTGTGCCGCGC	638046	638059	sens	1468	0.00204910197908637
LmjF34.3645	1576425	1577102	+	CATGCACACGCAGA	1578563	1578576	sens	1461	0.00204910197908637
LmjF25.1330	530301	528187	-	CATGCGTGTGTGGG	526727	526740	antisens	1460	0.00204910197908637
LmjF07.0770	368318	369526	+	CATGCTCCCTCCTG	370989	371002	sens	1463	0.00204910197908637
LmjF32.3510	1409483	1410388	+	CATGCGTTGTTGTG	1411881	1411894	sens	1493	0.00204910197908637
LmjF36.3030	1231881	1230565	-	CATGCGTTGGCGCC	1229084	1229097	sens	1468	0.00204910197908637
LmjF32.3270	1304560	1306200	+	CATGTGTGTGCAAG	1307680	1307693	sens	1480	0.00204910197908637
LmjF21.1040	428472	434837	+	CATGTACGCGTGCA	436304	436317	sens	1467	0.00204910197908637
LmjF30.2780	1065731	1064715	-	CATGTGCGGCGCTC	1063228	1063241	sens	1474	0.00204910197908637
LmjF31.0860	317738	315906	-	CATGTTCGCAGCAG	314443	314456	antisens	1463	0.00204910197908637
LmjF04.0020	9782	10687	+	CATGTGTGTGTGCT	12148	12161	sens	1461	0.00204910197908637
LmjF29.2540	1098167	1100083	+	CATGCGCACACACT	1101551	1101564	antisens	1481	0.00204910197908637
LmjF27.0970	416065	410531	-	CATGCGACCGGGTG	409044	409057	sens	1474	0.00204910197908637
LmjF34.2765	1266730	1267761	+	CATGTGTGCGTTTA	1269220	1269233	sens	1459	0.00204910197908637
LmjF36.3840	1469367	1471253	+	CATGCATAAGCACC	1472705	1472718	sens	1452	0.00204910197908637
LmjF16.1440	607287	602890	-	CATGTTTTGAAACC	601435	601448	antisens	1455	0.00204910197908637
LmjF15.0195	78577	77375	-	CATGCGCACGTGTA	75889	75902	antisens	1486	0.00204910197908637
LmjF16.1310	533213	532872	-	CATGTGCGTGCGTG	531386	531399	sens	1473	0.00204910197908637
LmjF12.0400	173960	175105	+	CATGCCACCCAGGC	176566	176579	sens	1461	0.00204910197908637
LmjF35.4010	1598495	1599610	+	CATGGCCCGAAAAT	1601101	1601114	sens	1491	0.00204910197908637
LmjF32.1635	640279	639527	-	CATGTGCTGTGAGA	638056	638069	antisens	1471	0.00204910197908637
LmjF10.0140	57229	59445	+	CATGTGTGTATGTG	60910	60923	sens	1465	0.00204910197908637
LmjF30.0390	131016	130264	-	CATGTGTCTGTGTG	128777	128790	sens	1474	0.00204910197908637
LmjF27.0510	194590	210666	+	CATGCGCGTGTGTG	212124	212137	antisens	1471	0.00204910197908637
LmjF26.0800	234709	234158	-	CATGATGGGCACCA	232683	232696	sens	1462	0.00204910197908637
LmjF27.0900	368018	368608	+	CATGCGCGTGATGA	370681	370694	sens	2073	0.00204910197908637
LmjF29.1950	852273	849991	-	CATGCACTGCTGCT	848491	848504	sens	1487	0.00204910197908637
LmjF01.0450	112137	112793	+	CATGCACACACACA	114240	114253	antisens	1460	0.00204910197908637
LmjF16.0360	128285	126219	-	CATGCGTGCTGCCC	124762	124775	antisens	1457	0.00204910197908637
LmjF01.0450	112137	112793	+	CATGCGTGTGTGCA	114250	114263	sens	1457	0.00204910197908637
LmjF07.0800	377171	379183	+	CATGTACGCGTGCA	380648	380661	sens	1465	0.00204910197908637
LmjF34.3470	1519792	1520868	+	CATGCGCCTCTACG	1522342	1522355	antisens	1487	0.00204910197908637
LmjF19.1365	601416	601790	+	CATGCACGTCACAC	603255	603268	antisens	1478	0.00204910197908637
LmjF26.0800	234709	234158	-	CATGGCAAGAGGGG	232693	232706	antisens	1465	0.00204910197908637
LmjF10.0760	368710	366803	-	CATGCACACACACA	365314	365327	antisens	1489	0.00204910197908637
LmjF04.0200	68840	69388	+	CATGACAACACAGA	70868	70881	sens	1480	0.00204910197908637
LmjF36.5930	2281002	2280124	-	CATGCAAGCAAGGG	2278655	2278668	antisens	1469	0.00204910197908637
LmjF24.0450	153039	157142	+	CATGCGCGCGACGG	158628	158641	sens	1486	0.00204910197908637
LmjF28.1995	782235	781906	-	CATGGCAGCACCTC	780435	780448	sens	1458	0.00204910197908637
LmjF13.1310	456444	455182	-	CATGTGTGTATGTG	453716	453729	sens	1453	0.00386513592598992
LmjF28.2770	1058922	1056946	-	CATGGCGCGCGCCA	1055484	1055497	sens	1449	0.00386513592598992
LmjF17.0230	78808	75014	-	CATGGCCGCGTTGC	73554	73567	sens	1447	0.00386513592598992
LmjF10.0480	223404	225212	+	CATGTCTGCGGTGC	226650	226663	sens	1438	0.00386513592598992
LmjF32.2080	810526	808898	-	CATGTGTGTATGTG	807483	807496	antisens	1415	0.00386513592598992
LmjF15.0210	84099	82540	-	CATGCTTCGCACCA	81114	81127	sens	1413	0.00386513592598992
LmjF10.1300	556390	557871	+	CATGTCAGACAACG	559286	559299	antisens	1428	0.00386513592598992
LmjF31.0920	342832	340967	-	CATGGGCGGCTGTT	339516	339529	sens	1438	0.00386513592598992
LmjF29.2630	1131013	1134711	+	CATGTGGAAAACGA	1136148	1136161	sens	1437	0.00386513592598992
LmjF02.0050	19507	18851	-	CATGCGCGCGCACA	17415	17428	antisens	1436	0.00386513592598992
LmjF19.1120	471126	472364	+	CATGCACACAAGAG	473782	473795	antisens	1431	0.00386513592598992
LmjF10.0030	13390	11909	-	CATGCTGCGGAATT	10480	10493	sens	1416	0.00386513592598992
LmjF01.0450	112137	112793	+	CATGTGTGTGCGTG	114224	114237	sens	1431	0.00386513592598992
LmjF16.1390	580537	579674	-	CATGTGTGCGTGTG	578240	578253	sens	1421	0.00386513592598992
LmjF01.0770	234390	235601	+	CATGCACACACACA	237025	237038	antisens	1437	0.00386513592598992
LmjF33.1520	732886	733509	+	CATGATGGGTGAGC	734937	734950	sens	1428	0.00386513592598992
LmjF02.0360	171170	170025	-	CATGTGTGTGCGCG	168600	168613	antisens	1425	0.00386513592598992
LmjF26.0950	279634	277781	-	CATGCACACACGCA	276332	276345	antisens	1449	0.00386513592598992
LmjF27.1640	672844	675588	+	CATGTTCGCCTTTT	677037	677050	sens	1449	0.00386513592598992
LmjF36.5000	1940838	1939768	-	CATGCGACGGAAAA	1938326	1938339	antisens	1442	0.00386513592598992
LmjF27.2000	862176	861583	-	CATGCGTGTGTTTG	860119	860132	sens	1451	0.00386513592598992
LmjF26.0830	243158	242097	-	CATGATGGGCACCA	240683	240696	antisens	1414	0.00386513592598992
LmjF16.1390	580537	579674	-	CATGTGTGCGTGTG	578222	578235	sens	1439	0.00386513592598992
LmjF18.1320	558190	562599	+	CATGTCGAGCGCAG	564020	564033	sens	1421	0.00386513592598992
LmjF27.1200	506856	505609	-	CATGCGTCTGCGTG	504144	504157	sens	1452	0.00386513592598992
LmjF36.6710	2585144	2584089	-	CATGCGTACACGCA	2582654	2582667	antisens	1435	0.00386513592598992
LmjF36.6250	2404564	2403671	-	CATGGTCCGATTCG	2402209	2402222	sens	1449	0.00386513592598992
LmjF01.0770	234390	235601	+	CATGTGTGTGTGGT	237035	237048	sens	1434	0.00386513592598992
LmjF28.2770	1058922	1056946	-	CATGCGCACATACA	1055525	1055538	antisens	1421	0.00386513592598992
LmjF30.3170	1207840	1206605	-	CATGCACAGCCGCA	1205181	1205194	antisens	1424	0.00386513592598992
LmjF18.0890	376760	377431	+	CATGTATCGACATC	378849	378862	sens	1418	0.00386513592598992
LmjF30.2780	1065731	1064715	-	CATGCAAGAAAAAA	1063264	1063277	sens	1438	0.00386513592598992
LmjF21.0825	288248	297847	+	CATGCACACACACA	299255	299268	antisens	1421	0.00386513592598992
LmjF14.0770	300454	299264	-	CATGCACGTGTGTA	297816	297829	antisens	1448	0.00386513592598992
LmjF21.1300	542176	540425	-	CATGGCCCCCACGC	538985	538998	sens	1427	0.00386513592598992
LmjF10.0030	13390	11909	-	CATGTCAGACAACG	10490	10503	antisens	1419	0.00386513592598992
LmjF29.2020	881072	878628	-	CATGCGCGCGCGCA	877206	877219	antisens	1422	0.00386513592598992
LmjF14.0390	127879	128781	+	CATGCAAGCCGCGT	130204	130217	sens	1423	0.00386513592598992
LmjF34.0495	194846	195619	+	CATGCCAGCATCCG	197028	197041	antisens	1422	0.00386513592598992
LmjF18.1340	573576	575882	+	CATGTGCCCGTGCG	577298	577311	sens	1416	0.00386513592598992
LmjF04.0390	135000	134266	-	CATGTTTGTACATC	132835	132848	sens	1418	0.00386513592598992
LmjF36.6560	2540728	2539754	-	CATGCGCGCGTGTG	2538289	2538302	sens	1452	0.00386513592598992
LmjF32.1960	768558	767644	-	CATGCACGGTGGCA	766195	766208	sens	1436	0.00386513592598992
LmjF17.0640	351348	349675	-	CATGCACACACACA	348230	348243	sens	1432	0.00386513592598992
LmjF26.2380	959528	974752	+	CATGTACAGCGTAG	976167	976180	sens	1415	0.00386513592598992
LmjF16.1390	580537	579674	-	CATGCACACACACA	578250	578263	antisens	1424	0.00386513592598992
LmjF36.6523	2526369	2525959	-	CATGACGCGATCAG	2524528	2524541	sens	1418	0.00386513592598992
LmjF18.1380	613927	615063	+	CATGTGGGCACACG	616501	616514	sens	1438	0.00386513592598992
LmjF16.0670	238424	236400	-	CATGTGCTTGTATG	234985	234998	antisens	1415	0.00386513592598992
LmjF35.3060	1248707	1245243	-	CATGTGTGTGCGTG	1243804	1243817	antisens	1439	0.00386513592598992
LmjF26.0710	198434	195627	-	CATGTATACATATA	194198	194211	antisens	1429	0.00386513592598992
LmjF31.2630	1276918	1275821	-	CATGCGCGCACACG	1274373	1274386	antisens	1448	0.00386513592598992
LmjF21.1400	581556	579763	-	CATGCGTGTGTGTG	578329	578342	sens	1421	0.00386513592598992
LmjF28.1410	532208	534463	+	CATGTTGTGCGGCA	535897	535910	antisens	1447	0.00386513592598992
LmjF33.2300	1041862	1043037	+	CATGTGTGCCCAAC	1044469	1044482	antisens	1445	0.00386513592598992
LmjF18.0890	376760	377431	+	CATGAGTGCGAGGG	378839	378852	antisens	1421	0.00386513592598992
LmjF28.2770	1058922	1056946	-	CATGTATGTGTGTG	1055515	1055528	sens	1418	0.00386513592598992
LmjF21.1300	542176	540425	-	CATGGCAGCCGTCG	538995	539008	antisens	1430	0.00386513592598992
LmjF28.1390	515160	516188	+	CATGATGGGAGCGG	517602	517615	sens	1414	0.00386513592598992
LmjF36.3240	1294683	1293808	-	CATGTGCAACGACA	1292361	1292374	antisens	1447	0.00386513592598992
LmjF04.1160	429068	428013	-	CATGCGTGAGAGAT	426575	426588	antisens	1438	0.00386513592598992
LmjF32.1875	728404	727928	-	CATGATGCTGCGCA	726515	726528	antisens	1413	0.00386513592598992
LmjF21.0825	288248	297847	+	CATGTGTGTGCACC	299265	299278	sens	1418	0.00386513592598992
LmjF19.0450	171617	174466	+	CATGTGTGATGTCG	175879	175892	sens	1413	0.00386513592598992
LmjF24.0190	38378	40819	+	CATGCGTGTGTGCG	42262	42275	sens	1443	0.00386513592598992
LmjF32.1150	450387	451304	+	CATGCACACACACA	452733	452746	antisens	1442	0.00386513592598992
LmjF10.1300	556390	557871	+	CATGCTGCGGAATT	559296	559309	sens	1425	0.00386513592598992
LmjF22.1360	573665	572577	-	CATGTGTGCGCGGG	571153	571166	antisens	1424	0.00386513592598992
LmjF31.0930	351599	349734	-	CATGGGCGGCTGTT	348283	348296	sens	1438	0.00386513592598992
LmjF14.1060	428206	441012	+	CATGTGTATGTGTG	442437	442450	sens	1425	0.00386513592598992
LmjF17.1180	573119	575956	+	CATGTGTGCGTGTG	577382	577395	sens	1426	0.00386513592598992
LmjF21.0640	200528	198759	-	CATGCACACACACA	197304	197317	sens	1442	0.00386513592598992
LmjF28.0410	136695	134728	-	CATGTGTCTGCGCT	133274	133287	sens	1441	0.00386513592598992
LmjF28.2430	943782	945269	+	CATGCACACACGCA	946668	946681	antisens	1412	0.00386513592598992
LmjF19.0920	370487	372505	+	CATGTGCGGGTGCG	373949	373962	sens	1444	0.00386513592598992
LmjF18.0230	109488	108592	-	CATGCGTGCGTGGG	107127	107140	sens	1452	0.00386513592598992
LmjF30.1100	369861	370676	+	CATGAGAAGAAGGC	372126	372139	sens	1450	0.00386513592598992
LmjF27.1780	753565	751883	-	CATGTCTCTCTCTC	750427	750440	sens	1443	0.00386513592598992
LmjF11.1260	528813	529553	+	CATGCAGGCGGCGT	529464	529477	sens	-89	0.00389540028542635
LmjF30.3740	1396756	1397424	+	CATGGCGCAGCTTG	1397301	1397314	antisens	-110	0.00389540028542635
LmjF31.2950	1387847	1386870	-	CATGGAGCTGCGCG	1386965	1386978	sens	-108	0.00389540028542635
LmjF36.2860	1172875	1172462	-	CATGGGCTTCGGCA	1172563	1172576	sens	-114	0.00389540028542635
LmjF17.0081	32198	30849	-	CATGTCGCGCACGG	30948	30961	antisens	-99	0.00389540028542635
LmjF29.1080	422842	423964	+	CATGCGCAACGTTG	423868	423881	sens	-96	0.00389540028542635
LmjF17.0083	36603	35254	-	CATGTCGCGCACGG	35353	35366	antisens	-99	0.00389540028542635
LmjF29.1090	425225	426346	+	CATGCGCAACGTTG	426250	426263	sens	-96	0.00389540028542635
LmjF33.0794	343029	344360	+	CATGAACGACCTCG	344270	344283	sens	-90	0.00389540028542635
LmjF28.1160	438570	439175	+	CATGAGCACCATCG	439063	439076	antisens	-99	0.00389540028542635
LmjF30.3200	1216476	1216138	-	CATGAAGCAGCGCT	1216248	1216261	sens	-123	0.00389540028542635
LmjF08.0180	69779	70663	+	CATGTGCACACGCG	70557	70570	antisens	-93	0.00389540028542635
LmjF25.0500	179937	179434	-	CATGTTCGCAGCAG	179557	179570	antisens	-123	0.00389540028542635
LmjF30.1330	461514	462839	+	CATGCAGTGTGGCG	462747	462760	sens	-92	0.00389540028542635
LmjF21.0865	337733	339763	+	CATGCTTTCCTCCT	339637	339650	sens	-126	0.00389540028542635
LmjF04.0630	264801	264199	-	CATGTCCCTCATTT	264300	264313	sens	-114	0.00389540028542635
LmjF31.2950	1387847	1386870	-	CATGTCCGAGTGCT	1386975	1386988	antisens	-105	0.00389540028542635
LmjF33.1060	495594	498467	+	CATGCCCCTCCCCC	498360	498373	sens	-107	0.00389540028542635
LmjF35.3930	1549739	1550509	+	CATGCCAGCAACGT	1550394	1550407	sens	-115	0.00389540028542635
LmjF12.0515	291383	291574	+	CATGTTGTATGGCA	291460	291473	sens	-114	0.00389540028542635
LmjF25.2350	873989	875083	+	CATGGCGCGCCGCG	874963	874976	sens	-120	0.00389540028542635
LmjF15.0690	297521	298996	+	CATGTCCGCAGGCG	298857	298870	antisens	-126	0.00389540028542635
LmjF33.1130	521856	523898	+	CATGCTGGGTGTGG	523769	523782	sens	-129	0.00389540028542635
LmjF06.0280	94537	91973	-	CATGTCCTCCTCGT	92087	92100	antisens	-114	0.00389540028542635
LmjF13.0320	102228	100873	-	CATGGAGGAGGGCG	100980	100993	sens	-120	0.00389540028542635
LmjF13.0330	104503	103148	-	CATGGAGGAGGGCG	103255	103268	sens	-120	0.00389540028542635
LmjF24.1550	571536	574427	+	CATGCCTGCAGGCG	574297	574310	sens	-130	0.00389540028542635
LmjF01.0670	194044	194961	+	CATGGCCTGCGCCT	194863	194876	sens	-98	0.00389540028542635
LmjF28.2630	1020520	1021845	+	CATGTCCTCCTCGT	1021709	1021722	antisens	-123	0.00389540028542635
LmjF27.2150	918899	918738	-	CATGTGCGCCGCGT	918836	918849	sens	-111	0.00389540028542635
LmjF35.2280	933482	934879	+	CATGCAGATGGGCA	934771	934784	sens	-108	0.00389540028542635
LmjF04.0260	87668	88474	+	CATGCGGCCAGCGG	88352	88365	sens	-122	0.00389540028542635
LmjF17.0086	43216	41867	-	CATGCGCCAGACGG	41956	41969	sens	-102	0.00389540028542635
LmjF17.0084	38799	37450	-	CATGTCGCGCACGG	37549	37562	antisens	-99	0.00389540028542635
LmjF17.0080	30002	28653	-	CATGTCGCGCACGG	28752	28765	antisens	-99	0.00389540028542635
LmjF33.0819	389625	390956	+	CATGAACGACCTCG	390866	390879	sens	-90	0.00389540028542635
LmjF25.1160	466809	465367	-	CATGTCGCTGCTGA	465444	465457	sens	-90	0.00389540028542635
LmjF34.3130	1396692	1397849	+	CATGTCGAGTGCAC	1397744	1397757	sens	-105	0.00389540028542635
LmjF34.2490	1110878	1109268	-	CATGCGTGCGCTGT	1109382	1109395	antisens	-114	0.00389540028542635
LmjF25.1220	485183	483360	-	CATGGCCGCCTCGG	483470	483483	sens	-123	0.00389540028542635
LmjF13.0290	95403	94048	-	CATGGAGGAGGGCG	94155	94168	sens	-120	0.00389540028542635
LmjF29.1070	420460	421581	+	CATGCGCAACGTTG	421485	421498	sens	-96	0.00389540028542635
LmjF13.0350	109053	107698	-	CATGCCCTCACCCA	107815	107828	antisens	-117	0.00389540028542635
LmjF13.0380	115880	114525	-	CATGCCCTCACCCA	114642	114655	antisens	-117	0.00389540028542635
LmjF13.0340	106778	105423	-	CATGCCCTCACCCA	105540	105553	antisens	-117	0.00389540028542635
LmjF13.0290	95403	94048	-	CATGCCCTCACCCA	94165	94178	antisens	-117	0.00389540028542635
LmjF13.0280	93128	91773	-	CATGCCCTCACCCA	91890	91903	antisens	-117	0.00389540028542635
LmjF13.0330	104503	103148	-	CATGCCCTCACCCA	103265	103278	antisens	-117	0.00389540028542635
LmjF13.0300	97678	96323	-	CATGCCCTCACCCA	96440	96453	antisens	-117	0.00389540028542635
LmjF05.0190	56375	57469	+	CATGCAGGACAGCA	57373	57386	sens	-96	0.00389540028542635
LmjF11.0950	392233	393474	+	CATGGTCGACGACG	393372	393385	sens	-102	0.00389540028542635
LmjF33.0820	393205	394536	+	CATGAACGACCTCG	394446	394459	sens	-90	0.00389540028542635
LmjF13.0370	113604	112249	-	CATGCCCTCACCCA	112366	112379	antisens	-117	0.00389540028542635
LmjF28.0420	142159	140792	-	CATGGTGGCCGACG	140878	140891	sens	-99	0.00389540028542635
LmjF06.0230	76160	75153	-	CATGCCGATGGCGG	75242	75255	sens	-102	0.00389540028542635
LmjF13.1080	378573	374236	-	CATGGCCTCCTCCC	374316	374329	sens	-93	0.00389540028542635
LmjF29.1510	695401	693383	-	CATGGCGTTCACTG	693497	693510	antisens	-114	0.00389540028542635
LmjF02.0530	244576	241988	-	CATGGCGGCCGCCA	242105	242118	antisens	-117	0.00389540028542635
LmjF23.0530	194307	195164	+	CATGACCGCTCTCG	195055	195068	antisens	-96	0.00389540028542635
LmjF13.0370	113604	112249	-	CATGGAGGAGGGCG	112356	112369	sens	-120	0.00389540028542635
LmjF09.0670	268339	268755	+	CATGGAGAAGGAGA	268635	268648	sens	-120	0.00389540028542635
LmjF31.0795	288544	288386	-	CATGATGGAGTGCT	288475	288488	sens	-102	0.00389540028542635
LmjF26.0790	231793	231395	-	CATGCGAGGCGGGT	231490	231503	sens	-108	0.00389540028542635
LmjF13.0320	102228	100873	-	CATGCCCTCACCCA	100990	101003	antisens	-117	0.00389540028542635
LmjF23.0200	61656	62147	+	CATGCTCGCTGTGC	62046	62059	sens	-101	0.00389540028542635
LmjF13.0350	109053	107698	-	CATGGAGGAGGGCG	107805	107818	sens	-120	0.00389540028542635
LmjF25.1660	672554	669672	-	CATGCTCGATACGA	669779	669792	sens	-120	0.00389540028542635
LmjF17.0083	36603	35254	-	CATGCGCCAGACGG	35343	35356	sens	-102	0.00389540028542635
LmjF23.0080	16642	17901	+	CATGCTGCGCTGCT	17789	17802	antisens	-99	0.00389540028542635
LmjF13.0360	111328	109973	-	CATGCCCTCACCCA	110090	110103	antisens	-117	0.00389540028542635
LmjF04.1090	411113	407124	-	CATGGAGGCAGAGC	407232	407245	antisens	-108	0.00389540028542635
LmjF17.0084	38799	37450	-	CATGCGCCAGACGG	37539	37552	sens	-102	0.00389540028542635
LmjF24.0730	254181	255740	+	CATGGGTGGTGGTG	255638	255651	sens	-102	0.00389540028542635
LmjF13.0390	118156	116801	-	CATGGAGGAGGGCG	116908	116921	sens	-120	0.00389540028542635
LmjF27.0700	281307	282686	+	CATGGGCTGCTGAC	282556	282569	antisens	-117	0.00389540028542635
LmjF36.2870	1174137	1173724	-	CATGGGCTTCGGCA	1173825	1173838	sens	-114	0.00389540028542635
LmjF16.0350	123964	122858	-	CATGCGTGTCAACA	122953	122966	sens	-108	0.00389540028542635
LmjF24.0110	21996	23312	+	CATGCGCATCGACG	23217	23230	sens	-95	0.00389540028542635
LmjF12.0010	2725	3735	+	CATGGACGGCGGCA	3617	3630	antisens	-105	0.00389540028542635
LmjF13.0310	99953	98598	-	CATGGAGGAGGGCG	98705	98718	sens	-120	0.00389540028542635
LmjF25.0680	246402	241222	-	CATGGCACATAGGC	241329	241342	sens	-120	0.00389540028542635
LmjF28.2910	1109467	1108109	-	CATGATGCTGCGCA	1108235	1108248	antisens	-126	0.00389540028542635
LmjF30.0250	75656	72261	-	CATGGCTGCTGCTG	72371	72384	sens	-123	0.00389540028542635
LmjF21.1860	762804	764135	+	CATGAACGACCTCG	764045	764058	sens	-90	0.00389540028542635
LmjF13.0300	97678	96323	-	CATGGAGGAGGGCG	96430	96443	sens	-120	0.00389540028542635
LmjF11.1040	436168	438609	+	CATGTCTTCTCCTC	438506	438519	antisens	-90	0.00389540028542635
LmjF02.0680	336528	337661	+	CATGGCAACCAAAA	337553	337566	antisens	-95	0.00389540028542635
LmjF36.5450	2103467	2102190	-	CATGTGGAGGTGAT	2102269	2102282	sens	-92	0.00389540028542635
LmjF30.1870	697649	701467	+	CATGCTGGTGACGC	701344	701357	sens	-123	0.00389540028542635
LmjF25.2010	785131	784292	-	CATGGCGTGGTGCA	784382	784395	antisens	-90	0.00389540028542635
LmjF11.1110	468818	469261	+	CATGGCGTGCATTG	469156	469169	sens	-105	0.00389540028542635
LmjF11.1130	472581	473024	+	CATGGCGTGCATTG	472919	472932	sens	-105	0.00389540028542635
LmjF17.0086	43216	41867	-	CATGTCGCGCACGG	41966	41979	antisens	-99	0.00389540028542635
LmjF29.1500	688982	686964	-	CATGGCGTTCACTG	687078	687091	antisens	-114	0.00389540028542635
LmjF31.1570	765374	764901	-	CATGGCCACGACGT	764983	764996	sens	-95	0.00389540028542635
LmjF13.0340	106778	105423	-	CATGGAGGAGGGCG	105530	105543	sens	-120	0.00389540028542635
LmjF13.0310	99953	98598	-	CATGCCCTCACCCA	98715	98728	antisens	-117	0.00389540028542635
LmjF13.0280	93128	91773	-	CATGGAGGAGGGCG	91880	91893	sens	-120	0.00389540028542635
LmjF31.2900	1372939	1371515	-	CATGAAGGACTGGG	1371622	1371635	sens	-120	0.00389540028542635
LmjF01.0370	90100	90666	+	CATGGCCCCCCGCG	90577	90590	sens	-89	0.00389540028542635
LmjF24.0040	9459	9959	+	CATGCGCCGCCGCA	9830	9843	sens	-129	0.00389540028542635
LmjF11.1110	468818	469261	+	CATGCGGCGCGCGC	469146	469159	antisens	-102	0.00389540028542635
LmjF07.0870	442454	443572	+	CATGGCAGCGACCG	443483	443496	sens	-89	0.00389540028542635
LmjF23.0050	12570	13457	+	CATGCGCGCGGTGG	13358	13371	sens	-99	0.00389540028542635
LmjF36.5190	2001385	1997528	-	CATGAACGAGAACG	1997611	1997624	sens	-96	0.00389540028542635
LmjF15.0020	3866	2004	-	CATGGCAGTGGACA	2103	2116	antisens	-99	0.00389540028542635
LmjF17.0081	32198	30849	-	CATGCGCCAGACGG	30938	30951	sens	-102	0.00389540028542635
LmjF17.0082	34407	33058	-	CATGTCGCGCACGG	33157	33170	antisens	-99	0.00389540028542635
LmjF29.0210	73346	72543	-	CATGCGTCGTGGTG	72657	72670	sens	-127	0.00389540028542635
LmjF08.0090	24321	27677	+	CATGCGTGTGTGCC	27536	27549	antisens	-128	0.00389540028542635
LmjF01.0220	58033	57026	-	CATGCACGTGGTGG	57118	57131	sens	-105	0.00389540028542635
LmjF11.0830	328778	333007	+	CATGCGTGCTGCCG	332881	332894	antisens	-113	0.00389540028542635
LmjF17.0082	34407	33058	-	CATGCGCCAGACGG	33147	33160	sens	-102	0.00389540028542635
LmjF13.0360	111328	109973	-	CATGGAGGAGGGCG	110080	110093	sens	-120	0.00389540028542635
LmjF17.0080	30002	28653	-	CATGCGCCAGACGG	28742	28755	sens	-102	0.00389540028542635
LmjF11.1130	472581	473024	+	CATGCGGCGCGCGC	472909	472922	antisens	-102	0.00389540028542635
LmjF09.1170	457625	457035	-	CATGGAGGGCGCCG	457145	457158	sens	-123	0.00389540028542635
LmjF14.0290	81986	82828	+	CATGCGTGACATCT	82717	82730	sens	-111	0.00389540028542635
LmjF35.2600	1071283	1070804	-	CATGCGTGACCTCG	1070899	1070912	antisens	-95	0.00389540028542635
LmjF04.0460	181349	179910	-	CATGCGCGTTGCCG	180029	180042	antisens	-119	0.00389540028542635
LmjF27.1700	706130	708193	+	CATGTCGGTGCTGA	708091	708104	sens	-102	0.00389540028542635
LmjF20.1630	694259	692433	-	CATGGTCGCAGCAA	692507	692520	sens	-87	0.00389540028542635
LmjF31.0120	32508	32125	-	CATGCGTGCCGGCG	32226	32239	sens	-114	0.00389540028542635
LmjF06.0120	49857	49294	-	CATGGCGGCCATCA	49413	49426	antisens	-119	0.00389540028542635
LmjF33.0798	350195	351526	+	CATGAACGACCTCG	351436	351449	sens	-90	0.00389540028542635
LmjF15.0070	23664	22258	-	CATGCGTGCAGGCG	22359	22372	antisens	-101	0.00389540028542635
LmjF35.2520	1048827	1050017	+	CATGAGCGGCGTTG	1049910	1049923	sens	-107	0.00389540028542635
LmjF13.0990	340095	338623	-	CATGCGCGTTGCCG	338749	338762	antisens	-126	0.00389540028542635
LmjF09.0005	3542	4663	+	CATGGACCCGGTGC	4573	4586	sens	-90	0.00389540028542635
LmjF28.0140	36081	40466	+	CATGGCACTCTCCG	40364	40377	antisens	-89	0.00389540028542635
LmjF17.0085	41007	39658	-	CATGCGCCAGACGG	39747	39760	sens	-102	0.00389540028542635
LmjF18.0940	393424	397266	+	CATGCGCTGCCTCC	397128	397141	antisens	-125	0.00389540028542635
LmjF24.1540	570380	570880	+	CATGGTGCTGGAGA	570763	570776	sens	-117	0.00389540028542635
LmjF15.0400	142978	145020	+	CATGGAGGTGGAGC	144896	144909	antisens	-111	0.00389540028542635
LmjF03.0700	276074	267600	-	CATGCACGCACCCA	267701	267714	antisens	-101	0.00389540028542635
LmjF13.0390	118156	116801	-	CATGCCCTCACCCA	116918	116931	antisens	-117	0.00389540028542635
LmjF13.1070	373250	366522	-	CATGGCGTTGCTGG	366607	366620	sens	-98	0.00389540028542635
LmjF17.0085	41007	39658	-	CATGTCGCGCACGG	39757	39770	antisens	-99	0.00389540028542635
LmjF36.0620	177841	178404	+	CATGTGGAGCGCTT	178262	178275	antisens	-129	0.00389540028542635
LmjF28.1180	445545	446225	+	CATGTCGACTCGTA	446103	446116	antisens	-109	0.00389540028542635
LmjF35.4340	1745762	1746790	+	CATGAAGCACTGGC	1746694	1746707	sens	-96	0.00389540028542635
LmjF26.1330	453287	454522	+	CATGAAAGAGGAGG	454399	454412	sens	-123	0.00389540028542635
LmjF35.0140	37406	37047	-	CATGTTGTACAGCC	37155	37168	antisens	-108	0.00389540028542635
LmjF28.0540	190437	190099	-	CATGAAGCAGCGCT	190209	190222	sens	-123	0.00389540028542635
LmjF33.0816	382452	383783	+	CATGAACGACCTCG	383693	383706	sens	-90	0.00389540028542635
LmjF27.1950	845893	841352	-	CATGACGGACGTGG	841429	841442	sens	-90	0.00389540028542635
LmjF30.0140	45649	44609	-	CATGTGGAAAACGA	44713	44726	sens	-117	0.00389540028542635
LmjF33.0818	386037	387368	+	CATGAACGACCTCG	387278	387291	sens	-90	0.00389540028542635
LmjF28.0420	142159	140792	-	CATGCACACCCGCA	140888	140901	antisens	-96	0.00389540028542635
LmjF35.0260	68490	70379	+	CATGTTCGCCTTGA	70268	70281	sens	-111	0.00389540028542635
LmjF24.0870	304446	305129	+	CATGGAGGCAGAGC	305006	305019	sens	-123	0.00389540028542635
LmjF16.0500	181393	180746	-	CATGAACAAGAAGC	180863	180876	antisens	-117	0.00389540028542635
LmjF09.0010	5139	5642	+	CATGTTCGGCTGGG	5546	5559	sens	-96	0.00389540028542635
LmjF04.1110	416797	413939	-	CATGACGCCGCCGG	414051	414064	sens	-125	0.00389540028542635
LmjF24.0910	317353	319758	+	CATGCGTGCGAGCT	319643	319656	antisens	-102	0.00389540028542635
LmjF30.2900	1099879	1098122	-	CATGAAGGTGAAGG	1098230	1098243	antisens	-108	0.00389540028542635
LmjF27.1270	533915	535642	+	CATGTTGCCTTGGT	535500	535513	antisens	-129	0.00389540028542635
LmjF25.0490	169970	169437	-	CATGTTCGCAGCAG	169560	169573	antisens	-123	0.00389540028542635
LmjF35.0650	306652	306825	+	CATGACATCAACGA	306702	306715	sens	-123	0.00389540028542635
LmjF33.0804	360951	362282	+	CATGAACGACCTCG	362192	362205	sens	-90	0.00389540028542635
LmjF33.0800	353781	355112	+	CATGAACGACCTCG	355022	355035	sens	-90	0.00389540028542635
LmjF33.0796	346612	347943	+	CATGAACGACCTCG	347853	347866	sens	-90	0.00389540028542635
LmjF33.0802	357364	358695	+	CATGAACGACCTCG	358605	358618	sens	-90	0.00389540028542635
LmjF16.0630	226381	224426	-	CATGTGCACGTGCG	224505	224518	sens	-92	0.00389540028542635
LmjF27.0710	285602	286954	+	CATGGTGCGCAGCA	286839	286852	antisens	-102	0.00389540028542635
LmjF08.1230	552511	553842	+	CATGAACGACCTCG	553752	553765	sens	-90	0.00389540028542635
LmjF33.0792	339442	340773	+	CATGAACGACCTCG	340683	340696	sens	-90	0.00389540028542635
LmjF36.6890	2650529	2646609	-	CATGATTCGCCGCG	2646713	2646726	sens	-117	0.00389540028542635
LmjF07.0540	248390	250621	+	CATGTGTGCCGTCT	250495	250508	sens	-126	0.00389540028542635
LmjF33.0814	378865	380196	+	CATGAACGACCTCG	380106	380119	sens	-90	0.00389540028542635
LmjF33.0806	364531	365862	+	CATGAACGACCTCG	365772	365785	sens	-90	0.00389540028542635
LmjF13.0380	115880	114525	-	CATGGAGGAGGGCG	114632	114645	sens	-120	0.00389540028542635
LmjF33.0810	371696	373027	+	CATGAACGACCTCG	372937	372950	sens	-90	0.00389540028542635
LmjF17.1140	555289	559485	+	CATGTTGTGCAGCA	559370	559383	antisens	-102	0.00389540028542635
LmjF33.0812	375280	376611	+	CATGAACGACCTCG	376521	376534	sens	-90	0.00389540028542635
LmjF10.0970	449928	449407	-	CATGATAGCGCTGC	449535	449548	antisens	-128	0.00389540028542635
LmjF35.3950	1554925	1562208	+	CATGCGCTGCACCG	1562086	1562099	sens	-122	0.00389540028542635
LmjF33.0808	368110	369441	+	CATGAACGACCTCG	369351	369364	sens	-90	0.00389540028542635
LmjF19.0150	31049	30207	-	CATGCACACACACA	28784	28797	sens	1410	0.00620358267362187
LmjF32.0950	360141	362945	+	CATGAATGCCGACA	364344	364357	sens	1399	0.00620358267362187
LmjF30.3690	1379543	1381288	+	CATGCGCACAGGTG	1382657	1382670	sens	1369	0.00620358267362187
LmjF31.0770	281415	280522	-	CATGCGCGGCAGCC	279097	279110	sens	1412	0.00620358267362187
LmjF04.0560	231837	230935	-	CATGATGCGACACA	227153	227166	sens	3769	0.00620358267362187
LmjF28.0980	353054	353776	+	CATGTGTGTGCGTG	355155	355168	sens	1379	0.00620358267362187
LmjF16.0600	218492	218100	-	CATGCACACACACA	216688	216701	antisens	1412	0.00620358267362187
LmjF21.0940	389308	390354	+	CATGGATGTGTGTG	391738	391751	antisens	1397	0.00620358267362187
LmjF20.0355	127697	128611	+	CATGGATGGCGCAC	129997	130010	antisens	1399	0.00620358267362187
LmjF10.0470	219446	221380	+	CATGTGTGTGTGCG	222752	222765	sens	1372	0.00620358267362187
LmjF14.0400	131327	132259	+	CATGCAAGCCGCGT	133652	133665	sens	1393	0.00620358267362187
LmjF27.0970	416065	410531	-	CATGTCGGAGGACG	409140	409153	sens	1378	0.00620358267362187
LmjF24.0190	38378	40819	+	CATGCACACGCACG	42192	42205	antisens	1386	0.00620358267362187
LmjF12.0840	502117	503061	+	CATGCACGCGCGTC	504454	504467	sens	1393	0.00620358267362187
LmjF29.0500	178119	174568	-	CATGTACACGCGCG	173174	173187	antisens	1394	0.00620358267362187
LmjF17.1220	593305	593640	+	CATGCGCACGTGCA	595040	595053	sens	1400	0.00620358267362187
LmjF18.0450	194123	192735	-	CATGTATCCTCTCC	191333	191346	antisens	1402	0.00620358267362187
LmjF16.0670	238424	236400	-	CATGCACACACACA	234975	234988	sens	1412	0.00620358267362187
LmjF35.1040	473927	474880	+	CATGCACACACGCG	476254	476267	antisens	1387	0.00620358267362187
LmjF07.1120	564199	565239	+	CATGCGATAGGCCG	566617	566630	sens	1378	0.00620358267362187
LmjF27.0970	416065	410531	-	CATGTGTGCAATCG	409150	409163	antisens	1381	0.00620358267362187
LmjF11.1250	520968	526298	+	CATGCACACACGCG	527669	527682	antisens	1384	0.00620358267362187
LmjF28.1440	544480	546657	+	CATGTGTCTCTGTG	548031	548044	sens	1374	0.00620358267362187
LmjF34.0950	408786	411491	+	CATGCACACACAGA	412866	412879	sens	1375	0.00620358267362187
LmjF11.1220	500105	505435	+	CATGCACACACGCG	506806	506819	antisens	1384	0.00620358267362187
LmjF07.1080	550152	552671	+	CATGCTGTAGGGCA	554057	554070	sens	1386	0.00620358267362187
LmjF28.2430	943782	945269	+	CATGCGTGTGTGCA	946666	946679	sens	1397	0.00620358267362187
LmjF36.0890	325531	326280	+	CATGCGAAGTGTGT	327659	327672	antisens	1392	0.00620358267362187
LmjF10.0260	115886	116275	+	CATGTGCACGTGTG	117650	117663	antisens	1388	0.00620358267362187
LmjF36.4930	1909882	1908362	-	CATGTGTGCGCAGA	1906944	1906957	sens	1405	0.00620358267362187
LmjF21.1860	762804	764135	+	CATGAGCAGCAACT	765535	765548	sens	1400	0.00620358267362187
LmjF29.1950	852273	849991	-	CATGCGTGTACTCG	848585	848598	antisens	1406	0.00620358267362187
LmjF36.0510	150249	147982	-	CATGCGTGCGTGTT	146567	146580	sens	1402	0.00620358267362187
LmjF35.1740	733897	730403	-	CATGTGCGCGGCTG	729014	729027	sens	1376	0.00620358267362187
LmjF28.1410	532208	534463	+	CATGTATGTGCACA	535823	535836	antisens	1373	0.00620358267362187
LmjF22.0060	20708	18390	-	CATGCGCTTTGCTG	17001	17014	antisens	1389	0.00620358267362187
LmjF29.0820	306813	305791	-	CATGGACTTGCTTG	304394	304407	sens	1384	0.00620358267362187
LmjF36.2320	931399	932634	+	CATGTACGCGCGTG	934034	934047	sens	1400	0.00620358267362187
LmjF33.2720	1209273	1210652	+	CATGCGGCAGACGC	1212022	1212035	sens	1370	0.00620358267362187
LmjF30.2600	1013215	1011347	-	CATGTACGAGCACT	1009934	1009947	sens	1400	0.00620358267362187
LmjF04.0390	135000	134266	-	CATGCACAAACACA	132851	132864	sens	1402	0.00620358267362187
LmjF19.0570	216571	218217	+	CATGCACACACACA	219596	219609	antisens	1392	0.00620358267362187
LmjF26.0550	151825	150209	-	CATGTACCGCTTCT	148820	148833	antisens	1389	0.00620358267362187
LmjF31.2650	1282930	1281257	-	CATGCTCTCCAATG	1279840	1279853	sens	1404	0.00620358267362187
LmjF36.0390	111974	109983	-	CATGAGCATACACA	107669	107682	sens	2301	0.00620358267362187
LmjF32.2080	810526	808898	-	CATGCACACACACA	807473	807486	sens	1412	0.00620358267362187
LmjF03.0380	120633	121745	+	CATGTGCGTCTGTG	123114	123127	sens	1369	0.00620358267362187
LmjF12.0540	296577	297080	+	CATGAGCACGAGGA	298468	298481	antisens	1401	0.00620358267362187
LmjF32.1990	783371	783036	-	CATGCGTACTCGCC	781639	781652	sens	1384	0.00620358267362187
LmjF26.0830	243158	242097	-	CATGGCAAGAGGGG	240673	240686	sens	1411	0.00620358267362187
LmjF06.0510	176966	178945	+	CATGGTGGAGAGTG	180314	180327	sens	1369	0.00620358267362187
LmjF25.1330	530301	528187	-	CATGTACGCACACG	526774	526787	sens	1400	0.00620358267362187
LmjF21.0865	337733	339763	+	CATGTGTATGTGTG	341155	341168	sens	1392	0.00620358267362187
LmjF32.2530	992305	989429	-	CATGACGACTCACA	988028	988041	antisens	1401	0.00620358267362187
LmjF13.1590	598057	595805	-	CATGGAAGAGCGTG	594390	594403	sens	1402	0.00620358267362187
LmjF19.1480	642560	643405	+	CATGCGCAGGCTAT	644799	644812	antisens	1407	0.00620358267362187
LmjF24.1220	434155	435786	+	CATGCACCCGCGCG	437163	437176	sens	1377	0.00620358267362187
LmjF15.0610	254359	255930	+	CATGACCTCTTCCT	257287	257300	antisens	1370	0.00620358267362187
LmjF16.0590	215378	209850	-	CATGCACGGACGCA	208450	208463	antisens	1400	0.00620358267362187
LmjF27.2400	1071324	1072514	+	CATGTGACTGTCGG	1073900	1073913	sens	1386	0.00620358267362187
LmjF33.0110	26167	25109	-	CATGCAGACACAGC	23714	23727	antisens	1395	0.00620358267362187
LmjF15.1430	584996	584709	-	CATGTCGGTGCACA	583311	583324	sens	1385	0.00620358267362187
LmjF32.2530	992305	989429	-	CATGGCGCGCACGA	988018	988031	sens	1398	0.00620358267362187
LmjF31.2940	1386112	1384868	-	CATGCACGTGGGTG	1383473	1383486	sens	1382	0.00620358267362187
LmjF33.2550	1142148	1143425	+	CATGTCTGCGTGCC	1144798	1144811	sens	1373	0.00620358267362187
LmjF15.0560	233823	235451	+	CATGTGCGCGTGCG	236822	236835	sens	1371	0.00620358267362187
LmjF35.1230	556067	556831	+	CATGCCAGCAGGCT	558193	558206	antisens	1375	0.00620358267362187
LmjF28.1410	532208	534463	+	CATGAGTGATGACG	535833	535846	sens	1370	0.00620358267362187
LmjF28.2860	1082616	1081642	-	CATGAGTGGCAGCT	1080255	1080268	sens	1374	0.00620358267362187
LmjF25.1020	395603	396898	+	CATGCCGGTCGCCA	398271	398284	sens	1373	0.00620358267362187
LmjF26.1860	717605	719257	+	CATGGCTGCCTCTC	720663	720676	sens	1406	0.00620358267362187
LmjF24.1510	556417	556929	+	CATGGCGCCCCGCC	558324	558337	sens	1395	0.00620358267362187
LmjF26.0710	198434	195627	-	CATGCATACATATA	194224	194237	sens	1390	0.00620358267362187
LmjF28.1430	541464	542345	+	CATGCGCAGGGTGC	543733	543746	antisens	1401	0.00620358267362187
LmjF29.0960	366917	368239	+	CATGGGCCGTGTGC	369647	369660	sens	1408	0.00620358267362187
LmjF04.0510	208203	203689	-	CATGCGCGCCGCCA	202279	202292	sens	1397	0.00620358267362187
LmjF33.1930	861057	862127	+	CATGCACACACACA	863533	863546	sens	1406	0.00620358267362187
LmjF34.2150	954767	950343	-	CATGTGTGTGTGTA	948946	948959	antisens	1397	0.00620358267362187
LmjF34.4440	1826258	1826596	+	CATGCGTCTGCGCC	1826512	1826525	sens	-84	0.0085730954912602
LmjF34.4470	1829799	1830137	+	CATGCGTCTGCGCC	1830053	1830066	sens	-84	0.0085730954912602
LmjF36.0490	141760	140714	-	CATGGGTGGTGGTG	140785	140798	sens	-84	0.0085730954912602
LmjF35.0240	64735	65049	+	CATGCGTCCTGTCC	65000	65013	sens	-49	0.0085730954912602
LmjF34.3520	1531317	1534181	+	CATGAGCGCATCCA	1534098	1534111	sens	-83	0.0085730954912602
LmjF09.0950	374888	373101	-	CATGCCGATGCCGC	373164	373177	antisens	-63	0.0085730954912602
LmjF34.4320	1812094	1812432	+	CATGCGTCTGCGCC	1812348	1812361	sens	-84	0.0085730954912602
LmjF34.4350	1815635	1815973	+	CATGCGTCTGCGCC	1815889	1815902	sens	-84	0.0085730954912602
LmjF26.1640	599933	600196	+	CATGGGCCCTTCAC	600122	600135	antisens	-61	0.0085730954912602
LmjF09.0345	139943	140695	+	CATGTCACGCGTGT	140648	140661	sens	-47	0.0085730954912602
LmjF19.0870	363755	364132	+	CATGGCCTGCTCGG	364071	364084	antisens	-48	0.0085730954912602
LmjF35.3840	1528527	1527763	-	CATGCTCCCTCCTG	1527822	1527835	sens	-72	0.0085730954912602
LmjF09.1530	567838	567353	-	CATGCACTCGGAAG	567411	567424	antisens	-58	0.0085730954912602
LmjF31.2760	1328378	1324491	-	CATGTGCGCCGCGT	1324557	1324570	antisens	-66	0.0085730954912602
LmjF32.0620	217136	218299	+	CATGTAGACCTCCT	218217	218230	antisens	-69	0.0085730954912602
LmjF09.0620	253349	255307	+	CATGTTGGCGTGCG	255219	255232	antisens	-75	0.0085730954912602
LmjF29.2820	1190838	1191572	+	CATGCGACACGGCG	1191479	1191492	antisens	-80	0.0085730954912602
LmjF19.0900	367257	367634	+	CATGGGCGGCATCG	367583	367596	sens	-51	0.0085730954912602
LmjF34.0590	247824	251591	+	CATGTGCGCAGTGG	251536	251549	sens	-55	0.0085730954912602
LmjF11.1190	488612	489004	+	CATGGACCACGAGG	488941	488954	sens	-63	0.0085730954912602
LmjF01.0710	208463	210088	+	CATGCGCGCACCAT	209991	210004	antisens	-84	0.0085730954912602
LmjF31.3035	1429707	1428262	-	CATGGATCCAGTGT	1428298	1428311	sens	-49	0.0085730954912602
LmjF35.4810	1879953	1881062	+	CATGCCGCGAAGCG	1880977	1880990	antisens	-72	0.0085730954912602
LmjF35.1660	714259	711737	-	CATGGTCGACCAAC	711795	711808	sens	-71	0.0085730954912602
LmjF26.1950	762372	770219	+	CATGGAGCAGGTGG	770165	770178	sens	-54	0.0085730954912602
LmjF33.1630	771372	772034	+	CATGAAGGTGGAGA	771947	771960	sens	-87	0.0085730954912602
LmjF12.1320	660013	662928	+	CATGTGCATCCGTG	662842	662855	antisens	-73	0.0085730954912602
LmjF19.0900	367257	367634	+	CATGGCCTGCTCGG	367573	367586	antisens	-48	0.0085730954912602
LmjF34.4260	1792831	1797477	+	CATGCAGGCAAGCG	1797408	1797421	sens	-69	0.0085730954912602
LmjF36.0600	173326	173784	+	CATGGCCCAGCACA	173715	173728	sens	-69	0.0085730954912602
LmjF03.0680	257046	257906	+	CATGCTTCGCTGCA	257807	257820	antisens	-86	0.0085730954912602
LmjF21.0885	367342	371475	+	CATGGCCAGGACCG	371399	371412	antisens	-63	0.0085730954912602
LmjF19.0843	351366	351647	+	CATGATGGAGCTGG	351584	351597	sens	-63	0.0085730954912602
LmjF36.3770	1444073	1444384	+	CATGCAGACGCAGT	1444306	1444319	sens	-78	0.0085730954912602
LmjF04.0730	299324	297018	-	CATGAAGGCCCTCC	297062	297075	sens	-57	0.0085730954912602
LmjF05.0270	86242	87201	+	CATGAGCGCCTGCC	87119	87132	antisens	-69	0.0085730954912602
LmjF08.0140	47295	51077	+	CATGACCGCCACCA	51010	51023	antisens	-54	0.0085730954912602
LmjF07.0630	289983	293297	+	CATGACGTCGGAGT	293231	293244	sens	-66	0.0085730954912602
LmjF20.0370	135801	139442	+	CATGGAGGAGGAGG	139364	139377	sens	-78	0.0085730954912602
LmjF34.4410	1822717	1823055	+	CATGCGTCTGCGCC	1822971	1822984	sens	-84	0.0085730954912602
LmjF36.4280	1646599	1649073	+	CATGGCCGCCGCAA	1649012	1649025	antisens	-48	0.0085730954912602
LmjF35.4930	1916013	1918190	+	CATGGCGTCCGTCG	1918104	1918117	sens	-86	0.0085730954912602
LmjF14.1010	413708	410622	-	CATGTCCTCGAAAC	410686	410699	sens	-77	0.0085730954912602
LmjF17.0120	100468	99515	-	CATGCGGCGCAGCG	99572	99585	antisens	-57	0.0085730954912602
LmjF30.2240	861501	860581	-	CATGACGGCCACCA	860653	860666	antisens	-72	0.0085730954912602
LmjF18.0100	29831	28476	-	CATGCAACGCGTCG	28521	28534	sens	-58	0.0085730954912602
LmjF29.1800	810061	809669	-	CATGGACCACGAGG	809719	809732	sens	-63	0.0085730954912602
LmjF35.3820	1524262	1523300	-	CATGCGCTGCGTCA	1523365	1523378	sens	-78	0.0085730954912602
LmjF32.0430	167686	167186	-	CATGTACGGCGTGA	167267	167280	antisens	-81	0.0085730954912602
LmjF24.0040	9459	9959	+	CATGTACGGCGTGA	9865	9878	antisens	-81	0.0085730954912602
LmjF34.4380	1819176	1819514	+	CATGCGTCTGCGCC	1819430	1819443	sens	-84	0.0085730954912602
LmjF14.1270	534807	535265	+	CATGGCCCAGCACA	535196	535209	sens	-69	0.0085730954912602
LmjF13.1290	449562	446776	-	CATGAGCGAGCGCG	446829	446842	sens	-66	0.0085730954912602
LmjF33.2955	1413008	1413313	+	CATGCACATACACA	1413248	1413261	antisens	-52	0.0085730954912602
LmjF36.3730	1438860	1439405	+	CATGAGGTCTGTCA	1439338	1439351	antisens	-54	0.0085730954912602
LmjF36.2560	1029417	1032197	+	CATGGCGGCTGCCG	1032140	1032153	sens	-57	0.0085730954912602
LmjF29.0030	10061	8658	-	CATGGGCGTCCGAA	8729	8742	sens	-84	0.0085730954912602
LmjF13.0610	197102	197926	+	CATGCACGCACGCC	197856	197869	antisens	-57	0.0085730954912602
LmjF34.1180	535390	533615	-	CATGATGCGCACAA	533667	533680	sens	-65	0.0085730954912602
LmjF33.0235	73337	71532	-	CATGTGCGATGATG	71586	71599	antisens	-54	0.0085730954912602
LmjF13.0030	7864	7259	-	CATGCTGCAGCGTG	7297	7310	sens	-51	0.0085730954912602
LmjF26.1630	598997	599260	+	CATGGGCCCTTCAC	599186	599199	antisens	-61	0.0085730954912602
LmjF34.4500	1833340	1833678	+	CATGCGTCTGCGCC	1833594	1833607	sens	-84	0.0085730954912602
LmjF34.1245	562881	562603	-	CATGAAGGCAGCAG	562653	562666	sens	-63	0.0085730954912602
LmjF14.1270	534807	535265	+	CATGTACACGCCGG	535186	535199	antisens	-66	0.0085730954912602
LmjF36.0600	173326	173784	+	CATGTACACGCCGG	173705	173718	antisens	-66	0.0085730954912602
LmjF14.1395	577756	578202	+	CATGTGTGTGTGCA	578132	578145	antisens	-57	0.0085730954912602
LmjF08.1210	532480	533664	+	CATGTGTGTGTCTG	533585	533598	sens	-79	0.0085730954912602
LmjF33.0235	73337	71532	-	CATGGATGGCGCTG	71576	71589	sens	-57	0.0085730954912602
LmjF30.1390	483750	484247	+	CATGCCGGGGCACA	484183	484196	antisens	-51	0.0085730954912602
LmjF09.0700	279467	278097	-	CATGCTGTCTGGCA	278160	278173	antisens	-63	0.0085730954912602
LmjF19.0860	362691	363068	+	CATGGGCGGCATCG	363017	363030	sens	-51	0.0085730954912602
LmjF01.0590	163205	164479	+	CATGACGCGCTTCC	164394	164407	antisens	-72	0.0085730954912602
LmjF15.0270	105807	106580	+	CATGGCGACGTGCG	106497	106510	sens	-83	0.0085730954912602
LmjF11.0740	302395	303729	+	CATGCGCGCAATGG	303660	303673	sens	-69	0.0085730954912602
LmjF09.0820	336709	335117	-	CATGGCGGAGCCGA	335151	335164	sens	-47	0.0085730954912602
LmjF33.2100	942712	944190	+	CATGCAAGGAGGTG	944129	944142	antisens	-48	0.0085730954912602
LmjF31.1550	761463	760675	-	CATGCTGCGCAGAC	760740	760753	sens	-78	0.0085730954912602
LmjF27.0620	242177	243616	+	CATGGCACTCCACG	243529	243542	sens	-87	0.0085730954912602
LmjF11.0330	100547	103531	+	CATGACGCTGGCGG	103443	103456	antisens	-75	0.0085730954912602
LmjF11.0280	76829	78670	+	CATGTCGGCTGGCG	78622	78635	sens	-48	0.0085730954912602
LmjF24.2140	782671	781691	-	CATGGTGACGGTGT	781745	781758	antisens	-54	0.0085730954912602
LmjF23.1420	678871	679836	+	CATGACGGAGGTCG	679758	679771	antisens	-65	0.0085730954912602
LmjF19.0170	40487	36012	-	CATGGCACACCGGA	36059	36072	sens	-60	0.0085730954912602
LmjF35.4270	1719787	1720296	+	CATGTTCATCTCTT	1720214	1720227	antisens	-69	0.0085730954912602
LmjF01.0470	121757	123847	+	CATGAAGGTGCGCC	123778	123791	sens	-69	0.0085730954912602
LmjF06.0100	44488	43400	-	CATGTGGACTCGCT	43442	43455	sens	-55	0.0085730954912602
LmjF20.1030	429621	430274	+	CATGTTACTACGAG	430213	430226	antisens	-48	0.0085730954912602
LmjF14.0705	267769	266798	-	CATGAAGAAGAAGC	266863	266876	sens	-78	0.0085730954912602
LmjF36.3290	1307540	1306710	-	CATGTTCAACAACG	1306745	1306758	sens	-48	0.0085730954912602
LmjF25.0010	11632	10328	-	CATGCGCTGTCACC	10384	10397	sens	-69	0.0085730954912602
LmjF22.0070	22492	21623	-	CATGATGAGCGCAC	21667	21680	sens	-57	0.0085730954912602
LmjF32.1250	482672	483901	+	CATGGAGAAGGAGA	483853	483866	sens	-48	0.0085730954912602
LmjF19.0830	346344	346625	+	CATGATGGAGCTGG	346562	346575	sens	-63	0.0085730954912602
LmjF18.0930	390090	392717	+	CATGGGTACGGTGG	392631	392644	antisens	-73	0.0085730954912602
LmjF21.1100	451821	449719	-	CATGTTCTCCGTCT	449763	449776	sens	-57	0.0085730954912602
LmjF26.0940	275931	273400	-	CATGGCGGTGTTCA	273453	273466	sens	-66	0.0085730954912602
LmjF12.0300	116758	122454	+	CATGAAGAAGGGCA	122379	122392	sens	-75	0.0085730954912602
LmjF19.0860	362691	363068	+	CATGGCCTGCTCGG	363007	363020	antisens	-48	0.0085730954912602
LmjF30.2700	1039621	1038476	-	CATGGACTCTCGCA	1038531	1038544	sens	-68	0.0085730954912602
LmjF19.0870	363755	364132	+	CATGGGCGGCATCG	364081	364094	sens	-51	0.0085730954912602
LmjF19.0847	356343	356624	+	CATGATGGAGCTGG	356561	356574	sens	-63	0.0085730954912602
LmjF26.1070	335119	336660	+	CATGCAGCGTCGAG	336579	336592	sens	-81	0.0085730954912602
LmjF21.0905	380413	381759	+	CATGAGCGATGCTC	381691	381704	antisens	-55	0.0085730954912602
LmjF33.0940	430127	433633	+	CATGGCGACCGACA	433546	433559	sens	-87	0.0085730954912602
LmjF33.0590	261884	259257	-	CATGGAGGAACTGT	259313	259326	sens	-69	0.0085730954912602
LmjF34.0290	104273	106315	+	CATGGCACTGCAGC	106255	106268	sens	-60	0.0085730954912602
LmjF31.2080	1011855	1009378	-	CATGAGTCAGCTGA	1008009	1008022	sens	1356	0.00864276250031648
LmjF09.0570	235615	237093	+	CATGCGCGCACTTT	238459	238472	sens	1366	0.00864276250031648
LmjF33.0380	180417	179437	-	CATGTATACATATA	178068	178081	antisens	1369	0.00864276250031648
LmjF29.1770	801179	799392	-	CATGTATAGTGTTG	798021	798034	sens	1358	0.00864276250031648
LmjF29.1760	797145	795358	-	CATGTATAGTGTTG	793985	793998	sens	1360	0.00864276250031648
LmjF21.1250	519669	518860	-	CATGGCCCCCCGCG	517506	517519	sens	1341	0.00864276250031648
LmjF05.0940	346534	350430	+	CATGCTCCCGCCGC	351777	351790	antisens	1360	0.00864276250031648
LmjF34.3470	1519792	1520868	+	CATGACAAGGAAAA	1522222	1522235	antisens	1367	0.00864276250031648
LmjF31.0960	366923	365058	-	CATGACACGAGAGA	363719	363732	antisens	1339	0.00864276250031648
LmjF36.2035	805408	807456	+	CATGGTTCTGGCCA	808806	808819	sens	1350	0.00864276250031648
LmjF15.1270	524905	523304	-	CATGGCGAGCGCCG	521935	521948	sens	1356	0.00864276250031648
LmjF34.3440	1509319	1511223	+	CATGCGTGTGTGGT	1512563	1512576	sens	1340	0.00864276250031648
LmjF32.3530	1416684	1417589	+	CATGATGATGCCGA	1418943	1418956	sens	1354	0.00864276250031648
LmjF19.0300	107698	108642	+	CATGGCCGCGTTGC	109977	109990	sens	1335	0.00864276250031648
LmjF30.3700	1386341	1388914	+	CATGTGGTGTGTGT	1390260	1390273	sens	1346	0.00864276250031648
LmjF04.0910	360704	359958	-	CATGGGTGGCAGCG	358601	358614	antisens	1357	0.00864276250031648
LmjF02.0310	152279	150195	-	CATGCGCGTGCAGG	148843	148856	antisens	1352	0.00864276250031648
LmjF19.1280	545879	546712	+	CATGCAAGTGAGGG	548064	548077	antisens	1365	0.00864276250031648
LmjF15.0150	56004	55456	-	CATGTGTACACGTG	54091	54104	sens	1352	0.00864276250031648
LmjF16.0190	63944	62847	-	CATGACAGCTCGGT	61481	61494	sens	1353	0.00864276250031648
LmjF33.0820	393205	394536	+	CATGCACGAGAGAG	395869	395882	sens	1333	0.00864276250031648
LmjF32.3520	1413084	1413989	+	CATGATGATGCCGA	1415343	1415356	sens	1354	0.00864276250031648
LmjF31.1400	628913	625065	-	CATGTATGTGTGTG	623721	623734	antisens	1344	0.00864276250031648
LmjF26.0100	25787	25554	-	CATGAACGCCTCGG	24201	24214	antisens	1353	0.00864276250031648
LmjF35.4760	1865635	1866081	+	CATGTTTCTGTTTT	1867419	1867432	sens	1338	0.00864276250031648
LmjF06.0980	415730	418825	+	CATGCGACCAAGAA	420177	420190	antisens	1365	0.00864276250031648
LmjF21.0865	337733	339763	+	CATGCGTGTCGGGC	341103	341116	sens	1340	0.00864276250031648
LmjF25.0100	33824	33609	-	CATGCTGCGCATTG	32230	32243	sens	1366	0.00864276250031648
LmjF32.3540	1420282	1421187	+	CATGATGATGCCGA	1422535	1422548	sens	1348	0.00864276250031648
LmjF11.0550	189573	191225	+	CATGCCGTGTGTGG	192580	192593	sens	1355	0.00864276250031648
LmjF24.1210	430920	431243	+	CATGTGTGTGTGGG	432588	432601	antisens	1358	0.00864276250031648
LmjF33.2520	1129624	1131339	+	CATGGCACACAGGC	1132686	1132699	sens	1347	0.00864276250031648
LmjF21.0845	313331	313966	+	CATGCACGTGTAGC	315311	315324	sens	1345	0.00864276250031648
LmjF03.0460	155375	158563	+	CATGTGTATGTGTG	159885	159898	antisens	1335	0.00864276250031648
LmjF36.5370	2084208	2082727	-	CATGTGACCGTGCA	2081354	2081367	sens	1360	0.00864276250031648
LmjF32.3500	1405887	1406792	+	CATGATGATGCCGA	1408140	1408153	sens	1348	0.00864276250031648
LmjF35.3480	1410218	1408026	-	CATGGCCCGAAAAT	1406660	1406673	antisens	1366	0.00864276250031648
LmjF08.1210	532480	533664	+	CATGTGTGCCCGCG	535000	535013	sens	1336	0.00864276250031648
LmjF33.1920	858348	858917	+	CATGCACACAGGCG	860253	860266	sens	1336	0.00864276250031648
LmjF09.0320	125476	128232	+	CATGCACATACACA	129567	129580	antisens	1348	0.00864276250031648
LmjF26.2640	1057739	1058893	+	CATGCCGTGCTTCG	1060230	1060243	antisens	1350	0.00864276250031648
LmjF01.0500	130945	133068	+	CATGCACGCACGTG	134404	134417	antisens	1349	0.00864276250031648
LmjF34.0280	97301	101968	+	CATGTGTGTGTGTA	103318	103331	sens	1350	0.00864276250031648
LmjF26.0660	185232	184099	-	CATGCAGGCACGCA	182738	182751	antisens	1361	0.00864276250031648
LmjF09.1250	492792	492238	-	CATGCTGCGCGTGT	490866	490879	sens	1359	0.00864276250031648
LmjF16.1015	384130	386706	+	CATGCCCTGCGTGC	388036	388049	antisens	1343	0.00864276250031648
LmjF01.0690	202893	203585	+	CATGCGCGTGCGCG	204947	204960	sens	1362	0.00864276250031648
LmjF25.0910	346364	346897	+	CATGCGCTGCTGTC	348265	348278	sens	1368	0.00864276250031648
LmjF19.0720	316994	317908	+	CATGCAGAAATACA	319234	319247	antisens	1339	0.00864276250031648
LmjF29.0868	328362	327856	-	CATGCCCACCAGAC	326497	326510	antisens	1359	0.00864276250031648
LmjF21.1440	591555	590890	-	CATGCGTGCGTGCG	589542	589555	antisens	1348	0.00864276250031648
LmjF13.0610	197102	197926	+	CATGGCACACCGTC	199251	199264	antisens	1338	0.00864276250031648
LmjF15.0630	263281	267093	+	CATGTGTGGGGGCA	268426	268439	sens	1333	0.00864276250031648
LmjF16.1020	389046	391616	+	CATGCCCTGCGTGC	392946	392959	antisens	1343	0.00864276250031648
LmjF18.0190	88451	87423	-	CATGTGCACCCTCG	86080	86093	sens	1330	0.00864276250031648
LmjF20.0380	146689	147930	+	CATGAGCACCCTAC	149251	149264	antisens	1334	0.00864276250031648
LmjF16.1030	393956	396526	+	CATGCCCTGCGTGC	397860	397873	antisens	1347	0.00864276250031648
LmjF36.0260	79762	78299	-	CATGGATGAGCGGC	76927	76940	sens	1359	0.00864276250031648
LmjF36.0760	267138	269705	+	CATGACGCTGGCTG	271050	271063	sens	1345	0.00864276250031648
LmjF02.0310	152279	150195	-	CATGCAGCGGATGA	148833	148846	sens	1349	0.00864276250031648
LmjF32.0980	378876	380558	+	CATGCGTGCGAGGG	381894	381907	sens	1336	0.00864276250031648
LmjF32.3230	1284244	1285521	+	CATGCGCACGCGCA	1286865	1286878	antisens	1357	0.00864276250031648
LmjF16.1010	378926	381790	+	CATGCCCTGCGTGC	383120	383133	antisens	1343	0.00864276250031648
LmjF28.1710	658549	652028	-	CATGCCCTCTCTCG	650669	650682	sens	1346	0.00864276250031648
LmjF25.1000	386371	388725	+	CATGCACGCGTGTG	390073	390086	antisens	1361	0.00864276250031648
LmjF09.0120	56609	59806	+	CATGAGAGCAAGAG	61151	61164	antisens	1358	0.00864276250031648
LmjF13.0610	197102	197926	+	CATGCAGAGACGGG	199261	199274	sens	1335	0.00864276250031648
LmjF35.0770	357599	358993	+	CATGACGTGTGTGT	360322	360335	sens	1329	0.00864276250031648
LmjF13.0200	64349	62085	-	CATGTATGTATGTA	60971	60984	sens	1101	0.00864276250031648
LmjF10.0200	85779	87002	+	CATGCGTGTGCGTG	88345	88358	sens	1343	0.00864276250031648
LmjF34.0550	225825	227696	+	CATGTGTCTGTGTG	229044	229057	antisens	1361	0.00864276250031648
LmjF17.0820	404563	402911	-	CATGCGCACCGGTG	401559	401572	antisens	1352	0.00864276250031648
LmjF11.1210	494083	494634	+	CATGCCTGTGTGTG	495971	495984	antisens	1350	0.00864276250031648
LmjF23.1170	561262	562890	+	CATGTGCGTATGCG	564245	564258	sens	1355	0.00864276250031648
LmjF32.3510	1409483	1410388	+	CATGATGATGCCGA	1411741	1411754	sens	1353	0.00864276250031648
LmjF09.1410	538898	537177	-	CATGGCAACTCGTG	535809	535822	antisens	1368	0.00864276250031648
LmjF20.0800	320473	321549	+	CATGCGTGTGCTCC	329143	329156	sens	7594	0.00864276250031648
LmjF20.0960	391024	401346	+	CATGCGCGTCTCTC	402675	402688	sens	1329	0.00864276250031648
LmjF14.0700	261103	260126	-	CATGCCAGGAAGCA	258778	258791	sens	1335	0.00864276250031648
LmjF06.0630	222392	227719	+	CATGCACGTGTGTG	229051	229064	antisens	1345	0.00864276250031648
LmjF26.0490	134561	133122	-	CATGCGCGGCCCCT	131741	131754	sens	1368	0.00864276250031648
LmjF34.1600	724926	724399	-	CATGTGCGCGTGTG	723044	723057	sens	1342	0.00864276250031648
LmjF29.0500	178119	174568	-	CATGCGCACACGCC	173206	173219	antisens	1362	0.00864276250031648
LmjF04.1170	441585	440650	-	CATGCACGGACGCA	439309	439322	antisens	1341	0.00864276250031648
LmjF33.0816	382452	383783	+	CATGTCGCACACCC	385099	385112	sens	1316	0.0107125809937936
LmjF33.0808	368110	369441	+	CATGTCGCACACCC	370757	370770	sens	1316	0.0107125809937936
LmjF32.2030	793506	792871	-	CATGTGTGTGCGTG	791583	791596	antisens	1288	0.0107125809937936
LmjF33.0810	371696	373027	+	CATGTCGCACACCC	374343	374356	sens	1316	0.0107125809937936
LmjF34.1880	830026	829448	-	CATGTGCGCGTGTG	828140	828153	sens	1295	0.0107125809937936
LmjF33.0814	378865	380196	+	CATGTCGCACACCC	381512	381525	sens	1316	0.0107125809937936
LmjF36.2030	799751	801439	+	CATGACAACGCACG	802726	802739	antisens	1300	0.0107125809937936
LmjF33.0800	353781	355112	+	CATGTCGCACACCC	356428	356441	sens	1316	0.0107125809937936
LmjF33.0792	339442	340773	+	CATGTCGCACACCC	342089	342102	sens	1316	0.0107125809937936
LmjF35.0970	433959	435074	+	CATGTTCGCTGTGG	436347	436360	antisens	1286	0.0107125809937936
LmjF33.0794	343029	344360	+	CATGTCGCACACCC	345676	345689	sens	1316	0.0107125809937936
LmjF23.0547	208539	211109	+	CATGCCGGTCCCCA	212398	212411	antisens	1302	0.0107125809937936
LmjF32.3710	1466425	1466832	+	CATGCGTGTCGTCT	1468157	1468170	sens	1325	0.0107125809937936
LmjF34.3950	1692294	1693106	+	CATGCGGATGGGCA	1694425	1694438	sens	1319	0.0107125809937936
LmjF30.2050	766799	767482	+	CATGCGCGAGGACT	768771	768784	sens	1289	0.0107125809937936
LmjF33.0802	357364	358695	+	CATGTCGCACACCC	360011	360024	sens	1316	0.0107125809937936
LmjF28.1710	658549	652028	-	CATGCACGTCAGAG	650722	650735	antisens	1306	0.0107125809937936
LmjF33.0806	364531	365862	+	CATGTCGCACACCC	367175	367188	sens	1313	0.0107125809937936
LmjF36.1870	742638	740008	-	CATGATGGGAGCGG	738699	738712	antisens	1309	0.0107125809937936
LmjF35.4190	1666386	1667078	+	CATGTGCGTGTGCG	1668383	1668396	sens	1305	0.0107125809937936
LmjF21.0840	307357	308754	+	CATGACGTACGCCC	310067	310080	antisens	1326	0.0107125809937936
LmjF34.1900	837560	836985	-	CATGTGCGCGTGTG	835676	835689	sens	1296	0.0107125809937936
LmjF26.1510	548560	553107	+	CATGTGTGTGCGCG	554411	554424	sens	1304	0.0107125809937936
LmjF01.0670	194044	194961	+	CATGGCGAACACAG	196274	196287	antisens	1326	0.0107125809937936
LmjF25.0780	291323	292246	+	CATGGTGCTGCTCT	293567	293580	sens	1321	0.0107125809937936
LmjF36.0890	325531	326280	+	CATGCGCGTGCGTG	327577	327590	sens	1297	0.0107125809937936
LmjF19.0260	81588	84107	+	CATGCGTGTTTGAG	85406	85419	sens	1299	0.0107125809937936
LmjF16.1000	367389	369827	+	CATGTGGGAGAGAG	371128	371141	antisens	1314	0.0107125809937936
LmjF36.2030	799751	801439	+	CATGACACGGCACG	802736	802749	sens	1297	0.0107125809937936
LmjF30.2620	1019116	1016957	-	CATGTGCGTGTGCG	1015665	1015678	antisens	1292	0.0107125809937936
LmjF33.0540	235588	234308	-	CATGTGGTTGTGTG	232967	232980	sens	1328	0.0107125809937936
LmjF08.0980	445722	442597	-	CATGCACACACACA	441272	441285	antisens	1325	0.0107125809937936
LmjF31.0970	374753	372105	-	CATGCGAGCATTTT	370804	370817	antisens	1301	0.0107125809937936
LmjF16.1600	674310	676217	+	CATGCACAAACACA	677517	677530	antisens	1313	0.0107125809937936
LmjF18.0400	167402	165717	-	CATGTTGACGTGTT	164403	164416	sens	1301	0.0107125809937936
LmjF28.1540	573824	576394	+	CATGTTGTGCGGCA	577690	577703	sens	1296	0.0107125809937936
LmjF34.0190	67500	68975	+	CATGTGCGTGTGTG	70284	70297	antisens	1322	0.0107125809937936
LmjF33.0818	386037	387368	+	CATGTCGCACACCC	388684	388697	sens	1316	0.0107125809937936
LmjF31.0950	359255	357390	-	CATGACACGAGAGA	356061	356074	antisens	1329	0.0107125809937936
LmjF32.3680	1454907	1456022	+	CATGGTGTGTGAGT	1457346	1457359	sens	1324	0.0107125809937936
LmjF36.0660	190204	190812	+	CATGTGCGCGTATG	192139	192152	sens	1327	0.0107125809937936
LmjF32.0350	132479	131067	-	CATGTGCGGCCGCG	129773	129786	antisens	1294	0.0107125809937936
LmjF30.3150	1201886	1201248	-	CATGCGCACACACT	1199929	1199942	sens	1306	0.0107125809937936
LmjF32.3460	1392105	1393043	+	CATGTCCTTCCAGT	1394355	1394368	antisens	1325	0.0107125809937936
LmjF33.0819	389625	390956	+	CATGTCGCACACCC	392269	392282	sens	1313	0.0107125809937936
LmjF36.4780	1850735	1851688	+	CATGGCGGTGAGGG	1852987	1853000	sens	1299	0.0107125809937936
LmjF35.2680	1089235	1089008	-	CATGCCGGTCGCCA	1087705	1087718	sens	1290	0.0107125809937936
LmjF34.0600	252654	255215	+	CATGGATGCAAAAC	256531	256544	sens	1316	0.0107125809937936
LmjF26.1990	787803	788483	+	CATGCGTGAAAGGA	789767	789780	antisens	1297	0.0107125809937936
LmjF34.1560	709836	709261	-	CATGTGCGCGTGTG	707952	707965	sens	1296	0.0107125809937936
LmjF22.0010	5241	3313	-	CATGCACACAGGCG	2006	2019	sens	1294	0.0107125809937936
LmjF10.0730	352809	351964	-	CATGAAAGGAGAGA	350633	350646	sens	1318	0.0107125809937936
LmjF09.0770	321128	318933	-	CATGTGTGCGTGTG	317645	317658	antisens	1288	0.0107125809937936
LmjF33.0812	375280	376611	+	CATGTCGCACACCC	377927	377940	sens	1316	0.0107125809937936
LmjF23.0630	304802	301245	-	CATGGACAAGGTGG	299941	299954	sens	1291	0.0107125809937936
LmjF21.0400	125933	127930	+	CATGCGTACAAGTG	129247	129260	sens	1317	0.0107125809937936
LmjF16.1580	667131	670382	+	CATGAGGGCGCCGC	671671	671684	sens	1289	0.0107125809937936
LmjF21.0840	307357	308754	+	CATGTCCGTTGCGT	310077	310090	sens	1323	0.0107125809937936
LmjF33.1070	499308	500039	+	CATGCCGGTCGCCA	501333	501346	antisens	1307	0.0107125809937936
LmjF23.0370	135656	136012	+	CATGTGCGCGTGCG	137303	137316	sens	1291	0.0107125809937936
LmjF32.3280	1313920	1316514	+	CATGTGTGCGTGCG	1317800	1317813	antisens	1299	0.0107125809937936
LmjF36.0770	271475	272788	+	CATGTGTGCGTGTG	274076	274089	sens	1288	0.0107125809937936
LmjF35.1000	445603	446577	+	CATGTTCGCTGTGG	447894	447907	sens	1317	0.0107125809937936
LmjF10.0920	422150	421551	-	CATGTGTGCGTGCG	420248	420261	sens	1290	0.0107125809937936
LmjF27.0750	299452	299835	+	CATGTAGATGATGG	301146	301159	sens	1311	0.0107125809937936
LmjF13.0190	58556	57810	-	CATGTGTGCGTTTA	56480	56493	sens	1317	0.0107125809937936
LmjF31.1600	771448	769013	-	CATGCTTAAGCCAC	767695	767708	sens	1305	0.0107125809937936
LmjF21.1400	581556	579763	-	CATGCACAGATGCG	578451	578464	sens	1299	0.0107125809937936
LmjF36.2290	912969	914399	+	CATGCACACACACA	915677	915690	antisens	1291	0.0107125809937936
LmjF32.0473	181581	180961	-	CATGGCTCAATGCA	179636	179649	sens	1312	0.0107125809937936
LmjF33.0804	360951	362282	+	CATGTCGCACACCC	363596	363609	sens	1314	0.0107125809937936
LmjF34.2530	1152008	1138821	-	CATGTATGTGTGTG	1137502	1137515	antisens	1319	0.0107125809937936
LmjF28.1120	417507	418271	+	CATGCTCTGCAGCA	419561	419574	sens	1290	0.0107125809937936
LmjF28.0670	250383	249301	-	CATGTCCTTTCTCT	247998	248011	sens	1290	0.0107125809937936
LmjF33.0796	346612	347943	+	CATGTCGCACACCC	349260	349273	sens	1317	0.0107125809937936
LmjF33.0230	68506	66788	-	CATGCGTGTGCGTG	65461	65474	antisens	1327	0.0107125809937936
LmjF33.2540	1138894	1140393	+	CATGCATACATATA	1141719	1141732	sens	1326	0.0107125809937936
LmjF33.0230	68506	66788	-	CATGCCATTGCAGC	65451	65464	sens	1324	0.0107125809937936
LmjF11.0510	174491	176227	+	CATGCCGTGTGTGG	177546	177559	sens	1319	0.0107125809937936
LmjF24.0400	129905	131890	+	CATGGCTGGCGGAT	133205	133218	sens	1315	0.0107125809937936
LmjF06.1300	512085	514013	+	CATGCACACAGGCG	515306	515319	sens	1293	0.0107125809937936
LmjF33.0565	249026	248592	-	CATGTATACATATA	247293	247306	antisens	1299	0.0107125809937936
LmjF33.0798	350195	351526	+	CATGTCGCACACCC	352842	352855	sens	1316	0.0107125809937936
LmjF17.1360	637742	639250	+	CATGCGCGGCACGG	640546	640559	sens	1296	0.0107125809937936
LmjF34.1580	717390	716812	-	CATGTGCGCGTGTG	715504	715517	sens	1295	0.0107125809937936
LmjF34.1020	452657	454027	+	CATGCGTGTGCCGA	455317	455330	antisens	1303	0.0107125809937936
LmjF34.1720	769945	769367	-	CATGTGCGCGTGTG	768059	768072	sens	1295	0.0107125809937936
LmjF33.2460	1107066	1110221	+	CATGCACGCGCACA	1111515	1111528	antisens	1307	0.0107125809937936
LmjF27.0970	416065	410531	-	CATGACGGCAAGTC	409203	409216	antisens	1328	0.0107125809937936
LmjF34.2020	883001	881112	-	CATGCAGGCGCTGT	879803	879816	sens	1296	0.0107125809937936
LmjF20.1090	474855	480740	+	CATGCACGCACGCC	482047	482060	sens	1307	0.0107125809937936
LmjF17.1300	618615	619181	+	CATGCGTGTGTGTA	620481	620494	sens	1300	0.0107125809937936
LmjF20.1170	517987	518970	+	CATGGGAAGGGAGG	520283	520296	antisens	1326	0.0107125809937936
LmjF14.0160	39134	40189	+	CATGCGTGACATCT	41498	41511	sens	1309	0.0107125809937936
LmjF25.0780	291323	292246	+	CATGCACACACGTG	293539	293552	antisens	1306	0.0107125809937936
LmjF36.5820	2230537	2229035	-	CATGCGCACATACA	2227724	2227737	sens	1298	0.0107125809937936
LmjF28.2290	889938	892448	+	CATGTGTGTTCGCG	893702	893715	sens	1254	0.0121586987593827
LmjF10.0140	57229	59445	+	CATGGATGCGCTGC	60730	60743	sens	1285	0.0121586987593827
LmjF30.3360	1262287	1264464	+	CATGTTTGGTGGCA	1265734	1265747	antisens	1283	0.0121586987593827
LmjF10.0620	307373	305100	-	CATGTTTTTGTTTC	303837	303850	antisens	1263	0.0121586987593827
LmjF14.0380	123262	125085	+	CATGGCGGCAGCGG	126332	126345	sens	1247	0.0121586987593827
LmjF09.0470	196791	198749	+	CATGCCCCCACCCC	200016	200029	sens	1267	0.0121586987593827
LmjF35.2960	1213218	1211539	-	CATGCCGTGGTCGC	1210274	1210287	antisens	1265	0.0121586987593827
LmjF34.1920	845106	844495	-	CATGTGCGCGTGTG	843223	843236	sens	1259	0.0121586987593827
LmjF34.1760	785017	784403	-	CATGTGCGCGTGTG	783132	783145	sens	1258	0.0121586987593827
LmjF28.2770	1058922	1056946	-	CATGTTCAGTGGTG	1055688	1055701	antisens	1258	0.0121586987593827
LmjF34.1940	852644	852030	-	CATGTGCGCGTGTG	850770	850783	sens	1247	0.0121586987593827
LmjF04.0720	295927	293777	-	CATGCACACGCGCA	292531	292544	antisens	1246	0.0121586987593827
LmjF34.1680	754864	754286	-	CATGTGCGCGTGTG	752989	753002	sens	1284	0.0121586987593827
LmjF31.2310	1143063	1141927	-	CATGGCTGGCGGAT	1140660	1140673	antisens	1267	0.0121586987593827
LmjF34.1840	815205	814597	-	CATGTGCGCGTGTG	813315	813328	sens	1269	0.0121586987593827
LmjF34.1800	800112	799498	-	CATGTGCGCGTGTG	798238	798251	sens	1247	0.0121586987593827
LmjF34.1780	792570	791956	-	CATGTGCGCGTGTG	790685	790698	sens	1258	0.0121586987593827
LmjF34.1860	822474	821860	-	CATGTGCGCGTGTG	820600	820613	sens	1247	0.0121586987593827
LmjF19.0690	298715	301819	+	CATGTGCGGCATCT	303071	303084	sens	1252	0.0121586987593827
LmjF27.0740	295085	295690	+	CATGCGAAGGCGCA	296958	296971	antisens	1281	0.0121586987593827
LmjF09.1110	446349	444973	-	CATGCCGGTCGCCA	443704	443717	antisens	1269	0.0121586987593827
LmjF33.2670	1193046	1196744	+	CATGTGCGCGTGTG	1198012	1198025	sens	1268	0.0121586987593827
LmjF04.0510	208203	203689	-	CATGTTGCCACTCG	202402	202415	sens	1274	0.0121586987593827
LmjF36.6250	2404564	2403671	-	CATGTGCCCAGACC	2402397	2402410	sens	1261	0.0121586987593827
LmjF35.5160	2006260	2007180	+	CATGATGGAGGGTG	2008428	2008441	antisens	1261	0.0121586987593827
LmjF32.0220	74232	71152	-	CATGGTGCCTGCTG	69869	69882	sens	1270	0.0121586987593827
LmjF35.2110	862590	863960	+	CATGCCGAAAGAAA	865208	865221	antisens	1261	0.0121586987593827
LmjF34.1640	739724	739149	-	CATGTGCGCGTGTG	737852	737865	sens	1284	0.0121586987593827
LmjF34.1960	860175	859597	-	CATGTGCGCGTGTG	858300	858313	sens	1284	0.0121586987593827
LmjF06.0770	302978	309004	+	CATGGCGTGCGTGT	310269	310282	sens	1265	0.0121586987593827
LmjF34.1620	732196	731618	-	CATGTGCGCGTGTG	730321	730334	sens	1284	0.0121586987593827
LmjF28.1940	751152	749119	-	CATGCGTTAGCTAC	747841	747854	sens	1265	0.0121586987593827
LmjF29.0760	279147	276832	-	CATGCGACGACGTG	275569	275582	sens	1250	0.0121586987593827
LmjF18.1270	535821	536771	+	CATGCTTTCGTGCT	538038	538051	sens	1267	0.0121586987593827
LmjF29.2880	1206673	1209012	+	CATGCGTCGCAGCG	1210288	1210301	sens	1276	0.0121586987593827
LmjF15.0660	288139	289575	+	CATGTGTGGGGGCA	290838	290851	sens	1263	0.0121586987593827
LmjF15.0050	11120	10281	-	CATGGACACCGGCA	9016	9029	sens	1252	0.0121586987593827
LmjF18.1290	547766	548716	+	CATGCTTTCGTGCT	549983	549996	sens	1267	0.0121586987593827
LmjF18.1260	529840	530802	+	CATGCTTTCGTGCT	532068	532081	sens	1266	0.0121586987593827
LmjF28.1240	466787	468724	+	CATGCGTCTGTGTG	469972	469985	sens	1248	0.0121586987593827
LmjF18.1280	541793	542743	+	CATGCTTTCGTGCT	544008	544021	sens	1265	0.0121586987593827
LmjF18.1275	538808	539758	+	CATGCTTTCGTGCT	541023	541036	sens	1265	0.0121586987593827
LmjF31.1830	872657	868548	-	CATGTGTGAGAGAG	867267	867280	antisens	1281	0.0121586987593827
LmjF01.0140	37293	36877	-	CATGCCGGTCGCCA	35610	35623	antisens	1267	0.0121586987593827
LmjF28.1330	494184	495233	+	CATGTGTGTGCGCG	496506	496519	sens	1273	0.0121586987593827
LmjF26.0550	151825	150209	-	CATGCACACACACA	148958	148971	antisens	1251	0.0121586987593827
LmjF02.0240	121169	118455	-	CATGTATGTGCACA	117187	117200	antisens	1268	0.0121586987593827
LmjF19.1005	410752	412563	+	CATGGACAGCGGGC	413814	413827	sens	1251	0.0121586987593827
LmjF09.1110	446349	444973	-	CATGGTGTGGGGAG	443694	443707	sens	1266	0.0121586987593827
LmjF17.0235	84537	80551	-	CATGGCCGCGTTGC	79283	79296	sens	1255	0.0121586987593827
LmjF32.2640	1034864	1033665	-	CATGTGTGTGCGTA	1032378	1032391	sens	1274	0.0121586987593827
LmjF36.4680	1808610	1814054	+	CATGTGCTGTGCTT	1815314	1815327	sens	1260	0.0121586987593827
LmjF30.2690	1036691	1035807	-	CATGCGTGTGCGTG	1034561	1034574	antisens	1246	0.0121586987593827
LmjF17.0430	208084	204155	-	CATGCACACGCGCA	202902	202915	antisens	1253	0.0121586987593827
LmjF02.0240	121169	118455	-	CATGCGTGTATGCG	117177	117190	sens	1265	0.0121586987593827
LmjF28.1080	396536	398377	+	CATGCGTTTTGCCG	399658	399671	sens	1281	0.0121586987593827
LmjF26.1130	366352	371547	+	CATGCACGCATACG	372793	372806	antisens	1259	0.0121586987593827
LmjF22.1480	605990	605241	-	CATGCGTGTGTCGC	606505	606518	sens	-1277	0.0121586987593827
LmjF28.0750	274067	273852	-	CATGCGTTTGCACG	272570	272583	sens	1269	0.0121586987593827
LmjF35.3020	1235692	1234331	-	CATGCGTTGTTTTG	1233051	1233064	sens	1267	0.0121586987593827
LmjF10.0260	115886	116275	+	CATGCACATACACA	117524	117537	antisens	1262	0.0121586987593827
LmjF28.1140	429086	430063	+	CATGCTGTCTACGC	431317	431330	sens	1254	0.0121586987593827
LmjF36.2030	799751	801439	+	CATGCTTGTGTGGG	802688	802701	sens	1249	0.0121586987593827
LmjF35.5240	2034580	2035386	+	CATGCTTCGCCACG	2036654	2036667	sens	1268	0.0121586987593827
LmjF20.1080	465494	472816	+	CATGCGTGCCGTGG	474052	474065	antisens	1249	0.0121586987593827
LmjF21.0400	125933	127930	+	CATGCACAGACGCG	129205	129218	sens	1275	0.0121586987593827
LmjF16.1230	496248	490807	-	CATGCGTGTGTGTG	489523	489536	antisens	1284	0.0121586987593827
LmjF30.3110	1174088	1172940	-	CATGCACAGCCGCA	1171652	1171665	sens	1275	0.0121586987593827
LmjF24.1730	650540	646206	-	CATGTGTGCGTGTG	644926	644939	sens	1267	0.0121586987593827
LmjF36.0050	19125	17464	-	CATGCGCACCGTCA	16192	16205	antisens	1272	0.0121586987593827
LmjF36.1270	468207	468782	+	CATGTGCGCGTGTG	470066	470079	sens	1284	0.0121586987593827
LmjF32.3250	1295295	1298615	+	CATGAACGAAGCAG	1299884	1299897	sens	1269	0.0121586987593827
LmjF28.1650	627927	625372	-	CATGCGCACCGGAA	624101	624114	sens	1258	0.0121586987593827
LmjF17.0490	251095	248375	-	CATGGCCACCTCTC	247111	247124	sens	1251	0.0121586987593827
LmjF34.1660	747325	746747	-	CATGTGCGCGTGTG	745450	745463	sens	1284	0.0121586987593827
LmjF30.0710	228601	226961	-	CATGCGCAGACGCA	225695	225708	sens	1253	0.0121586987593827
LmjF34.1700	762403	761789	-	CATGTGCGCGTGTG	760518	760531	sens	1258	0.0121586987593827
LmjF28.1080	396536	398377	+	CATGTCAGCTGCGG	399648	399661	antisens	1284	0.0121586987593827
LmjF33.0570	252733	250985	-	CATGTCTTCTGCTC	249721	249734	sens	1251	0.0121586987593827
LmjF05.0490	159147	159926	+	CATGTGTGTTGGTG	161185	161198	sens	1259	0.0121586987593827
LmjF36.0840	302092	304446	+	CATGTGCGTGTGAG	305718	305731	sens	1272	0.0121586987593827
LmjF36.0050	19125	17464	-	CATGGATATGCGGG	16166	16179	sens	1285	0.0121586987593827
LmjF26.1120	363078	364478	+	CATGTGCGTGTGTG	365728	365741	antisens	1263	0.0121586987593827
LmjF17.0237	90266	86280	-	CATGGCCGCGTTGC	85012	85025	sens	1255	0.0121586987593827
LmjF27.1770	746339	741840	-	CATGCAACACGAGA	740553	740566	antisens	1287	0.0121586987593827
LmjF29.1050	411531	414308	+	CATGCGCGCGTGTG	415559	415572	antisens	1264	0.0121586987593827
LmjF10.0260	115886	116275	+	CATGTATATGTGTA	117534	117547	sens	1259	0.0121586987593827
LmjF18.1285	544778	545728	+	CATGCTTTCGTGCT	546996	547009	sens	1268	0.0121586987593827
LmjF25.2280	853489	854472	+	CATGCGCGCGCGTG	855706	855719	antisens	1247	0.0121586987593827
LmjF35.4420	1772582	1773595	+	CATGTGTGTGCGTG	1774851	1774864	sens	1256	0.0121586987593827
LmjF34.0950	408786	411491	+	CATGGAGGAGGAGG	412756	412769	sens	1265	0.0121586987593827
LmjF14.1395	577756	578202	+	CATGCCGAGACGGA	579450	579463	sens	1248	0.0121586987593827
LmjF34.0940	403379	406384	+	CATGTGTCTATGGC	407630	407643	sens	1246	0.0121586987593827
LmjF18.1265	532838	533788	+	CATGCTTTCGTGCT	535051	535064	sens	1263	0.0121586987593827
LmjF14.0220	55793	57157	+	CATGTTTGTGCGTG	58416	58429	sens	1259	0.0121586987593827
LmjF21.0855	326952	327842	+	CATGCACACACACA	329090	329103	sens	1248	0.0121586987593827
LmjF33.2200	999047	1000234	+	CATGGCACACAGGC	1001502	1001515	sens	1268	0.0121586987593827
LmjF33.1680	777271	779658	+	CATGGCACACAGGC	780921	780934	sens	1263	0.0121586987593827
LmjF23.0430	159099	160325	+	CATGCCGGTCCCCA	161579	161592	antisens	1267	0.0121586987593827
LmjF26.0140	31862	31149	-	CATGGCACTGCAGC	29890	29903	antisens	1259	0.0121586987593827
LmjF27.1850	799859	797511	-	CATGCACTCGCGCA	796215	796228	sens	1283	0.0121586987593827
LmjF36.6550	2537407	2536628	-	CATGGCACTTCACG	2535353	2535366	sens	1262	0.0121586987593827
LmjF34.1820	807651	807037	-	CATGTGCGCGTGTG	805766	805779	sens	1258	0.0121586987593827
LmjF28.1580	596872	595625	-	CATGACACACACAC	594336	594349	sens	1276	0.0121586987593827
LmjF24.2060	762100	760085	-	CATGGCCGTCATCA	758813	758826	sens	1259	0.0121586987593827
LmjF28.2290	889938	892448	+	CATGAGCGCGCACG	893692	893705	antisens	1257	0.0121586987593827
LmjF27.2050	878429	877263	-	CATGCGTGTGCGTG	875999	876012	sens	1251	0.0121586987593827
LmjF26.2630	1056056	1056298	+	CATGTGAAGAAAAG	1057569	1057582	antisens	1284	0.0121586987593827
LmjF34.1980	867716	867102	-	CATGTGCGCGTGTG	865842	865855	sens	1247	0.0121586987593827
LmjF34.1740	777479	776904	-	CATGTGCGCGTGTG	775607	775620	sens	1284	0.0121586987593827
LmjF35.3190	1313783	1311075	-	CATGTTGTTTGTGT	1309783	1309796	sens	1279	0.0121586987593827
LmjF31.2940	1386112	1384868	-	CATGTCTTTCCTCT	1383602	1383615	sens	1253	0.0121586987593827
LmjF25.0490	169970	169437	-	CATGTCCGCGCAGA	168156	168169	sens	1268	0.0121586987593827
LmjF07.0890	458272	460161	+	CATGCCGTGCTTCG	461393	461406	antisens	1245	0.0121586987593827
LmjF29.0960	366917	368239	+	CATGCCCACCAGAC	369474	369487	antisens	1248	0.0121586987593827
LmjF17.0100	95120	93198	-	CATGTCGGCAGCAC	91940	91953	antisens	1258	0.0121586987593827
LmjF29.1420	640969	642936	+	CATGTATACATATA	644169	644182	antisens	1246	0.0121586987593827
LmjF13.0610	197102	197926	+	CATGACGGTGGGCG	199196	199209	antisens	1283	0.0121586987593827
LmjF36.6290	2421976	2420273	-	CATGTGAGTAGAAC	2419005	2419018	sens	1255	0.0121586987593827
LmjF12.1210	618097	621117	+	CATGCACGTGTCTG	622371	622384	antisens	1267	0.0121586987593827
LmjF28.2380	916749	921959	+	CATGTGACTCTCCA	923210	923223	sens	1251	0.0121586987593827
LmjF18.1625	720685	721362	+	CATGACGCCAGCGT	722615	722628	antisens	1266	0.0121586987593827
LmjF29.0370	127977	123811	-	CATGAGCACACCCA	122564	122577	antisens	1247	0.0121586987593827
LmjF30.2880	1094362	1092341	-	CATGGTGACGGTGT	1091077	1091090	sens	1251	0.0121586987593827
LmjF07.0420	198640	198311	-	CATGTCTTCCCTTC	197026	197039	sens	1272	0.0121586987593827
LmjF13.0240	76954	76031	-	CATGAGGGACGAGA	74768	74781	antisens	1263	0.0121586987593827
LmjF33.1680	777271	779658	+	CATGGGAGTCTGGA	780849	780862	antisens	1204	0.0130281288778351
LmjF08.0580	229878	230381	+	CATGCGTGTGTGTG	231605	231618	sens	1224	0.0130281288778351
LmjF36.6540	2534787	2534065	-	CATGCTCTCTTGCC	2532817	2532830	sens	1235	0.0130281288778351
LmjF29.1450	664648	656660	-	CATGCGCACAGGTG	655419	655432	sens	1228	0.0130281288778351
LmjF20.1120	497861	507700	+	CATGTGTGTGGGGG	508925	508938	sens	1225	0.0130281288778351
LmjF26.0520	142300	139769	-	CATGCGCACGCGCG	138522	138535	sens	1234	0.0130281288778351
LmjF32.2070	806949	805945	-	CATGTGCCCGCCTG	804710	804723	antisens	1235	0.0130281288778351
LmjF12.0930	439496	440944	+	CATGCGGGCTCGAC	442166	442179	sens	1222	0.0130281288778351
LmjF12.0120	29642	33538	+	CATGTGATGGGCAG	34780	34793	sens	1242	0.0130281288778351
LmjF30.2200	843622	843113	-	CATGCACGTGAGCG	841886	841899	antisens	1227	0.0130281288778351
LmjF10.0260	115886	116275	+	CATGCGTGTGTGCT	117491	117504	sens	1216	0.0130281288778351
LmjF12.1030	535641	536948	+	CATGCGGGCTCGAC	538174	538187	sens	1226	0.0130281288778351
LmjF23.0990	473299	471050	-	CATGCAGCCAGAAG	469831	469844	sens	1206	0.0130281288778351
LmjF31.0730	263543	263208	-	CATGCACACGCATC	261971	261984	sens	1224	0.0130281288778351
LmjF24.1160	413564	416707	+	CATGGCGCCGCCGC	417926	417939	antisens	1232	0.0130281288778351
LmjF10.0500	243713	263920	+	CATGCACACACACA	265121	265134	antisens	1214	0.0130281288778351
LmjF36.2280	908861	910348	+	CATGCCAGCGTGAC	911576	911589	sens	1228	0.0130281288778351
LmjF34.0010	6100	5180	-	CATGACGCCACAGC	6377	6390	sens	-1210	0.0130281288778351
LmjF10.0400	189725	191866	+	CATGTGGGGATGTG	193105	193118	sens	1239	0.0130281288778351
LmjF36.3470	1357368	1354429	-	CATGCACACATACC	1353181	1353194	sens	1235	0.0130281288778351
LmjF28.1650	627927	625372	-	CATGTGCAAGCACG	624147	624160	antisens	1225	0.0130281288778351
LmjF36.6750	2599606	2597513	-	CATGTGTGCGTGTG	2596286	2596299	sens	1214	0.0130281288778351
LmjF09.1250	492792	492238	-	CATGCGATACAGCG	490998	491011	antisens	1240	0.0130281288778351
LmjF27.1460	606180	607184	+	CATGCGTGCGGGTG	608404	608417	antisens	1233	0.0130281288778351
LmjF12.0250	86496	88850	+	CATGGGCATACGCG	90056	90069	antisens	1219	0.0130281288778351
LmjF30.1940	719484	720983	+	CATGCGTCCGTGTG	722219	722232	sens	1236	0.0130281288778351
LmjF35.3170	1302880	1297259	-	CATGGCGGAGATAC	1296052	1296065	antisens	1207	0.0130281288778351
LmjF29.0980	378750	380387	+	CATGTACGCGTGCA	381603	381616	sens	1216	0.0130281288778351
LmjF36.1140	429723	430640	+	CATGTCGTGCTCTA	431850	431863	antisens	1223	0.0130281288778351
LmjF08.1200	529431	530018	+	CATGTGTGCCCGCG	531249	531262	sens	1231	0.0130281288778351
LmjF30.2690	1036691	1035807	-	CATGGGGGTGGGGG	1034577	1034590	antisens	1230	0.0130281288778351
LmjF23.0220	73637	78349	+	CATGTGCGTGCGCG	79555	79568	antisens	1219	0.0130281288778351
LmjF32.3450	1388273	1389949	+	CATGCACGCACGTG	1391176	1391189	antisens	1240	0.0130281288778351
LmjF31.1030	401827	399119	-	CATGTGTGGTCGCT	397877	397890	sens	1229	0.0130281288778351
LmjF12.0715	388518	389966	+	CATGCGGGCTCGAC	391189	391202	sens	1223	0.0130281288778351
LmjF36.3810	1458926	1460059	+	CATGGCAGGGAGCG	1461267	1461280	sens	1208	0.0130281288778351
LmjF35.0320	85758	87338	+	CATGCGCGTGTGTG	88580	88593	sens	1242	0.0130281288778351
LmjF19.0300	107698	108642	+	CATGCGCCCGCGCA	109870	109883	antisens	1241	0.0130281288778351
LmjF31.2530	1238237	1235760	-	CATGTTTGTTTTTT	1234527	1234540	sens	1220	0.0130281288778351
LmjF09.1070	437043	435604	-	CATGCGTGCACGCG	434372	434385	antisens	1232	0.0130281288778351
LmjF36.4330	1673946	1678823	+	CATGGTCTGCGTAG	1680042	1680055	sens	1219	0.0130281288778351
LmjF23.1440	717673	718284	+	CATGATGGGTGAGC	719501	719514	antisens	1230	0.0130281288778351
LmjF35.1410	607115	609478	+	CATGTGCACCGCTG	610682	610695	sens	1204	0.0130281288778351
LmjF32.1290	502480	504177	+	CATGTGTCTCTGTG	505382	505395	sens	1205	0.0130281288778351
LmjF34.0800	355928	356830	+	CATGTGTCTATGGC	358038	358051	sens	1208	0.0130281288778351
LmjF17.0500	258205	253928	-	CATGCGCTTGGCTG	252686	252699	antisens	1242	0.0130281288778351
LmjF20.1120	497861	507700	+	CATGCACATACACA	508915	508928	antisens	1228	0.0130281288778351
LmjF22.1360	573665	572577	-	CATGCAAAGAAAAA	571328	571341	sens	1236	0.0130281288778351
LmjF06.0800	331817	336571	+	CATGCGCGCACACC	337787	337800	sens	1216	0.0130281288778351
LmjF12.0800	488503	489936	+	CATGCGGGCTCGAC	491160	491173	sens	1224	0.0130281288778351
LmjF12.0820	494905	496353	+	CATGCGGGCTCGAC	497575	497588	sens	1222	0.0130281288778351
LmjF30.1230	419976	422147	+	CATGCGTGTGCGGG	423388	423401	sens	1241	0.0130281288778351
LmjF18.0890	376760	377431	+	CATGGGTGTGTACG	378645	378658	sens	1214	0.0130281288778351
LmjF12.0895	417802	419250	+	CATGCGGGCTCGAC	420476	420489	sens	1226	0.0130281288778351
LmjF28.2370	913410	914834	+	CATGTGTGCGTGTG	916076	916089	sens	1242	0.0130281288778351
LmjF12.0950	445911	447359	+	CATGCGGGCTCGAC	448583	448596	sens	1224	0.0130281288778351
LmjF34.1310	589336	586763	-	CATGGAAGACTTCT	585507	585520	sens	1243	0.0130281288778351
LmjF33.1960	874612	876243	+	CATGCGGCACTGCT	877453	877466	sens	1210	0.0130281288778351
LmjF12.0130	37431	39182	+	CATGCGCGCACGTG	40382	40395	antisens	1213	0.0130281288778351
LmjF24.0360	110766	112568	+	CATGCGAAGCACAC	113783	113796	antisens	1228	0.0130281288778351
LmjF30.0800	252587	254119	+	CATGAAGCGCCTCC	255346	255359	antisens	1240	0.0130281288778351
LmjF16.0320	117853	114041	-	CATGTGTGTGCGTG	112805	112818	sens	1223	0.0130281288778351
LmjF34.2990	1341230	1342489	+	CATGTGCATACGAT	1343729	1343742	sens	1240	0.0130281288778351
LmjF12.0770	475259	476707	+	CATGCGGGCTCGAC	477931	477944	sens	1224	0.0130281288778351
LmjF12.1070	464063	466177	+	CATGCACGCGCGTC	467390	467403	sens	1213	0.0130281288778351
LmjF10.0290	130293	131600	+	CATGGCAGCTGCAA	132826	132839	sens	1226	0.0130281288778351
LmjF17.1310	620624	623770	+	CATGACGATGACCA	624992	625005	sens	1222	0.0130281288778351
LmjF10.0500	243713	263920	+	CATGCGCGTGTGCC	265131	265144	sens	1211	0.0130281288778351
LmjF33.1320	599496	600293	+	CATGGGAGTCTGGA	601504	601517	antisens	1224	0.0130281288778351
LmjF24.0130	24133	25800	+	CATGCTGTGTGGCA	27031	27044	sens	1231	0.0130281288778351
LmjF34.1600	724926	724399	-	CATGCTTGCTGTTC	723147	723160	sens	1239	0.0130281288778351
LmjF23.0640	310093	308426	-	CATGTGCCCCTCCC	307203	307216	antisens	1223	0.0130281288778351
LmjF31.1450	682960	682052	-	CATGTGCGCGCGAG	680826	680839	sens	1213	0.0130281288778351
LmjF12.0895	417802	419250	+	CATGGGCGCTCGCC	420453	420466	sens	1203	0.0130281288778351
LmjF23.1440	717673	718284	+	CATGCCGGTCGCCA	719511	719524	sens	1227	0.0130281288778351
LmjF34.1520	690934	690473	-	CATGTTCTCTCTCT	689247	689260	sens	1213	0.0130281288778351
LmjF07.0960	507572	510976	+	CATGTACGTGCGTT	512205	512218	sens	1229	0.0130281288778351
LmjF19.0520	194737	196446	+	CATGGCACGTGCCC	197659	197672	sens	1213	0.0130281288778351
LmjF12.1030	535641	536948	+	CATGGGCGCTCGCC	538151	538164	sens	1203	0.0130281288778351
LmjF36.0220	68641	67853	-	CATGTGTGTGTGCG	66627	66640	antisens	1226	0.0130281288778351
LmjF31.2540	1242397	1239860	-	CATGTTTGTTTTTT	1238627	1238640	sens	1220	0.0130281288778351
LmjF22.0330	138255	134986	-	CATGGCCCACACGC	133745	133758	sens	1228	0.0130281288778351
LmjF36.3470	1357368	1354429	-	CATGCACACACACA	1353209	1353222	sens	1207	0.0130281288778351
LmjF09.0910	364365	363916	-	CATGCGTCTGGATG	362680	362693	sens	1223	0.0130281288778351
LmjF23.0660	316989	314326	-	CATGGAACTGGCCC	313074	313087	sens	1239	0.0130281288778351
LmjF31.0450	152641	152048	-	CATGCACACACGCA	150830	150843	antisens	1218	0.0130281288778351
LmjF12.0130	37431	39182	+	CATGCGCACACGTG	40409	40422	sens	1227	0.0130281288778351
LmjF02.0200	101533	99212	-	CATGAAACCTCCCC	97975	97988	sens	1224	0.0130281288778351
LmjF15.0570	237421	238422	+	CATGGATGCCGTCC	239633	239646	sens	1211	0.0130281288778351
LmjF29.2480	1075725	1078259	+	CATGGACAAGCAAG	1079455	1079468	antisens	1209	0.0130281288778351
LmjF33.3070	1492404	1515059	+	CATGCCACGCGCCC	1516255	1516268	antisens	1209	0.0130281288778351
LmjF26.1610	590546	592231	+	CATGCCACTTCGCT	593456	593469	antisens	1238	0.0130281288778351
LmjF30.3370	1268148	1270025	+	CATGTGCGTGTGTG	1271263	1271276	sens	1238	0.0130281288778351
LmjF32.0440	170207	169332	-	CATGCTCTATGACA	168092	168105	sens	1227	0.0130281288778351
LmjF29.2540	1098167	1100083	+	CATGCTCGGTGTCC	1101244	1101257	sens	1161	0.0135526168550434
LmjF32.2230	868690	866369	-	CATGTATGTGTGTG	865171	865184	antisens	1198	0.0135526168550434
LmjF31.3060	1437089	1435791	-	CATGCACGCACGCC	1434593	1434606	sens	1185	0.0135526168550434
LmjF30.0440	147042	146407	-	CATGGGCACACACA	144747	144760	antisens	1660	0.0135526168550434
LmjF30.2700	1039621	1038476	-	CATGCCCAGCACGA	1037273	1037286	sens	1190	0.0135526168550434
LmjF18.0340	143367	142198	-	CATGCCCTCCCCTC	140999	141012	sens	1186	0.0135526168550434
LmjF34.3880	1648046	1661980	+	CATGCACAAACACA	1663138	1663151	antisens	1171	0.0135526168550434
LmjF22.0225	82439	83104	+	CATGGTGCTGTTAC	84301	84314	sens	1197	0.0135526168550434
LmjF34.1740	777479	776904	-	CATGCTTGCTGTTC	775698	775711	sens	1193	0.0135526168550434
LmjF36.6710	2585144	2584089	-	CATGTGTTCTTTTT	2582910	2582923	sens	1166	0.0135526168550434
LmjF23.0543	202384	205590	+	CATGGAGAGGGAAG	206787	206800	sens	1197	0.0135526168550434
LmjF17.0725	386492	384831	-	CATGCGTGACCCTT	383664	383677	antisens	1167	0.0135526168550434
LmjF08.0290	102576	103268	+	CATGGCACCTCAGG	104440	104453	sens	1172	0.0135526168550434
LmjF25.0820	310858	311241	+	CATGCGCGTGCGTG	312427	312440	sens	1186	0.0135526168550434
LmjF36.3280	1305764	1302252	-	CATGTGCGCGTGCC	1301053	1301066	sens	1186	0.0135526168550434
LmjF34.1720	769945	769367	-	CATGCTTGCTGTTC	768162	768175	sens	1192	0.0135526168550434
LmjF34.1560	709836	709261	-	CATGCTTGCTGTTC	708055	708068	sens	1193	0.0135526168550434
LmjF35.1010	449112	450173	+	CATGCACAGAAAGA	451322	451335	antisens	1162	0.0135526168550434
LmjF16.1550	656954	660664	+	CATGCACACACACA	661834	661847	antisens	1183	0.0135526168550434
LmjF04.0240	79885	80757	+	CATGCAGACACAGC	81947	81960	sens	1190	0.0135526168550434
LmjF15.1240	515677	514202	-	CATGGCTGGGGGAG	513026	513039	antisens	1176	0.0135526168550434
LmjF15.1120	465048	464449	-	CATGAAATCACAAA	463268	463281	sens	1168	0.0135526168550434
LmjF11.0630	236567	238183	+	CATGTGTGCGTGTG	239369	239382	sens	1186	0.0135526168550434
LmjF12.0160	49885	52353	+	CATGTTTCTGCACA	53531	53544	sens	1178	0.0135526168550434
LmjF10.0400	189725	191866	+	CATGCACGCACTCC	193014	193027	antisens	1161	0.0135526168550434
LmjF29.2450	1068277	1068744	+	CATGGCCCCATCCG	1069929	1069942	sens	1185	0.0135526168550434
LmjF31.3060	1437089	1435791	-	CATGCGCACATACA	1434603	1434616	antisens	1188	0.0135526168550434
LmjF32.2530	992305	989429	-	CATGCACAGATGCG	988243	988256	sens	1173	0.0135526168550434
LmjF25.1020	395603	396898	+	CATGTTGTATGGCA	398073	398086	antisens	1188	0.0135526168550434
LmjF32.0680	232474	235827	+	CATGTGCTTCTGAA	237021	237034	sens	1194	0.0135526168550434
LmjF22.1380	579506	578703	-	CATGCACGCCGTAC	577505	577518	sens	1185	0.0135526168550434
LmjF34.2050	905058	902647	-	CATGCACGCCATCG	901447	901460	sens	1187	0.0135526168550434
LmjF21.0930	385986	386384	+	CATGAGCAGCAGCA	387542	387555	antisens	1171	0.0135526168550434
LmjF20.0950	384630	386741	+	CATGCACACACACA	387906	387919	antisens	1178	0.0135526168550434
LmjF28.2310	896741	897958	+	CATGCACCCGCGCG	899152	899165	sens	1194	0.0135526168550434
LmjF30.1040	343029	343781	+	CATGGGGCGGTGCT	344974	344987	sens	1193	0.0135526168550434
LmjF19.1365	601416	601790	+	CATGGGGCGCACAC	602956	602969	antisens	1179	0.0135526168550434
LmjF35.3330	1358687	1357599	-	CATGAAAACGAAAA	1356435	1356448	antisens	1164	0.0135526168550434
LmjF12.0280	104357	106480	+	CATGGAGGGGGAGG	107650	107663	antisens	1183	0.0135526168550434
LmjF34.2990	1341230	1342489	+	CATGCCAATGCAGC	1343665	1343678	sens	1176	0.0135526168550434
LmjF28.0190	53819	55372	+	CATGCTCGCTCTTT	56554	56567	sens	1182	0.0135526168550434
LmjF16.0210	71861	70710	-	CATGTATGTGTGTG	69538	69551	antisens	1172	0.0135526168550434
LmjF04.0040	16627	17946	+	CATGTGTGCACCAC	19120	19133	antisens	1187	0.0135526168550434
LmjF12.0715	388518	389966	+	CATGGGCGCTCGCC	391166	391179	sens	1200	0.0135526168550434
LmjF30.2730	1053566	1050924	-	CATGCTGTATGGCA	1049738	1049751	sens	1173	0.0135526168550434
LmjF15.1160	470767	470168	-	CATGAAATCACAAA	468987	469000	sens	1168	0.0135526168550434
LmjF32.3860	1496387	1499137	+	CATGCCTGTATGTA	1500311	1500324	sens	1174	0.0135526168550434
LmjF34.1620	732196	731618	-	CATGCTTGCTGTTC	730412	730425	sens	1193	0.0135526168550434
LmjF30.1290	446279	447145	+	CATGACACAGGTGT	448318	448331	antisens	1186	0.0135526168550434
LmjF05.0900	332315	333175	+	CATGCGTGTGTGCG	334372	334385	sens	1197	0.0135526168550434
LmjF10.1230	535178	536164	+	CATGTGAAACAATG	537323	537336	antisens	1172	0.0135526168550434
LmjF36.6523	2526369	2525959	-	CATGCAAGTGCGCG	2524774	2524787	sens	1172	0.0135526168550434
LmjF25.1820	727759	725264	-	CATGTGTATACGTG	724059	724072	sens	1192	0.0135526168550434
LmjF21.1680	726124	724415	-	CATGCACACACACA	723221	723234	antisens	1194	0.0135526168550434
LmjF17.0890	423160	423498	+	CATGCTCCGCCAAG	424691	424704	sens	1193	0.0135526168550434
LmjF35.4620	1834045	1834911	+	CATGGCGGTGGGCT	1836091	1836104	sens	1180	0.0135526168550434
LmjF24.1450	530353	532158	+	CATGTGCACAGCAG	533318	533331	antisens	1173	0.0135526168550434
LmjF31.1960	960330	959770	-	CATGCGGAAGTGTG	958574	958587	antisens	1196	0.0135526168550434
LmjF30.0910	297001	301203	+	CATGTGTTTGCGTG	302373	302386	sens	1170	0.0135526168550434
LmjF25.0980	367266	381323	+	CATGCACCGACCCC	382484	382497	sens	1161	0.0135526168550434
LmjF23.0630	304802	301245	-	CATGCGGCTGCTGC	300065	300078	sens	1167	0.0135526168550434
LmjF34.1900	837560	836985	-	CATGCTTGCTGTTC	835779	835792	sens	1193	0.0135526168550434
LmjF22.0450	181865	180996	-	CATGGCGAAGGTGC	179810	179823	antisens	1186	0.0135526168550434
LmjF31.0840	304050	303211	-	CATGCACTCGGAAG	302006	302019	sens	1192	0.0135526168550434
LmjF22.1290	532799	531621	-	CATGGCATCGACCT	530452	530465	antisens	1169	0.0135526168550434
LmjF20.0450	170966	171256	+	CATGCACACACAGA	172435	172448	antisens	1192	0.0135526168550434
LmjF12.0950	445911	447359	+	CATGCACGTCACAC	448515	448528	antisens	1169	0.0135526168550434
LmjF12.1030	535641	536948	+	CATGCACGTCACAC	538106	538119	antisens	1171	0.0135526168550434
LmjF12.0930	439496	440944	+	CATGCACGTCACAC	442098	442111	antisens	1167	0.0135526168550434
LmjF12.0895	417802	419250	+	CATGCACGTCACAC	420408	420421	antisens	1171	0.0135526168550434
LmjF07.0870	442454	443572	+	CATGCCGTGCTTCG	444752	444765	antisens	1193	0.0135526168550434
LmjF12.0715	388518	389966	+	CATGCACGTCACAC	391121	391134	antisens	1168	0.0135526168550434
LmjF36.1020	397000	398640	+	CATGTGCGCCGGCA	399822	399835	antisens	1195	0.0135526168550434
LmjF12.0800	488503	489936	+	CATGGGCGCTCGCC	491137	491150	sens	1201	0.0135526168550434
LmjF30.0120	40448	38583	-	CATGCACGGTGGCA	37393	37406	sens	1177	0.0135526168550434
LmjF15.1080	459329	458730	-	CATGAAATCACAAA	457549	457562	sens	1168	0.0135526168550434
LmjF12.0820	494905	496353	+	CATGCACGTCACAC	497507	497520	antisens	1167	0.0135526168550434
LmjF28.2445	950846	951724	+	CATGTATACATATA	952895	952908	antisens	1184	0.0135526168550434
LmjF12.0800	488503	489936	+	CATGCACGTCACAC	491092	491105	antisens	1169	0.0135526168550434
LmjF12.0770	475259	476707	+	CATGCACGTCACAC	477863	477876	antisens	1169	0.0135526168550434
LmjF25.2200	833579	834511	+	CATGCGTGCGCGCG	835702	835715	sens	1191	0.0135526168550434
LmjF06.0310	105907	103877	-	CATGTGCGTGTGTG	102689	102702	sens	1175	0.0135526168550434
LmjF17.0140	108086	106815	-	CATGCTGGCCTGCT	105608	105621	sens	1194	0.0135526168550434
LmjF28.0750	274067	273852	-	CATGCTGTATGGCA	272641	272654	sens	1198	0.0135526168550434
LmjF07.0630	289983	293297	+	CATGACGGGCAGAG	294469	294482	sens	1172	0.0135526168550434
LmjF17.0320	157531	156542	-	CATGCCGGCCTTCG	155366	155379	sens	1163	0.0135526168550434
LmjF34.0410	144453	145715	+	CATGCGCACACACG	146916	146929	sens	1201	0.0135526168550434
LmjF10.0140	57229	59445	+	CATGCACACACACA	60615	60628	sens	1170	0.0135526168550434
LmjF06.1210	483582	485351	+	CATGCACACGCACG	486533	486546	sens	1182	0.0135526168550434
LmjF05.1190	436160	430278	-	CATGTATATGTGTA	429087	429100	sens	1178	0.0135526168550434
LmjF12.0820	494905	496353	+	CATGGGCGCTCGCC	497552	497565	sens	1199	0.0135526168550434
LmjF12.0950	445911	447359	+	CATGGGCGCTCGCC	448560	448573	sens	1201	0.0135526168550434
LmjF12.0930	439496	440944	+	CATGGGCGCTCGCC	442143	442156	sens	1199	0.0135526168550434
LmjF36.6670	2575422	2574982	-	CATGCGCACTCTCC	2573773	2573786	sens	1196	0.0135526168550434
LmjF36.0490	141760	140714	-	CATGTATGCCTCTG	139506	139519	sens	1195	0.0135526168550434
LmjF12.0770	475259	476707	+	CATGGGCGCTCGCC	477908	477921	sens	1201	0.0135526168550434
LmjF36.3280	1305764	1302252	-	CATGCACACAGACG	1301063	1301076	antisens	1189	0.0135526168550434
LmjF31.2170	1066004	1062228	-	CATGTGCCACCGCA	1061038	1061051	antisens	1190	0.0135526168550434
LmjF20.0950	384630	386741	+	CATGTGTGCACTCT	387916	387929	sens	1175	0.0135526168550434
LmjF22.1380	579506	578703	-	CATGCGTGTGCGTG	577523	577536	antisens	1180	0.0135526168550434
LmjF30.1920	710692	712509	+	CATGCGTGGATGCG	713682	713695	antisens	1186	0.0135526168550434
LmjF27.0490	144135	157796	+	CATGTGTGCGTGTA	158998	159011	sens	1202	0.0135526168550434
LmjF14.1250	530327	530944	+	CATGACGTACGCCC	532116	532129	sens	1172	0.0135526168550434
LmjF24.1940	725969	724869	-	CATGCGCCGAAGAC	723653	723666	sens	1203	0.0135526168550434
LmjF32.2370	927968	927132	-	CATGCGCGCACAGG	925948	925961	sens	1171	0.0135526168550434
LmjF02.0440	198535	196420	-	CATGCGCGCACACC	195229	195242	antisens	1191	0.0135526168550434
LmjF28.2310	896741	897958	+	CATGTGTATGTGCG	899142	899155	antisens	1197	0.0135526168550434
LmjF12.1050	544267	545586	+	CATGGGAGAGAGAG	546736	546749	antisens	1163	0.0135526168550434
LmjF12.0090	17080	18786	+	CATGGCACCGCTGA	19959	19972	sens	1173	0.0135526168550434
LmjF25.0920	349363	351978	+	CATGTGTGCGTCTG	353168	353181	sens	1190	0.0135526168550434
LmjF36.4930	1909882	1908362	-	CATGCGCCCGCGCA	1907167	1907180	antisens	1195	0.0135526168550434
LmjF33.2530	1133699	1137577	+	CATGTCAGCGCCGT	1138748	1138761	sens	1171	0.0135526168550434
LmjF18.1520	684692	687616	+	CATGCCCCCTCTCC	688800	688813	sens	1184	0.0135526168550434
LmjF31.2450	1217444	1216734	-	CATGTGTACACCGC	1215541	1215554	sens	1180	0.0135526168550434
LmjF13.0680	219784	221508	+	CATGGCGAGGCAGA	222658	222671	antisens	1163	0.0135526168550434
LmjF06.0200	67993	66506	-	CATGGGCACACGCC	65373	65386	antisens	1133	0.0139733569306391
LmjF36.6640	2565858	2565265	-	CATGTGGTGGGGTG	2564120	2564133	antisens	1145	0.0139733569306391
LmjF29.0860	321859	320297	-	CATGCGCACAGGTG	319151	319164	sens	1133	0.0139733569306391
LmjF05.0140	41920	43944	+	CATGCTCGCGCACT	45075	45088	sens	1131	0.0139733569306391
LmjF08.0410	159359	163582	+	CATGCACACACACA	164701	164714	antisens	1132	0.0139733569306391
LmjF20.0950	384630	386741	+	CATGCGTGCGTGCG	387876	387889	antisens	1148	0.0139733569306391
LmjF27.0350	94059	95546	+	CATGTGTGCGTGCT	96682	96695	antisens	1149	0.0139733569306391
LmjF20.1230	561037	561438	+	CATGTGTGTATGTG	562563	562576	sens	1125	0.0139733569306391
LmjF32.0840	313912	315489	+	CATGCACACACACA	316616	316629	sens	1127	0.0139733569306391
LmjF22.0650	251603	250101	-	CATGCACACACACA	248975	248988	antisens	1126	0.0139733569306391
LmjF28.0570	203202	201502	-	CATGCGTATATGGG	200339	200352	sens	1150	0.0139733569306391
LmjF36.0410	117879	117283	-	CATGCACACACACA	116148	116161	sens	1122	0.0139733569306391
LmjF18.1560	699987	701678	+	CATGGAAACGCAGC	702803	702816	sens	1125	0.0139733569306391
LmjF30.1600	567105	568703	+	CATGGCAGCTGCAA	569850	569863	sens	1147	0.0139733569306391
LmjF12.1050	544267	545586	+	CATGGGCGCTCGCC	546723	546736	sens	1137	0.0139733569306391
LmjF21.0845	313331	313966	+	CATGCGCGCACGTG	315110	315123	sens	1144	0.0139733569306391
LmjF26.2550	1030343	1030627	+	CATGCAAGGATGCA	1031756	1031769	sens	1129	0.0139733569306391
LmjF28.1880	729830	726045	-	CATGGCCGGCGCAG	724907	724920	sens	1125	0.0139733569306391
LmjF13.0160	48080	46572	-	CATGTCTCTCTCTC	45439	45452	antisens	1133	0.0139733569306391
LmjF28.1360	505205	506074	+	CATGAGTGATGACG	507207	507220	sens	1133	0.0139733569306391
LmjF28.0620	237351	233404	-	CATGCACACGCCCC	232253	232266	antisens	1151	0.0139733569306391
LmjF16.0510	186941	183384	-	CATGGGCGCACCCC	182248	182261	sens	1123	0.0139733569306391
LmjF22.0270	114380	114153	-	CATGCACACGCGCA	112992	113005	sens	1148	0.0139733569306391
LmjF15.1490	604857	602923	-	CATGCGTGCACGGC	601775	601788	sens	1135	0.0139733569306391
LmjF34.1920	845106	844495	-	CATGCTTGCTGTTC	843326	843339	sens	1156	0.0139733569306391
LmjF34.1820	807651	807037	-	CATGCTTGCTGTTC	805869	805882	sens	1155	0.0139733569306391
LmjF13.1480	541020	540544	-	CATGCGTGTGTGCG	539406	539419	antisens	1138	0.0139733569306391
LmjF12.0780	478554	479681	+	CATGCTCTCTTGCC	480817	480830	sens	1136	0.0139733569306391
LmjF35.1630	705015	703639	-	CATGTGCGTGTGTG	702486	702499	sens	1140	0.0139733569306391
LmjF04.0440	168891	164788	-	CATGCGCACGCTCA	163628	163641	antisens	1160	0.0139733569306391
LmjF28.2310	896741	897958	+	CATGCGTGGGGCAC	899083	899096	antisens	1138	0.0139733569306391
LmjF02.0210	106398	103807	-	CATGTGTCTGCGTG	102646	102659	sens	1148	0.0139733569306391
LmjF31.3060	1437089	1435791	-	CATGCACACACACA	1434657	1434670	antisens	1134	0.0139733569306391
LmjF22.0660	256593	253270	-	CATGCGTGTGCGTG	252134	252147	antisens	1136	0.0139733569306391
LmjF10.0990	455301	454909	-	CATGCGTGCAGTGG	453756	453769	sens	1140	0.0139733569306391
LmjF20.0970	403963	404997	+	CATGAAAAGGAAAG	406127	406140	sens	1130	0.0139733569306391
LmjF17.0630	314065	312899	-	CATGCTGTTCAAAC	311741	311754	antisens	1158	0.0139733569306391
LmjF19.0710	314149	315117	+	CATGTATGAAGACA	316268	316281	sens	1151	0.0139733569306391
LmjF08.0550	221475	222512	+	CATGCGTGTGCGTG	223649	223662	sens	1137	0.0139733569306391
LmjF22.1200	498685	499656	+	CATGAACACACACA	500789	500802	antisens	1146	0.0139733569306391
LmjF33.0110	26167	25109	-	CATGCCGAATGAGC	23985	23998	antisens	1124	0.0139733569306391
LmjF08.0730	321874	322488	+	CATGCGCCCTTGTG	323635	323648	sens	1147	0.0139733569306391
LmjF07.0930	485373	486380	+	CATGCGTGTGTGTG	487530	487543	sens	1150	0.0139733569306391
LmjF33.1160	543112	543555	+	CATGGGAGTCTGGA	544666	544679	antisens	1124	0.0139733569306391
LmjF35.4530	1808565	1810715	+	CATGCCGGTCGCCA	1811852	1811865	antisens	1150	0.0139733569306391
LmjF36.2540	1023301	1024509	+	CATGCCTGTGTGTG	1025632	1025645	sens	1123	0.0139733569306391
LmjF21.0080	25588	27240	+	CATGCAGGCGGCGT	28363	28376	antisens	1136	0.0139733569306391
LmjF27.2150	918899	918738	-	CATGCGTGTGCGTG	917582	917595	sens	1143	0.0139733569306391
LmjF35.4270	1719787	1720296	+	CATGCACGCACGCA	1721440	1721453	antisens	1157	0.0139733569306391
LmjF23.1760	710244	712799	+	CATGCTTCTCTCCG	713941	713954	sens	1142	0.0139733569306391
LmjF23.1430	680926	682278	+	CATGCCAGCGATGG	683407	683420	sens	1129	0.0139733569306391
LmjF04.0240	79885	80757	+	CATGACGGAGGTCG	81893	81906	antisens	1149	0.0139733569306391
LmjF08.0760	339503	340102	+	CATGCGCCCTTGTG	341243	341256	sens	1141	0.0139733569306391
LmjF14.1220	520561	523368	+	CATGGCCGAGAAGG	524518	524531	sens	1150	0.0139733569306391
LmjF08.0710	310126	310740	+	CATGCGCCCTTGTG	311883	311896	sens	1143	0.0139733569306391
LmjF08.0680	292489	293103	+	CATGCGCCCTTGTG	294244	294257	sens	1141	0.0139733569306391
LmjF08.0750	333627	334241	+	CATGCGCCCTTGTG	335382	335395	sens	1141	0.0139733569306391
LmjF08.0720	316008	316607	+	CATGCGCCCTTGTG	317748	317761	sens	1141	0.0139733569306391
LmjF08.0700	304260	304859	+	CATGCGCCCTTGTG	306000	306013	sens	1141	0.0139733569306391
LmjF29.2110	928916	923643	-	CATGGCAGAGAGCG	922497	922510	sens	1133	0.0139733569306391
LmjF08.0770	345371	345970	+	CATGCGCCCTTGTG	347111	347124	sens	1141	0.0139733569306391
LmjF08.0110	32352	34283	+	CATGCGCTTGGCTG	35422	35435	sens	1139	0.0139733569306391
LmjF08.0670	286610	287224	+	CATGCGCCCTTGTG	288365	288378	sens	1141	0.0139733569306391
LmjF23.0740	368636	367359	-	CATGGCTTCCCCAC	366234	366247	antisens	1125	0.0139733569306391
LmjF31.2680	1299388	1299146	-	CATGAAGGCTGCGC	1297985	1297998	sens	1148	0.0139733569306391
LmjF27.0470	133149	135215	+	CATGAGGGGAAGGG	136336	136349	antisens	1134	0.0139733569306391
LmjF35.2270	928168	931620	+	CATGCACCCACAGA	932777	932790	sens	1157	0.0139733569306391
LmjF12.1050	544267	545586	+	CATGCGGGCTCGAC	546746	546759	sens	1160	0.0139733569306391
LmjF34.2125	942269	942027	-	CATGCGCACACAAA	940869	940882	antisens	1158	0.0139733569306391
LmjF36.3610	1400495	1398891	-	CATGTGATGCTTGG	1397746	1397759	sens	1132	0.0139733569306391
LmjF08.0740	327762	328361	+	CATGCGCCCTTGTG	329501	329514	sens	1140	0.0139733569306391
LmjF23.0980	469328	468300	-	CATGCCAATGCAGC	467131	467144	sens	1156	0.0139733569306391
LmjF33.2900	1358103	1366190	+	CATGAGGCAACAAA	1367320	1367333	antisens	1143	0.0139733569306391
LmjF35.1720	725288	723954	-	CATGTGCGCGGCTG	722793	722806	sens	1148	0.0139733569306391
LmjF28.1730	667187	664269	-	CATGCGCTTCTGTG	663133	663146	sens	1123	0.0139733569306391
LmjF13.0610	197102	197926	+	CATGAGGTTAGTGG	199064	199077	sens	1138	0.0139733569306391
LmjF03.0540	201967	203157	+	CATGCACCCACAGA	204302	204315	antisens	1158	0.0139733569306391
LmjF19.0995	403726	405534	+	CATGAACAGGCACT	406673	406686	sens	1139	0.0139733569306391
LmjF36.4370	1695347	1703008	+	CATGCACGCACACG	1704126	1704139	antisens	1131	0.0139733569306391
LmjF36.2035	805408	807456	+	CATGGACTGCGCAG	808612	808625	sens	1156	0.0139733569306391
LmjF33.0565	249026	248592	-	CATGCCGGTGTGTG	247426	247439	sens	1153	0.0139733569306391
LmjF35.4530	1808565	1810715	+	CATGATGGGAGCGG	1811862	1811875	sens	1147	0.0139733569306391
LmjF08.0690	298376	298990	+	CATGCGCCCTTGTG	300131	300144	sens	1141	0.0139733569306391
LmjF28.2240	871499	872401	+	CATGTGTGCGTGTG	873527	873540	antisens	1139	0.0139733569306391
LmjF36.6560	2540728	2539754	-	CATGTGCCCAGACC	2538617	2538630	antisens	1137	0.0139733569306391
LmjF36.3360	1332225	1331554	-	CATGCCTGCGTGCA	1330445	1330458	sens	1096	0.0144431060807150
LmjF28.2420	939598	940767	+	CATGCCCTCCCCTC	941864	941877	antisens	1110	0.0144431060807150
LmjF32.1700	665283	663727	-	CATGCACACAGGAA	662613	662626	antisens	1114	0.0144431060807150
LmjF25.0130	42739	40835	-	CATGTGTGATGTCG	39730	39743	antisens	1105	0.0144431060807150
LmjF34.3955	1699117	1699401	+	CATGACGTGTGTGT	1700501	1700514	sens	1100	0.0144431060807150
LmjF35.3090	1265901	1264618	-	CATGATTTCATCTT	1263524	1263537	sens	1081	0.0144431060807150
LmjF33.2820	1278410	1280191	+	CATGCGACACTGCG	1281276	1281289	sens	1085	0.0144431060807150
LmjF36.1240	457019	459337	+	CATGATGAGCGCGC	460439	460452	sens	1102	0.0144431060807150
LmjF23.0130	42268	42771	+	CATGCGAGCACACG	43867	43880	sens	1096	0.0144431060807150
LmjF31.1310	541349	536763	-	CATGCACACACACA	535666	535679	sens	1084	0.0144431060807150
LmjF30.2860	1088264	1087197	-	CATGTGCCCGAGGC	1086079	1086092	antisens	1118	0.0144431060807150
LmjF32.2590	1011456	1011058	-	CATGCGCACGCGCG	1009977	1009990	antisens	1081	0.0144431060807150
LmjF12.1005	427118	428029	+	CATGTATGTGTGTG	429136	429149	sens	1107	0.0144431060807150
LmjF32.0870	329382	330881	+	CATGCCTCCCTGTG	331998	332011	sens	1117	0.0144431060807150
LmjF27.0240	58827	56638	-	CATGGCCACACTGA	55517	55530	sens	1108	0.0144431060807150
LmjF07.1080	550152	552671	+	CATGCGATAGGCCG	553769	553782	sens	1098	0.0144431060807150
LmjF02.0110	42041	38541	-	CATGTGTCTGTGTG	37430	37443	antisens	1111	0.0144431060807150
LmjF17.0180	72860	68882	-	CATGCTTTCCTCCT	67753	67766	sens	1116	0.0144431060807150
LmjF19.0985	398617	400458	+	CATGGGGGCTAGGG	401543	401556	antisens	1098	0.0144431060807150
LmjF29.1250	494969	500425	+	CATGCGCACACGTG	501528	501541	sens	1103	0.0144431060807150
LmjF28.2750	1051708	1050770	-	CATGGGCGATGCCG	1049647	1049660	sens	1110	0.0144431060807150
LmjF35.4950	1926103	1929192	+	CATGCCCCCCTCCC	1930276	1930289	antisens	1097	0.0144431060807150
LmjF36.4290	1650429	1654121	+	CATGTGTGTGTTGC	1655191	1655204	antisens	1083	0.0144431060807150
LmjF35.3590	1461118	1458323	-	CATGTGCGTGTGCG	1457210	1457223	antisens	1113	0.0144431060807150
LmjF26.0810	237035	236463	-	CATGCGCTCACGAC	235367	235380	antisens	1096	0.0144431060807150
LmjF15.0790	361391	357120	-	CATGTGCGCGTGCG	355992	356005	sens	1115	0.0144431060807150
LmjF10.0715	346973	345507	-	CATGTGTCCGTGCA	344379	344392	sens	1115	0.0144431060807150
LmjF29.0540	200833	199325	-	CATGCATACATATA	198209	198222	antisens	1116	0.0144431060807150
LmjF05.1000	375009	374698	-	CATGTCTCACGTGG	373574	373587	sens	1111	0.0144431060807150
LmjF35.1510	657733	655982	-	CATGTCTTCTGCTC	654879	654892	sens	1090	0.0144431060807150
LmjF10.0720	349804	348338	-	CATGTGTCCGTGCA	347210	347223	sens	1115	0.0144431060807150
LmjF22.1250	519118	517760	-	CATGCATCGAAGCA	516657	516670	antisens	1103	0.0144431060807150
LmjF21.1390	578013	576220	-	CATGGCCCCCACGC	575103	575116	sens	1104	0.0144431060807150
LmjF26.1900	740295	743963	+	CATGCACACCTGAG	745054	745067	antisens	1104	0.0144431060807150
LmjF36.1520	575575	574046	-	CATGCACACGGGCA	572921	572934	sens	1112	0.0144431060807150
LmjF26.0560	155192	153087	-	CATGAAGGGCAGAC	151975	151988	sens	1099	0.0144431060807150
LmjF36.0700	204696	205385	+	CATGGCACTACGCC	206466	206479	sens	1081	0.0144431060807150
LmjF19.1280	545879	546712	+	CATGAAGCGCCTCC	547823	547836	sens	1111	0.0144431060807150
LmjF30.1780	647102	648982	+	CATGTGTGCGTGTG	650065	650078	sens	1083	0.0144431060807150
LmjF31.1860	902509	901721	-	CATGCGCACACGCA	900638	900651	antisens	1083	0.0144431060807150
LmjF21.1480	605337	602854	-	CATGCTATGCGTCC	601734	601747	antisens	1120	0.0144431060807150
LmjF35.1570	680059	679019	-	CATGTGCACGCTCG	677901	677914	sens	1105	0.0144431060807150
LmjF09.1280	500896	499793	-	CATGCCGGTCGCCA	498699	498712	antisens	1094	0.0144431060807150
LmjF22.0860	348517	352578	+	CATGGAGGGGGAGG	353673	353686	antisens	1108	0.0144431060807150
LmjF24.1980	738277	737477	-	CATGCGTGTTTCTG	736362	736375	antisens	1115	0.0144431060807150
LmjF23.0520	191602	192666	+	CATGGCCGCAAGTC	193781	193794	sens	1115	0.0144431060807150
LmjF31.0880	329178	327736	-	CATGCCGCCCCTCC	326615	326628	sens	1108	0.0144431060807150
LmjF16.0090	24099	23116	-	CATGTGGTGCAGCA	21989	22002	sens	1114	0.0144431060807150
LmjF17.0400	189958	186794	-	CATGTCGGCAGCAC	185683	185696	antisens	1111	0.0144431060807150
LmjF27.0930	389361	388129	-	CATGTGGGCCGGTG	387014	387027	sens	1102	0.0144431060807150
LmjF35.0760	353836	355281	+	CATGTGTGTTCCCC	356368	356381	antisens	1100	0.0144431060807150
LmjF33.0100	22444	21452	-	CATGCAACGGGCAC	20339	20352	antisens	1113	0.0144431060807150
LmjF33.2990	1439711	1440709	+	CATGAATACACCAG	1441775	1441788	antisens	1079	0.0144431060807150
LmjF12.0870	407251	408894	+	CATGTATGTGTGTG	410003	410016	sens	1109	0.0144431060807150
LmjF12.0400	173960	175105	+	CATGTCTGTGCGCG	176219	176232	sens	1114	0.0144431060807150
LmjF05.1190	436160	430278	-	CATGTGCAACGACA	429162	429175	sens	1103	0.0144431060807150
LmjF33.1320	599496	600293	+	CATGCGTGCGCTGT	601391	601404	antisens	1111	0.0144431060807150
LmjF32.1740	679933	679544	-	CATGCGTGCGTGTG	678449	678462	sens	1082	0.0144431060807150
LmjF18.0710	301283	306082	+	CATGCGGACAGTTC	307183	307196	sens	1101	0.0144431060807150
LmjF26.0820	239313	238789	-	CATGGCTTGCGTGT	237683	237696	sens	1093	0.0144431060807150
LmjF23.0570	266210	262968	-	CATGCGCACACGCC	261873	261886	sens	1082	0.0144431060807150
LmjF13.0200	64349	62085	-	CATGTATGTATGTA	60741	60754	sens	1331	0.0144431060807150
LmjF06.0920	394121	395470	+	CATGGAGGTGGACA	396566	396579	antisens	1109	0.0144431060807150
LmjF13.0100	30848	29247	-	CATGCACGTGCTTG	28127	28140	sens	1107	0.0144431060807150
LmjF13.1290	449562	446776	-	CATGCGCGCGCGTG	445681	445694	sens	1082	0.0144431060807150
LmjF12.0780	478554	479681	+	CATGTATGTGTGTG	480765	480778	sens	1084	0.0144431060807150
LmjF08.1070	476562	475516	-	CATGTCCAGGGAAA	474423	474436	sens	1080	0.0144431060807150
LmjF13.0700	229842	234149	+	CATGCGCGCGCCGC	235240	235253	sens	1091	0.0144431060807150
LmjF15.1450	590514	589633	-	CATGTGCCGCAGCG	588511	588524	sens	1109	0.0144431060807150
LmjF23.1665	247636	246926	-	CATGAGGGCGGAAG	245832	245845	sens	1081	0.0144431060807150
LmjF21.1390	578013	576220	-	CATGGCAGCCGTCG	575113	575126	antisens	1107	0.0144431060807150
LmjF06.1100	453187	454101	+	CATGGCAGCTGCAA	455179	455192	sens	1078	0.0144431060807150
LmjF12.0320	126626	136366	+	CATGGCGCTCACGC	137459	137472	sens	1093	0.0144431060807150
LmjF36.2610	1054870	1053257	-	CATGCGGACGATCT	1052146	1052159	sens	1098	0.0144431060807150
LmjF21.1830	750627	751361	+	CATGGCGCGCGCCA	752473	752486	sens	1112	0.0144431060807150
LmjF22.1000	416075	417835	+	CATGCGTGAAAGGA	418933	418946	sens	1098	0.0144431060807150
LmjF34.3600	1558866	1560032	+	CATGTGTAGAGTGG	1561138	1561151	sens	1106	0.0144431060807150
LmjF11.0710	288044	289456	+	CATGCACACACGCA	290562	290575	sens	1106	0.0144431060807150
LmjF25.1130	456796	456299	-	CATGCACACACACA	455184	455197	antisens	1115	0.0144431060807150
LmjF18.0340	143367	142198	-	CATGCGTGCGCGCG	141098	141111	sens	1087	0.0144431060807150
LmjF26.0820	239313	238789	-	CATGCGCTCACGAC	237693	237706	antisens	1096	0.0144431060807150
LmjF21.1400	581556	579763	-	CATGGCCCCCACGC	578646	578659	sens	1104	0.0144431060807150
LmjF14.0510	185497	184094	-	CATGTGTGTGTGGG	182991	183004	sens	1090	0.0144431060807150
LmjF34.0200	72485	74038	+	CATGTGTGCGTGTG	75143	75156	sens	1105	0.0144431060807150
LmjF34.3430	1503744	1506014	+	CATGCGCACGGGAG	1507097	1507110	sens	1083	0.0144431060807150
LmjF13.0200	64349	62085	-	CATGCACACACACA	60981	60994	antisens	1104	0.0144431060807150
LmjF21.1400	581556	579763	-	CATGGCAGCCGTCG	578656	578669	antisens	1107	0.0144431060807150
LmjF23.1665	247636	246926	-	CATGGCCCGCATCT	245842	245855	antisens	1084	0.0144431060807150
LmjF35.3110	1277149	1275341	-	CATGTGTGCGCGAG	1274244	1274257	sens	1084	0.0144431060807150
LmjF12.1050	544267	545586	+	CATGCACGTCACAC	546678	546691	antisens	1105	0.0144431060807150
LmjF16.1150	460997	460269	-	CATGGGTGTGGAGG	459156	459169	sens	1100	0.0144431060807150
LmjF34.3260	1449798	1451792	+	CATGACGGTGCTGG	1452887	1452900	sens	1095	0.0144431060807150
LmjF31.1410	645434	638277	-	CATGGCACGACCGA	637173	637186	sens	1091	0.0144431060807150
LmjF36.4290	1650429	1654121	+	CATGCGCACACAAC	1655201	1655214	sens	1080	0.0144431060807150
LmjF08.1040	468255	467209	-	CATGTCCAGGGAAA	466110	466123	sens	1086	0.0144431060807150
LmjF07.1030	530700	531047	+	CATGTGCGCAGCTG	532118	532131	antisens	1084	0.0144431060807150
LmjF25.0780	291323	292246	+	CATGCGCACGCGCG	293350	293363	antisens	1117	0.0144431060807150
LmjF10.0130	53017	55224	+	CATGCCAGTGGGCA	56318	56331	antisens	1107	0.0144431060807150
LmjF04.0170	59447	61042	+	CATGCGCCTTCACC	62153	62166	sens	1111	0.0144431060807150
LmjF09.1280	500896	499793	-	CATGGTGTGGGGAG	498689	498702	sens	1091	0.0144431060807150
LmjF20.0490	180796	181263	+	CATGGCGGTGGGGG	182352	182365	sens	1089	0.0144431060807150
LmjF33.1450	665113	665742	+	CATGTGTATGTGCG	666820	666833	sens	1078	0.0144431060807150
LmjF35.0370	99261	100478	+	CATGCACGCACCCT	101564	101577	sens	1086	0.0144431060807150
LmjF32.3210	1264232	1264888	+	CATGCGCGCCCGTG	1265976	1265989	sens	1088	0.0144431060807150
LmjF03.0600	223729	224946	+	CATGTCCACACCGT	226050	226063	antisens	1117	0.0144431060807150
LmjF26.0810	237035	236463	-	CATGGCTTGCGTGT	235357	235370	sens	1093	0.0144431060807150
LmjF33.2820	1278410	1280191	+	CATGTATGCACACC	1281266	1281279	antisens	1088	0.0144431060807150
LmjF15.0890	403193	400968	-	CATGCACACACACA	399850	399863	antisens	1118	0.0144431060807150
LmjF23.0110	23496	24635	+	CATGTGTGTGTGCG	25729	25742	antisens	1107	0.0144431060807150
LmjF12.0740	514446	516728	+	CATGTATGTGTGTG	517833	517846	sens	1105	0.0144431060807150
LmjF11.0510	174491	176227	+	CATGTGATGGGCAG	177335	177348	sens	1108	0.0144431060807150
LmjF25.1310	522405	521638	-	CATGTGCGTGTCTG	520537	520550	sens	1088	0.0144431060807150
LmjF15.0150	56004	55456	-	CATGCGCCCGCGCA	54354	54367	antisens	1102	0.0144431060807150
LmjF35.1570	680059	679019	-	CATGAGCAGCGACA	677911	677924	antisens	1108	0.0144431060807150
LmjF35.3480	1410218	1408026	-	CATGGCACACAGGC	1406986	1406999	antisens	1040	0.0150384639784453
LmjF33.2020	903239	905872	+	CATGTATGTGCGCT	906900	906913	antisens	1041	0.0150384639784453
LmjF34.3740	1606982	1608448	+	CATGTGCCCGTGCG	1609486	1609499	antisens	1051	0.0150384639784453
LmjF27.1940	840150	837268	-	CATGGAGCTGCACG	836208	836221	antisens	1060	0.0150384639784453
LmjF29.2530	1095283	1095486	+	CATGCACACACACA	1096547	1096560	antisens	1074	0.0150384639784453
LmjF36.3960	1510755	1513808	+	CATGTGTGTGTGCG	1514842	1514855	antisens	1047	0.0150384639784453
LmjF26.1610	590546	592231	+	CATGCACACACACA	593276	593289	antisens	1058	0.0150384639784453
LmjF35.1410	607115	609478	+	CATGCGCTTCTCTT	610523	610536	sens	1045	0.0150384639784453
LmjF11.0860	342382	347685	+	CATGTGCGTGTGTG	348738	348751	antisens	1066	0.0150384639784453
LmjF36.3240	1294683	1293808	-	CATGGAGAGAGGCG	1292765	1292778	antisens	1043	0.0150384639784453
LmjF08.0350	128338	132774	+	CATGTGGCGAGCAC	133808	133821	antisens	1047	0.0150384639784453
LmjF32.0520	190653	191105	+	CATGTCTCCAGCTC	192129	192142	antisens	1037	0.0150384639784453
LmjF26.1490	534145	536112	+	CATGTCGCGCACCT	537160	537173	sens	1048	0.0150384639784453
LmjF27.1940	840150	837268	-	CATGTCGCGCTGCA	836198	836211	sens	1057	0.0150384639784453
LmjF17.0280	144561	144028	-	CATGTGTGTGGCGT	142966	142979	sens	1049	0.0150384639784453
LmjF11.0600	214450	216249	+	CATGTGTGTGTGCG	217306	217319	antisens	1070	0.0150384639784453
LmjF14.1020	416103	415159	-	CATGTGTTGATGGT	414095	414108	antisens	1064	0.0150384639784453
LmjF23.1100	524026	522563	-	CATGCCCTCGCGTC	521484	521497	antisens	1079	0.0150384639784453
LmjF09.0060	14793	15188	+	CATGCGCAAGCTCT	16238	16251	antisens	1063	0.0150384639784453
LmjF19.1220	527358	528056	+	CATGCGCAAGCCAG	529106	529119	sens	1050	0.0150384639784453
LmjF13.1480	541020	540544	-	CATGCACGCACGTG	539468	539481	antisens	1076	0.0150384639784453
LmjF10.1290	553367	554302	+	CATGCTCCTCTTCT	555372	555385	sens	1070	0.0150384639784453
LmjF18.0310	136886	136578	-	CATGCACGCACGCA	135521	135534	sens	1044	0.0150384639784453
LmjF08.0130	38404	41844	+	CATGCGCGTGCGCG	42882	42895	antisens	1051	0.0150384639784453
LmjF29.2410	1050582	1051829	+	CATGCTTTACGGCA	1052892	1052905	sens	1063	0.0150384639784453
LmjF29.0530	198019	188993	-	CATGAGCGTGTGTG	187939	187952	antisens	1054	0.0150384639784453
LmjF23.1290	612105	614177	+	CATGTGTGTGCGTG	615246	615259	sens	1069	0.0150384639784453
LmjF07.0640	295199	296206	+	CATGTACACAAGCA	297271	297284	sens	1065	0.0150384639784453
LmjF14.0930	380356	377771	-	CATGACGGAGGAGC	376679	376692	sens	1079	0.0150384639784453
LmjF36.1140	429723	430640	+	CATGGCACACAGGC	431708	431721	sens	1068	0.0150384639784453
LmjF36.5180	1996715	1995117	-	CATGGGGTTGACGG	1994061	1994074	sens	1043	0.0150384639784453
LmjF17.0280	144561	144028	-	CATGAAAGGAGAGC	142976	142989	antisens	1052	0.0150384639784453
LmjF05.0760	280461	284225	+	CATGTGTATGTGTG	285290	285303	sens	1065	0.0150384639784453
LmjF05.0710	257577	261848	+	CATGCACGCATACG	262900	262913	sens	1052	0.0150384639784453
LmjF32.0473	181581	180961	-	CATGGCACACAGGC	179892	179905	sens	1056	0.0150384639784453
LmjF32.2750	1078777	1074224	-	CATGGTGTCTCAGC	1073176	1073189	antisens	1048	0.0150384639784453
LmjF24.2330	835251	834475	-	CATGCAGTGGTCAA	835537	835550	sens	-1075	0.0150384639784453
LmjF20.0850	351652	356379	+	CATGTGAGTGTGTG	357450	357463	sens	1071	0.0150384639784453
LmjF34.1175	533155	532379	-	CATGCCGGTCGCCA	531302	531315	antisens	1077	0.0150384639784453
LmjF23.1250	578475	582533	+	CATGACGTGAGGCA	583576	583589	antisens	1056	0.0150384639784453
LmjF29.0750	274933	272900	-	CATGCGTGTGTGTG	271815	271828	sens	1072	0.0150384639784453
LmjF32.2180	850454	849753	-	CATGTATACATATA	848662	848675	sens	1078	0.0150384639784453
LmjF10.1190	516427	515234	-	CATGCAGGCAGACG	514142	514155	sens	1079	0.0150384639784453
LmjF21.1040	428472	434837	+	CATGTGTGTGTCTG	435878	435891	sens	1041	0.0150384639784453
LmjF35.4380	1762165	1763652	+	CATGCCGCTCGTCT	1764694	1764707	antisens	1055	0.0150384639784453
LmjF09.0930	367913	367464	-	CATGGAAGAGCGTG	366388	366401	antisens	1076	0.0150384639784453
LmjF08.0290	102576	103268	+	CATGCTCACGTGCG	104338	104351	sens	1070	0.0150384639784453
LmjF32.3460	1392105	1393043	+	CATGCGTTGTTGTG	1394081	1394094	sens	1038	0.0150384639784453
LmjF28.0785	281581	282150	+	CATGTGTGCACTCT	281078	281091	sens	-1072	0.0150384639784453
LmjF36.3960	1510755	1513808	+	CATGCACACCCTCC	1514852	1514865	sens	1044	0.0150384639784453
LmjF35.0770	357599	358993	+	CATGCACGCTGATA	360060	360073	sens	1067	0.0150384639784453
LmjF13.1090	384572	383256	-	CATGCGTGCGTGTG	382211	382224	antisens	1045	0.0150384639784453
LmjF11.1110	468818	469261	+	CATGCGAGCAAGCG	470307	470320	sens	1046	0.0150384639784453
LmjF32.0220	74232	71152	-	CATGCGTGGTGTCG	70113	70126	antisens	1039	0.0150384639784453
LmjF15.0050	11120	10281	-	CATGCTTCGCACCA	9200	9213	sens	1068	0.0150384639784453
LmjF33.2220	1006866	1009130	+	CATGCTGCTGAGGG	1010201	1010214	sens	1071	0.0150384639784453
LmjF36.1300	476711	478546	+	CATGCACACACACA	479594	479607	antisens	1061	0.0150384639784453
LmjF35.5150	2001600	2003495	+	CATGCGCCTGTGCC	2004560	2004573	sens	1065	0.0150384639784453
LmjF13.0190	58556	57810	-	CATGTGCACCATCG	56748	56761	antisens	1062	0.0150384639784453
LmjF21.1240	515596	511808	-	CATGCTCCTCTTCT	510754	510767	sens	1041	0.0150384639784453
LmjF35.0750	351270	351941	+	CATGTGCAGCGGAG	352982	352995	sens	1041	0.0150384639784453
LmjF36.4830	1864110	1865528	+	CATGTGTGACAGCA	1866600	1866613	sens	1072	0.0150384639784453
LmjF17.0140	108086	106815	-	CATGCGTCTCGGTG	105747	105760	antisens	1068	0.0150384639784453
LmjF08.1050	471018	469972	-	CATGTCCAGGGAAA	468887	468900	sens	1072	0.0150384639784453
LmjF35.0900	404225	404932	+	CATGCGATGGGGAG	406004	406017	sens	1072	0.0150384639784453
LmjF01.0680	198853	201255	+	CATGTGTCTGCCGG	202330	202343	sens	1075	0.0150384639784453
LmjF23.0720	346777	345008	-	CATGTGTGTACGTA	343956	343969	sens	1039	0.0150384639784453
LmjF24.2050	757991	757560	-	CATGCGCTGTATGA	756503	756516	sens	1044	0.0150384639784453
LmjF25.1180	473819	472242	-	CATGGCAACGTGCA	471154	471167	sens	1075	0.0150384639784453
LmjF35.0580	281555	282229	+	CATGTGCGCAACAC	283268	283281	antisens	1052	0.0150384639784453
LmjF29.2410	1050582	1051829	+	CATGAATCCAAACG	1052882	1052895	antisens	1066	0.0150384639784453
LmjF19.1550	670372	671577	+	CATGCGTGCGCAGA	672625	672638	antisens	1061	0.0150384639784453
LmjF19.0020	4497	3727	-	CATGCGTGCAGGCG	2652	2665	antisens	1075	0.0150384639784453
LmjF25.1180	473819	472242	-	CATGTGTGCGTGTG	471164	471177	antisens	1078	0.0150384639784453
LmjF19.1315	565794	566162	+	CATGCGTGAGCGCG	567226	567239	sens	1064	0.0150384639784453
LmjF35.5010	1957976	1959154	+	CATGCACGCACTCG	1960188	1960201	antisens	1047	0.0150384639784453
LmjF21.1000	411440	417589	+	CATGCACACACACA	418625	418638	sens	1036	0.0150384639784453
LmjF30.3470	1318148	1319278	+	CATGCGGCGACGCG	1320320	1320333	antisens	1055	0.0150384639784453
LmjF35.0540	193481	245659	+	CATGTCTCTCTCTC	246705	246718	sens	1046	0.0150384639784453
LmjF24.0880	306386	306739	+	CATGTGTGTGCGCG	307816	307829	sens	1077	0.0150384639784453
LmjF05.1110	406711	410385	+	CATGTGCGTGCGTG	411421	411434	antisens	1049	0.0150384639784453
LmjF08.1020	462705	461659	-	CATGTCCAGGGAAA	460574	460587	sens	1072	0.0150384639784453
LmjF32.3170	1249508	1250005	+	CATGGTCTTGCACG	1251049	1251062	sens	1044	0.0150384639784453
LmjF36.2750	1123092	1122616	-	CATGACTTTTCTCC	1121565	1121578	antisens	1051	0.0150384639784453
LmjF17.0310	155024	150900	-	CATGGCCGCCTTCA	149839	149852	sens	1048	0.0150384639784453
LmjF26.1800	687639	688484	+	CATGCATTCGCGCG	689521	689534	sens	1037	0.0150384639784453
LmjF17.0280	144561	144028	-	CATGGGCGTGTGTG	142942	142955	sens	1073	0.0150384639784453
LmjF29.1390	614611	616944	+	CATGTGCGTATGCG	618003	618016	sens	1059	0.0150384639784453
LmjF01.0140	37293	36877	-	CATGGCGCTGCGTC	35799	35812	sens	1065	0.0150384639784453
LmjF05.0760	280461	284225	+	CATGCACATACACA	285668	285681	antisens	1456	0.0150384639784453
LmjF11.0390	121424	122950	+	CATGGCCGCCTCGG	123997	124010	sens	1047	0.0150384639784453
LmjF18.0310	136886	136578	-	CATGTGTGTTTGTG	135531	135544	antisens	1047	0.0150384639784453
LmjF19.0230	69067	71028	+	CATGGAAGCCACGC	72070	72083	sens	1042	0.0150384639784453
LmjF33.1305	594315	594956	+	CATGGTGGGGCGAC	596024	596037	sens	1068	0.0150384639784453
LmjF22.1610	659279	661450	+	CATGTGCGCGTGCG	662487	662500	antisens	1050	0.0150384639784453
LmjF31.1810	856473	856093	-	CATGGCGCAGCTCT	855032	855045	sens	1048	0.0150384639784453
LmjF11.0310	83803	89226	+	CATGACCACAAAAC	90290	90303	sens	1064	0.0150384639784453
LmjF25.1420	562038	561388	-	CATGATTGCCCGCA	560327	560340	sens	1048	0.0150384639784453
LmjF32.2300	905007	903646	-	CATGAGGTGCCGTG	902554	902567	sens	1079	0.0150384639784453
LmjF16.0510	186941	183384	-	CATGGGGGAGGGAG	182324	182337	antisens	1060	0.0150384639784453
LmjF07.0890	458272	460161	+	CATGTGCGGCATCT	461232	461245	sens	1071	0.0150384639784453
LmjF06.0700	268038	270251	+	CATGCAAGCGCCAC	271254	271267	antisens	1016	0.0158236486594414
LmjF11.0660	253777	255738	+	CATGGCAACACGCC	256744	256757	antisens	1019	0.0158236486594414
LmjF05.1110	406711	410385	+	CATGCACACGCACG	411411	411424	sens	1026	0.0158236486594414
LmjF31.1770	830408	827034	-	CATGGGTGTGTATA	826016	826029	sens	1005	0.0158236486594414
LmjF36.5050	1955385	1954582	-	CATGCGTGCGAGTG	1953537	1953550	sens	1032	0.0158236486594414
LmjF20.1270	583266	583835	+	CATGCGTGCAGCTG	584833	584846	sens	998	0.0158236486594414
LmjF11.0830	328778	333007	+	CATGCACACGCGCA	334026	334039	antisens	1032	0.0158236486594414
LmjF06.1080	448198	448872	+	CATGGAGGCAGGCG	449885	449898	antisens	1026	0.0158236486594414
LmjF07.1140	570087	570617	+	CATGCTGTAGGGCA	571618	571631	sens	1001	0.0158236486594414
LmjF32.2150	835854	832606	-	CATGCATACGTATA	831557	831570	sens	1036	0.0158236486594414
LmjF24.1720	642685	640169	-	CATGCCGAGACGGA	639152	639165	sens	1004	0.0158236486594414
LmjF36.2340	936290	937519	+	CATGGAGAAGCAGC	938544	938557	sens	1025	0.0158236486594414
LmjF16.0580	208103	206886	-	CATGCAAAGAACTG	205858	205871	sens	1015	0.0158236486594414
LmjF31.1340	582689	581304	-	CATGCGTTTTGGCT	580264	580277	sens	1027	0.0158236486594414
LmjF22.0400	162231	160051	-	CATGCACGCGCGCA	159047	159060	antisens	1004	0.0158236486594414
LmjF13.1100	389751	386524	-	CATGGGCGTGGACG	385503	385516	sens	1008	0.0158236486594414
LmjF20.0300	108938	109873	+	CATGCTCACGTGCG	110873	110886	sens	1000	0.0158236486594414
LmjF18.1370	608455	610926	+	CATGCACACACACA	611923	611936	antisens	1010	0.0158236486594414
LmjF24.1780	665102	661167	-	CATGCGCACACGCG	660143	660156	antisens	1024	0.0158236486594414
LmjF07.1110	561267	562355	+	CATGCTGTAGGGCA	563390	563403	sens	1035	0.0158236486594414
LmjF03.0540	201967	203157	+	CATGTGCGTGTGCG	204168	204181	sens	1011	0.0158236486594414
LmjF30.1410	490610	491137	+	CATGTGTGTCCGCC	492157	492170	sens	1020	0.0158236486594414
LmjF23.1060	492610	492077	-	CATGTGTGTGTGGT	491058	491071	antisens	1019	0.0158236486594414
LmjF34.0340	122472	124877	+	CATGCACACACACA	125911	125924	sens	1034	0.0158236486594414
LmjF25.0860	328044	331418	+	CATGTGTGTGCGTG	332415	332428	sens	997	0.0158236486594414
LmjF14.1120	477432	486362	+	CATGAGAGCAACGG	487357	487370	antisens	1008	0.0158236486594414
LmjF14.1090	451540	452232	+	CATGTATGCGTGTA	453244	453257	sens	1012	0.0158236486594414
LmjF25.1170	470467	468890	-	CATGCGTGTGCGTG	467842	467855	sens	1035	0.0158236486594414
LmjF23.0340	121567	121893	+	CATGATGACGGCGC	122904	122917	sens	1011	0.0158236486594414
LmjF36.3100	1247150	1246500	-	CATGTGTGTTGGTG	1245453	1245466	sens	1034	0.0158236486594414
LmjF07.0870	442454	443572	+	CATGTGCGGCATCT	444591	444604	sens	1019	0.0158236486594414
LmjF26.1670	611464	612438	+	CATGCCGGTCGCCA	613473	613486	sens	1035	0.0158236486594414
LmjF31.2780	1339368	1338655	-	CATGCGCGCACACG	1337624	1337637	antisens	1031	0.0158236486594414
LmjF30.2610	1015351	1014701	-	CATGTGTGTGCGCG	1013658	1013671	sens	1030	0.0158236486594414
LmjF31.1780	839582	838197	-	CATGTTGCTGTCAC	837170	837183	sens	1014	0.0158236486594414
LmjF30.1420	496983	497507	+	CATGTGTGTCCGCC	498527	498540	sens	1020	0.0158236486594414
LmjF29.2460	1071552	1072214	+	CATGCTTGCGTTGC	1073216	1073229	sens	1002	0.0158236486594414
LmjF30.1430	503336	503863	+	CATGTGTGTCCGCC	504883	504896	sens	1020	0.0158236486594414
LmjF31.1770	830408	827034	-	CATGCATACATATA	826026	826039	antisens	1008	0.0158236486594414
LmjF31.0500	173860	171938	-	CATGTGTCTGCGCT	170905	170918	antisens	1033	0.0158236486594414
LmjF33.2820	1278410	1280191	+	CATGTGTGCATCTA	1281206	1281219	sens	1015	0.0158236486594414
LmjF33.1160	543112	543555	+	CATGCGTGCGCTGT	544553	544566	antisens	1011	0.0158236486594414
LmjF03.0410	131776	133827	+	CATGCAGACACACA	134845	134858	antisens	1031	0.0158236486594414
LmjF17.0200	52090	47957	-	CATGTATACATATA	46920	46933	sens	1024	0.0158236486594414
LmjF31.0450	152641	152048	-	CATGTGTGCGTGTG	151005	151018	sens	1030	0.0158236486594414
LmjF29.1890	835853	834666	-	CATGGCCACGAACA	833632	833645	sens	1021	0.0158236486594414
LmjF32.3040	1194231	1195157	+	CATGCTTGTGTGCC	1196164	1196177	sens	1007	0.0158236486594414
LmjF34.3380	1481574	1482479	+	CATGTTGTATGGCA	1483502	1483515	sens	1023	0.0158236486594414
LmjF36.3800	1453440	1454624	+	CATGTGCGCGTGTG	1455641	1455654	antisens	1030	0.0158236486594414
LmjF15.0195	78577	77375	-	CATGGGCAGCCGCG	76342	76355	sens	1020	0.0158236486594414
LmjF31.0210	56725	55157	-	CATGCGCGCGTGAG	54134	54147	sens	1010	0.0158236486594414
LmjF20.0360	131281	132228	+	CATGCAAAGAAAAA	133211	133224	antisens	996	0.0158236486594414
LmjF32.2660	1050054	1048588	-	CATGCGTCTGTGTG	1047566	1047579	antisens	1022	0.0158236486594414
LmjF18.0640	266998	267813	+	CATGTATACATATA	268803	268816	antisens	1003	0.0158236486594414
LmjF26.1920	748319	749233	+	CATGCACACACACA	750250	750263	antisens	1030	0.0158236486594414
LmjF36.0440	126748	125300	-	CATGCGCAGCGCCG	124265	124278	antisens	1035	0.0158236486594414
LmjF36.5330	2064632	2061411	-	CATGCATCGTGTGC	2060390	2060403	sens	1008	0.0158236486594414
LmjF19.0710	314149	315117	+	CATGCGCAGATGGA	316144	316157	sens	1027	0.0158236486594414
LmjF18.1090	460750	462645	+	CATGCTGTTGCCTT	463674	463687	sens	1029	0.0158236486594414
LmjF14.0250	69166	69684	+	CATGTGTCTGTGTG	70696	70709	sens	1012	0.0158236486594414
LmjF10.0760	368710	366803	-	CATGTATACATATA	365806	365819	antisens	997	0.0158236486594414
LmjF11.0310	83803	89226	+	CATGGCCGCCTCGG	90246	90259	sens	1020	0.0158236486594414
LmjF12.0660	355710	358574	+	CATGCACGCGTGTA	359605	359618	sens	1031	0.0158236486594414
LmjF10.0260	115886	116275	+	CATGGAAGAAGGGA	117276	117289	antisens	1014	0.0158236486594414
LmjF30.0340	108801	106405	-	CATGCAGCGGTGCT	105379	105392	antisens	1026	0.0158236486594414
LmjF31.0430	143501	140685	-	CATGGCATACGCAG	139659	139672	sens	1013	0.0158236486594414
LmjF30.0400	134633	133359	-	CATGCGTCTGCGCG	132342	132355	sens	1004	0.0158236486594414
LmjF36.3810	1458926	1460059	+	CATGCCGGTCGCCA	1461077	1461090	antisens	1031	0.0158236486594414
LmjF10.0670	326760	325780	-	CATGTCTCTCTCTC	324752	324765	sens	1015	0.0158236486594414
LmjF24.2070	764261	763599	-	CATGCTCCGATGGC	762555	762568	sens	1031	0.0158236486594414
LmjF26.1690	616426	617400	+	CATGCCGGTCGCCA	618435	618448	sens	1035	0.0158236486594414
LmjF28.1950	756935	754875	-	CATGTCCGCAGGCG	753862	753875	sens	1000	0.0158236486594414
LmjF16.0670	238424	236400	-	CATGCCCGCTGACG	235383	235396	sens	1004	0.0158236486594414
LmjF32.0270	102867	98959	-	CATGTCAGCGCGTG	97940	97953	sens	1006	0.0158236486594414
LmjF10.1170	510793	510128	-	CATGCCCCCCTCCC	509111	509124	antisens	1017	0.0158236486594414
LmjF29.0760	279147	276832	-	CATGCGTGCGAGTG	275803	275816	antisens	1029	0.0158236486594414
LmjF36.6650	2570782	2569121	-	CATGATGTCTTTCG	2568105	2568118	sens	1003	0.0158236486594414
LmjF05.1190	436160	430278	-	CATGTGTGTGTGTA	429261	429274	sens	1004	0.0158236486594414
LmjF27.1980	854087	851313	-	CATGTGAGCGTGTG	850302	850315	sens	998	0.0158236486594414
LmjF35.3310	1349688	1348777	-	CATGTGTGTCTCTC	1347767	1347780	sens	997	0.0158236486594414
LmjF14.0550	197789	196119	-	CATGTGCGTGCGTG	195122	195135	antisens	997	0.0158236486594414
LmjF26.2060	808909	812208	+	CATGTGCACGCACA	813222	813235	sens	1014	0.0158236486594414
LmjF36.3250	1297780	1296233	-	CATGCGCTGCAAGC	1295212	1295225	sens	1008	0.0158236486594414
LmjF05.0100	28177	30087	+	CATGCGCTGACGCG	31073	31086	antisens	999	0.0158236486594414
LmjF15.0195	78577	77375	-	CATGGGCCGGTTGA	76352	76365	antisens	1023	0.0158236486594414
LmjF15.1203	500605	500270	-	CATGTGCACGGAGA	499252	499265	antisens	1018	0.0158236486594414
LmjF10.0510	265890	266993	+	CATGGTGGCGGCGG	268003	268016	sens	1010	0.0158236486594414
LmjF03.0530	194008	200259	+	CATGTGTGTATATA	201253	201266	sens	994	0.0158236486594414
LmjF29.0760	279147	276832	-	CATGCACGCACCCA	275793	275806	sens	1026	0.0158236486594414
LmjF32.0520	190653	191105	+	CATGAGGGAAGCTG	192139	192152	sens	1034	0.0158236486594414
LmjF31.1210	482896	468077	-	CATGCATCGCATTC	467041	467054	sens	1023	0.0158236486594414
LmjF19.0070	12047	10647	-	CATGTGTCTCTGTG	9610	9623	sens	1024	0.0158236486594414
LmjF26.1680	613945	614919	+	CATGCCGGTCGCCA	615954	615967	sens	1035	0.0158236486594414
LmjF24.1120	393944	396682	+	CATGCGGGCTGACG	397699	397712	sens	1017	0.0158236486594414
LmjF35.0580	281555	282229	+	CATGCACATACACA	283220	283233	antisens	1004	0.0158236486594414
LmjF17.0190	64293	60049	-	CATGTGTGGATGTG	59010	59023	sens	1026	0.0158236486594414
LmjF34.2479	1101473	1100388	-	CATGTTGTATGGCA	1099363	1099376	sens	1012	0.0158236486594414
LmjF24.2150	788024	787689	-	CATGTGCACACACA	786655	786668	antisens	1034	0.0158236486594414
LmjF17.0310	155024	150900	-	CATGATGCTCTCGA	149869	149882	sens	1018	0.0158236486594414
LmjF32.3860	1496387	1499137	+	CATGCGTGTGGGCG	1500148	1500161	antisens	1024	0.0158236486594414
LmjF35.0700	334026	334856	+	CATGTGGGGAGGGG	335845	335858	antisens	1002	0.0158236486594414
LmjF35.3170	1302880	1297259	-	CATGCGCCACCGAC	1296244	1296257	sens	1002	0.0158236486594414
LmjF05.1190	436160	430278	-	CATGCACACACACA	429271	429284	antisens	1007	0.0158236486594414
LmjF24.1190	426485	427426	+	CATGTGCGTGCGTG	428427	428440	antisens	1014	0.0158236486594414
LmjF31.2070	1006995	1005550	-	CATGTGCACAGATA	1004516	1004529	sens	1021	0.0158236486594414
LmjF10.0820	392339	391137	-	CATGCGTGCGTGTG	390117	390130	antisens	1020	0.0158236486594414
LmjF31.2550	1246011	1243642	-	CATGGCAGACAGTG	1242602	1242615	sens	1027	0.0158236486594414
LmjF36.6760	2601599	2600823	-	CATGCACGCACGTG	2599801	2599814	antisens	1022	0.0158236486594414
LmjF16.0790	299090	297717	-	CATGCGTGCGCTGG	296684	296697	sens	1020	0.0158236486594414
LmjF14.0640	232721	231879	-	CATGTGTGGATGTG	230843	230856	sens	1023	0.0158236486594414
LmjF28.2380	916749	921959	+	CATGCACGCCGTAC	921905	921918	antisens	-41	0.0158762334714853
LmjF13.0350	109053	107698	-	CATGGGCGAGGAGG	107715	107728	sens	-30	0.0158762334714853
LmjF15.0370	138772	139098	+	CATGGGCTTTGGTC	139074	139087	sens	-24	0.0158762334714853
[truncated: 11,618 more rows]
