# Supplementary material for: Methodology optimizing SAGE library tag-to-gene mapping: application to Leishmania
Source: BMC Res Notes. 2012 Jan 27;5:74. doi: 10.1186/1756-0500-5-74 (PMC3292834; doi:10.1186/1756-0500-5-74)
Supplement: Additional file 2 — List of assigned tags from library Lm and their corresponding genes. [file 1756-0500-5-74-S2.XLSX]

## Sheet: Feuille1
CDS	Start	End	Strand	Tags	Start	End	Direction	Distance	Location
LmjF01.0070	19950	21746	-	CATGTCTTCTGCCG	21734	21747	single_sens	-1797	Inside
LmjF01.0070	19950	21746	-	CATGTCAGCTTCTC	19496	19509	single_sens	441	3'UTR
LmjF01.0080	22612	23325	-	CATGAGCACACCCA	22346	22359	multiple_sens	253	3'UTR
LmjF01.0090	24858	25682	-	CATGCCGGTCGCCA	24597	24610	multiple_sens	248	3'UTR
LmjF01.0090	24858	25682	-	CATGCTGTGGAATC	23946	23959	single_sens	899	3'UTR
LmjF01.0120	30277	31575	-	CATGGCGCACACGA	30023	30036	multiple_sens	241	3'UTR
LmjF01.0130	33629	34723	-	CATGGGCGCGAACC	34210	34223	single_sens	-594	Inside
LmjF01.0180	44146	46464	-	CATGGCGGAGAGAT	43951	43964	single_antisens	195	3'UTR
LmjF01.0180	44146	46464	-	CATGGCGCATCCCC	43941	43954	multiple_sens	192	3'UTR
LmjF01.0200	48850	49752	-	CATGTCGGGCTGGC	48638	48651	single_sens	199	3'UTR
LmjF01.0210	50677	53370	-	CATGCGCCGGCAGC	53061	53074	single_sens	-2397	Inside
LmjF01.0250	63619	65985	-	CATGAAACGCGTAT	63297	63310	single_sens	309	3'UTR
LmjF01.0260	67443	68288	-	CATGTTCTTGCACC	66629	66642	single_sens	801	3'UTR
LmjF01.0280	71546	72787	-	CATGTTCGCAGCTG	71315	71328	multiple_sens	218	3'UTR
LmjF01.0290	74034	74552	-	CATGGCAGAGCGGT	73875	73888	single_antisens	159	3'UTR
LmjF01.0290	74034	74552	-	CATGTGCCTGCAGC	73865	73878	multiple_sens	156	3'UTR
LmjF01.0290	74034	74552	-	CATGCCGGATGCAG	73929	73942	single_sens	92	3'UTR
LmjF01.0300	75474	75653	-	CATGTTCGCTCCGG	75199	75212	single_sens	262	3'UTR
LmjF01.0330	80535	81164	+	CATGGAATCGGCGA	81350	81363	multiple_sens	186	3'UTR
LmjF01.0335	81749	82042	+	CATGTATTCTCGCT	82875	82888	single_sens	833	3'UTR
LmjF01.0340	83341	84117	+	CATGCCGCCAAGCG	84749	84762	single_sens	632	3'UTR
LmjF01.0390	94760	97228	+	CATGTACGTGCCTT	97437	97450	multiple_sens	209	3'UTR
LmjF01.0400	98192	99871	+	CATGACGGCCGCTG	99992	100005	multiple_sens	121	3'UTR
LmjF01.0400	98192	99871	+	CATGTCGTGCGCCG	100072	100085	multiple_sens	201	3'UTR
LmjF01.0410	100526	101128	+	CATGCGGGAGGGGG	101712	101725	single_sens	584	3'UTR
LmjF01.0410	100526	101128	+	CATGAGCACGCGAG	101277	101290	single_sens	149	3'UTR
LmjF01.0470	121757	123847	+	CATGGTAACGGCGC	124295	124308	single_sens	448	3'UTR
LmjF01.0490	127702	129798	+	CATGACAATCTTGT	130377	130390	single_sens	579	3'UTR
LmjF01.0500	130945	133068	+	CATGATCAGGGACA	131765	131778	single_antisens	-1290	Inside
LmjF01.0510	136524	137108	+	CATGTGCCGATATA	137322	137335	single_sens	214	3'UTR
LmjF01.0520	137709	139856	+	CATGTATGTATTGC	140677	140690	single_sens	821	3'UTR
LmjF01.0530	143748	148571	+	CATGCGCAGCGGGC	148790	148803	multiple_sens	219	3'UTR
LmjF01.0540	149669	151648	+	CATGACGTCGTCTG	152369	152382	single_sens	721	3'UTR
LmjF01.0550	152785	153654	+	CATGGGCGCACAGC	154623	154636	single_sens	969	3'UTR
LmjF01.0560	154974	156836	+	CATGGCTGCCAAGG	157060	157073	single_sens	224	3'UTR
LmjF01.0570	157434	158414	+	CATGCGTGTGCGTG	158628	158641	multiple_sens	214	3'UTR
LmjF01.0620	173481	175256	+	CATGTAGACGTTGT	175996	176009	single_sens	740	3'UTR
LmjF01.0640	181456	184794	+	CATGTGCGCCGGAG	185319	185332	single_sens	525	3'UTR
LmjF01.0650	185783	187267	+	CATGTATACGCGTC	187398	187411	single_sens	131	3'UTR
LmjF01.0660	188566	193029	+	CATGCCTGTATCCA	193508	193521	single_sens	479	3'UTR
LmjF01.0660	188566	193029	+	CATGGCCCGGAGAG	193498	193511	single_antisens	482	3'UTR
LmjF01.0700	206308	207072	+	CATGGTGGGTTGCG	207519	207532	single_sens	447	3'UTR
LmjF01.0760	232417	233436	+	CATGGGGCGCACAC	233586	233599	multiple_sens	150	3'UTR
LmjF01.0760	232417	233436	+	CATGCCTATATATA	233944	233957	single_sens	508	3'UTR
LmjF01.0780	237387	238598	+	CATGAAGACGCGAA	239570	239583	single_sens	972	3'UTR
LmjF01.0800	244529	246058	+	CATGCCCGTGCCGG	246064	246077	single_sens	6	3'UTR
LmjF02.0050	18851	19507	-	CATGTCTGCGCGCG	18599	18612	multiple_sens	239	3'UTR
LmjF02.0080	24873	27863	-	CATGAGATGGACTG	24439	24452	single_sens	421	3'UTR
LmjF02.0085	28967	29911	-	CATGAGGTGAGGTG	28915	28928	single_sens	39	3'UTR
LmjF02.0090	31236	32294	-	CATGAGACGGCATC	30857	30870	single_antisens	379	3'UTR
LmjF02.0090	31236	32294	-	CATGGGCGCCTATG	30486	30499	single_sens	737	3'UTR
LmjF02.0120	43918	58635	-	CATGCTGATCAAGG	45120	45133	single_sens	-1215	Inside
LmjF02.0160	77222	79675	-	CATGAAACGGAAAA	77015	77028	multiple_antisens	207	3'UTR
LmjF02.0200	99212	101533	-	CATGACGGGTATCG	99231	99244	single_sens	-32	Inside
LmjF02.0210	103807	106398	-	CATGCGTGTGCGGT	103590	103603	multiple_sens	204	3'UTR
LmjF02.0290	133022	134614	-	CATGTAGACGCTCG	132898	132911	single_sens	111	3'UTR
LmjF02.0290	133022	134614	-	CATGTCGGGGTGCG	134612	134625	single_antisens	-1590	Inside
LmjF02.0300	138489	145661	-	CATGTATAGATGTG	138064	138077	single_sens	412	3'UTR
LmjF02.0310	150195	152279	-	CATGACGACTGTCG	149471	149484	single_sens	711	3'UTR
LmjF02.0310	150195	152279	-	CATGCAAGAGACCG	149647	149660	single_sens	535	3'UTR
LmjF02.0320	153481	154455	-	CATGGGCTATGCAC	153145	153158	multiple_sens	323	3'UTR
LmjF02.0320	153481	154455	-	CATGTGCTGTGAGC	153219	153232	single_sens	249	3'UTR
LmjF02.0320	153481	154455	-	CATGGAAGGGCGTC	153132	153145	single_sens	336	3'UTR
LmjF02.0330	155157	159776	-	CATGGCTCTTCCTT	155045	155058	single_sens	99	3'UTR
LmjF02.0340	161014	163935	-	CATGACGGGCGAGG	160610	160623	single_sens	391	3'UTR
LmjF02.0410	180249	183218	-	CATGGCGGCGTTGA	179892	179905	single_sens	344	3'UTR
LmjF02.0470	207104	216571	-	CATGCGCCCCCCGC	206117	206130	single_sens	974	3'UTR
LmjF02.0510	228901	229413	-	CATGTGTGTTGTGT	228566	228579	multiple_sens	322	3'UTR
LmjF02.0550	249522	250013	-	CATGAGGCAGTTGC	248832	248845	single_sens	677	3'UTR
LmjF02.0550	249522	250013	-	CATGTAAAGTTTTA	249341	249354	single_sens	168	3'UTR
LmjF02.0570	257219	261493	-	CATGCGCCGCTGCT	256962	256975	multiple_sens	244	3'UTR
LmjF02.0570	257219	261493	-	CATGCGAAGAAAAA	258588	258601	single_antisens	-1369	Inside
LmjF02.0580	298467	309803	+	CATGGTGGTGACGG	310034	310047	multiple_sens	231	3'UTR
LmjF02.0590	310564	312111	+	CATGGTGTTATGGA	312540	312553	single_sens	429	3'UTR
LmjF02.0600	313087	313803	+	CATGTTTCGTTTCT	314078	314091	single_sens	275	3'UTR
LmjF02.0620	317356	319050	+	CATGAGCACGTGTC	319485	319498	single_sens	435	3'UTR
LmjF02.0650	328328	329275	+	CATGCCGAGATGAA	329315	329328	single_sens	40	3'UTR
LmjF02.0660	330068	332860	+	CATGTTTCGGTAAG	332889	332902	single_sens	29	3'UTR
LmjF03.0070	15550	18051	+	CATGTGCTGGTTCT	17803	17816	single_sens	-248	Inside
LmjF03.0080	18825	20711	+	CATGCTGACGTGGA	21035	21048	single_sens	324	3'UTR
LmjF03.0110	26693	29560	+	CATGGCGGCAGCGG	29875	29888	multiple_sens	315	3'UTR
LmjF03.0120	30322	33099	+	CATGTTGTGGTTGA	33415	33428	single_sens	316	3'UTR
LmjF03.0140	35548	35967	+	CATGCACGCCTGCG	36226	36239	multiple_sens	259	3'UTR
LmjF03.0140	35548	35967	+	CATGCGGAGGAAAA	36380	36393	single_antisens	426	3'UTR
LmjF03.0140	35548	35967	+	CATGCTCACAGAAG	36216	36229	multiple_antisens	262	3'UTR
LmjF03.0160	39083	41257	+	CATGCGCTCCACGT	41440	41453	single_sens	183	3'UTR
LmjF03.0190	46205	46837	+	CATGCGAGGGGGCC	47158	47171	multiple_sens	321	3'UTR
LmjF03.0190	46205	46837	+	CATGGGCACGCGCG	47131	47144	multiple_antisens	307	3'UTR
LmjF03.0190	46205	46837	+	CATGGTCGAGGGAG	47855	47868	single_sens	1018	3'UTR
LmjF03.0210	51988	53127	+	CATGTTCAGCCAAA	53660	53673	single_sens	533	3'UTR
LmjF03.0220	54145	55086	+	CATGGATTGCATCC	55349	55362	single_sens	263	3'UTR
LmjF03.0250	62113	62364	+	CATGAGCTTGTATG	62796	62809	single_sens	432	3'UTR
LmjF03.0290	77816	79148	+	CATGCAAGGAGGTG	79367	79380	multiple_antisens	232	3'UTR
LmjF03.0310	82960	89223	+	CATGAGGGTGGCAA	89571	89584	single_sens	348	3'UTR
LmjF03.0310	82960	89223	+	CATGCTGCTCGCTT	89740	89753	single_antisens	530	3'UTR
LmjF03.0320	90200	93298	+	CATGTGCCTCCAAA	93508	93521	single_sens	210	3'UTR
LmjF03.0340	97235	98368	+	CATGCGCCCACTCA	98852	98865	single_sens	484	3'UTR
LmjF03.0360	108061	113043	+	CATGGACACACACA	113344	113357	multiple_antisens	314	3'UTR
LmjF03.0360	108061	113043	+	CATGTATGCCTCTG	113354	113367	multiple_sens	311	3'UTR
LmjF03.0400	127157	128068	+	CATGCGTGAGTGCA	128180	128193	single_antisens	125	3'UTR
LmjF03.0490	172572	175640	+	CATGTCGCCGCCTC	176251	176264	single_sens	611	3'UTR
LmjF03.0510	181368	188831	+	CATGCGCCTCCGAA	189106	189119	multiple_sens	275	3'UTR
LmjF03.0540	201967	203157	+	CATGTGCGTGTCGG	203375	203388	multiple_sens	218	3'UTR
LmjF03.0540	201967	203157	+	CATGAGCGCCAGAG	203738	203751	single_sens	581	3'UTR
LmjF03.0550	204892	208842	+	CATGCTTGCGGCGC	206081	206094	single_antisens	-2748	Inside
LmjF03.0550	204892	208842	+	CATGGCCACCCGCC	208972	208985	single_sens	130	3'UTR
LmjF03.0560	210311	212467	+	CATGACTGCCTCTG	210934	210947	single_sens	-1533	Inside
LmjF03.0580	216531	217067	+	CATGTGTGCCGGCG	217774	217787	single_sens	707	3'UTR
LmjF03.0600	223729	224946	+	CATGCGCGGTCGCG	224987	225000	single_sens	41	3'UTR
LmjF03.0600	223729	224946	+	CATGTCCCTATTAG	223736	223749	single_antisens	-1197	Inside
LmjF03.0630	232373	233350	+	CATGAGGAGGACTA	233466	233479	single_sens	116	3'UTR
LmjF03.0700	267600	276074	-	CATGCGTGCGCGCG	267373	267386	multiple_sens	214	3'UTR
LmjF03.0760	289295	290245	-	CATGCCTGTGGCCA	289135	289148	multiple_sens	147	3'UTR
LmjF03.0790	304679	305986	-	CATGGCGCACAGTC	304885	304898	single_sens	-219	Inside
LmjF03.0800	306712	313980	-	CATGAGGAGGCCGT	307271	307284	single_sens	-572	Inside
LmjF03.0800	306712	313980	-	CATGAGCGACGACC	310699	310712	single_antisens	-3987	Inside
LmjF03.0810	315229	318465	-	CATGCATAGATGTG	315080	315093	multiple_sens	136	3'UTR
LmjF03.0820	319254	328064	-	CATGGGCACTGCAG	319234	319247	single_antisens	20	3'UTR
LmjF03.0860	343758	348149	-	CATGCTCAGATGGC	343615	343628	single_antisens	143	3'UTR
LmjF03.0860	343758	348149	-	CATGGAGAGAGCGG	343487	343500	multiple_sens	258	3'UTR
LmjF03.0860	343758	348149	-	CATGACCTCTTCCT	343605	343618	multiple_sens	140	3'UTR
LmjF03.0870	349104	353276	-	CATGGTTCGGTGGA	350665	350678	single_sens	-1574	Inside
LmjF03.0870	349104	353276	-	CATGCGATCACGCC	349017	349030	single_sens	74	3'UTR
LmjF03.0880	354256	360057	-	CATGTGTGCACGGG	354089	354102	multiple_sens	154	3'UTR
LmjF03.0900	365422	366546	-	CATGTCTCTGTGTG	365186	365199	multiple_sens	223	3'UTR
LmjF03.0900	365422	366546	-	CATGCGTGTGCGTA	365196	365209	multiple_antisens	226	3'UTR
LmjF03.0960	378673	378987	-	CATGAGACTGTTTG	378543	378556	single_antisens	130	3'UTR
LmjF03.0960	378673	378987	-	CATGTAGGGCGGGT	378533	378546	single_sens	127	3'UTR
LmjF03.0980	381276	382574	-	CATGGGGGTAATTT	381125	381138	single_sens	138	3'UTR
LmjF04.0030	12729	14906	+	CATGTAATAGAGGC	16047	16060	single_sens	1141	3'UTR
LmjF04.0045	22169	22672	+	CATGGCACCCCGAT	22789	22802	single_sens	117	3'UTR
LmjF04.0060	27661	28449	+	CATGGTGTCGGCAC	28839	28852	single_sens	390	3'UTR
LmjF04.0080	30811	31287	+	CATGGAGCCCAGCA	31197	31210	single_sens	-90	Inside
LmjF04.0123	45650	46126	+	CATGGGCAAACAGC	46173	46186	single_sens	47	3'UTR
LmjF04.0123	45650	46126	+	CATGTTGGCGGCGA	46413	46426	single_antisens	300	3'UTR
LmjF04.0123	45650	46126	+	CATGGGGGTATTGT	46423	46436	single_sens	297	3'UTR
LmjF04.0170	59447	61042	+	CATGCGGCCAGGCA	62143	62156	single_antisens	1114	3'UTR
LmjF04.0230	77692	78468	+	CATGTGGATCTCCT	79073	79086	single_sens	605	3'UTR
LmjF04.0270	89116	90558	+	CATGTCTGCCGCCC	90727	90740	multiple_antisens	182	3'UTR
LmjF04.0280	90981	97262	+	CATGTTGTTGGCGG	93055	93068	single_antisens	-4194	Inside
LmjF04.0310	103127	105049	+	CATGTTAGCCAGGA	106227	106240	single_antisens	1191	3'UTR
LmjF04.0310	103127	105049	+	CATGTAACCTCCGC	106237	106250	single_sens	1188	3'UTR
LmjF04.0330	109171	111744	+	CATGTGCGTGTCTG	111892	111905	multiple_sens	148	3'UTR
LmjF04.0340	112363	112917	+	CATGCGCGGCTCCT	113074	113087	multiple_sens	157	3'UTR
LmjF04.0370	122238	123044	+	CATGTGTGTCAGCA	123164	123177	multiple_antisens	133	3'UTR
LmjF04.0370	122238	123044	+	CATGGCGGGGCTTG	123357	123370	single_sens	313	3'UTR
LmjF04.0370	122238	123044	+	CATGTATACGCGCC	123174	123187	multiple_sens	130	3'UTR
LmjF04.0380	124172	125233	+	CATGCGCGCACGGC	125412	125425	multiple_sens	179	3'UTR
LmjF04.0410	140678	144055	-	CATGTGAGAGAGAG	140418	140431	multiple_antisens	260	3'UTR
LmjF04.0430	148750	161124	-	CATGATGGGGGGAA	148010	148023	single_sens	727	3'UTR
LmjF04.0460	179910	181349	-	CATGCGATTTTCTG	179164	179177	single_sens	733	3'UTR
LmjF04.0470	185929	186495	-	CATGCAGACAGCCA	185739	185752	single_antisens	190	3'UTR
LmjF04.0480	187168	187740	-	CATGTCTGACGGTG	187088	187101	single_sens	67	3'UTR
LmjF04.0480	187168	187740	-	CATGACGCCATCCG	187000	187013	multiple_antisens	168	3'UTR
LmjF04.0540	216932	218698	-	CATGGGAGGCTGCA	217133	217146	single_antisens	-201	Inside
LmjF04.0580	239180	240082	-	CATGGGGTGCGTTG	238824	238837	single_sens	343	3'UTR
LmjF04.0620	255548	259288	-	CATGTGTACAAGCG	255240	255253	multiple_sens	295	3'UTR
LmjF04.0630	264199	264801	-	CATGCATTCTGGAG	263815	263828	single_sens	371	3'UTR
LmjF04.0660	273635	274084	-	CATGAACCGCCTCG	273435	273448	multiple_sens	187	3'UTR
LmjF04.0670	275782	276240	-	CATGCACACGCGCC	275541	275554	multiple_sens	228	3'UTR
LmjF04.0690	279951	282215	-	CATGTCGAAACGTA	279306	279319	single_sens	632	3'UTR
LmjF04.0710	287774	290158	-	CATGGCTGCTGCTG	287622	287635	multiple_antisens	152	3'UTR
LmjF04.0730	297018	299324	-	CATGTGCCCGTTAC	296871	296884	multiple_sens	134	3'UTR
LmjF04.0750	303002	303643	-	CATGGCAGTTATCT	302825	302838	single_sens	164	3'UTR
LmjF04.0750	303002	303643	-	CATGGGTGACATCG	302835	302848	single_antisens	167	3'UTR
LmjF04.0760	304726	305460	-	CATGTAAATGAGGA	304069	304082	single_antisens	657	3'UTR
LmjF04.0780	307760	309481	-	CATGTCTCGCCCCC	307548	307561	single_sens	199	3'UTR
LmjF04.0800	315160	316278	-	CATGTCTGTGTTGA	314899	314912	single_sens	248	3'UTR
LmjF04.0800	315160	316278	-	CATGATGGACCCCT	316068	316081	single_sens	-921	Inside
LmjF04.0800	315160	316278	-	CATGCGCGGTGACA	314861	314874	multiple_antisens	299	3'UTR
LmjF04.0800	315160	316278	-	CATGAGTCAGCTGA	314851	314864	multiple_sens	296	3'UTR
LmjF04.0800	315160	316278	-	CATGCTTTACTGTA	314651	314664	single_sens	496	3'UTR
LmjF04.0800	315160	316278	-	CATGTATGTATCGA	314661	314674	single_antisens	499	3'UTR
LmjF04.0810	317133	319148	-	CATGCTCGTGCCTC	316587	316600	single_sens	533	3'UTR
LmjF04.0820	319876	321381	-	CATGACGCTACAGT	319538	319551	single_sens	325	3'UTR
LmjF04.0840	327711	330386	-	CATGTGAGTGCACC	327466	327479	multiple_sens	232	3'UTR
LmjF04.0840	327711	330386	-	CATGCCTTGGAAAT	327610	327623	single_sens	88	3'UTR
LmjF04.0850	331843	333045	-	CATGTCGACTGGTC	330975	330988	single_sens	855	3'UTR
LmjF04.0860	333820	335049	-	CATGCGTGCACGCT	333716	333729	single_sens	91	3'UTR
LmjF04.0870	338402	342127	-	CATGAACACACACA	338132	338145	multiple_antisens	270	3'UTR
LmjF04.0880	344186	344728	-	CATGTACTCCAGCC	343873	343886	single_sens	300	3'UTR
LmjF04.0940	369000	370463	-	CATGTGCACCGGTG	368739	368752	multiple_antisens	261	3'UTR
LmjF04.0980	379218	382823	-	CATGGTGCAAAGGC	379292	379305	single_sens	-87	Inside
LmjF04.1010	390503	391171	-	CATGCTGCTGTGTG	390107	390120	single_sens	383	3'UTR
LmjF04.1020	391746	392372	-	CATGCGATATTCCT	391650	391663	single_sens	83	3'UTR
LmjF04.1040	395310	396467	-	CATGTTCGCTCAGG	394281	394294	single_sens	1016	3'UTR
LmjF04.1060	400491	401948	-	CATGTGTGTGGGGG	400277	400290	multiple_sens	201	3'UTR
LmjF04.1070	402479	402868	-	CATGCGGTCCCGCA	402560	402573	single_antisens	-81	Inside
LmjF04.1070	402479	402868	-	CATGAAGAAAGGAT	402420	402433	single_sens	46	3'UTR
LmjF04.1070	402479	402868	-	CATGGGTAGCTCCT	402496	402509	single_sens	-30	Inside
LmjF04.1090	407124	411113	-	CATGAACAGTACGC	409535	409548	single_sens	-2424	Inside
LmjF04.1100	412996	413670	-	CATGCGCAACGGCA	412778	412791	multiple_antisens	218	3'UTR
LmjF04.1100	412996	413670	-	CATGAGGATGCTCC	412768	412781	multiple_sens	215	3'UTR
LmjF04.1100	412996	413670	-	CATGCTTTTCTGCT	412275	412288	single_sens	708	3'UTR
LmjF04.1150	425306	425812	-	CATGTCGACGCTCT	425165	425178	multiple_sens	128	3'UTR
LmjF04.1150	425306	425812	-	CATGATATGACCTT	424918	424931	single_sens	375	3'UTR
LmjF04.1190	453159	454730	-	CATGGCAGCTGTGC	453078	453091	single_sens	68	3'UTR
LmjF04.1200	455605	456168	-	CATGCGTCTACGTT	455312	455325	single_sens	280	3'UTR
LmjF04.1220	463074	466259	-	CATGCGTGCCCAGG	462918	462931	single_sens	143	3'UTR
LmjF05.0020	8694	9113	+	CATGTTTGCTCACA	9286	9299	single_sens	173	3'UTR
LmjF05.0030	9649	10236	+	CATGTGAAACGCGA	10674	10687	single_sens	438	3'UTR
LmjF05.0030	9649	10236	+	CATGTGCAGCGTAG	10161	10174	single_sens	-75	Inside
LmjF05.0040	11336	13081	+	CATGTAGAATGGTG	13685	13698	single_sens	604	3'UTR
LmjF05.0040	11336	13081	+	CATGATCGCCGCCT	13540	13553	single_antisens	472	3'UTR
LmjF05.0070	22609	22884	+	CATGGGGACAGGTT	22841	22854	single_sens	-43	Inside
LmjF05.0080	23823	24428	+	CATGGCCCGGTCTT	24679	24692	single_sens	251	3'UTR
LmjF05.0100	28177	30087	+	CATGCGCCCTGTCC	31468	31481	single_antisens	1394	3'UTR
LmjF05.0100	28177	30087	+	CATGTCCACTGCCC	29789	29802	single_antisens	-285	Inside
LmjF05.0110	33704	34075	+	CATGCGCCTGCTCT	34543	34556	single_sens	468	3'UTR
LmjF05.0130	37798	39096	+	CATGCTGTTGCCTT	39368	39381	multiple_sens	272	3'UTR
LmjF05.0150	45550	46875	+	CATGACGGCCACCC	47003	47016	multiple_sens	128	3'UTR
LmjF05.0170	50004	52289	+	CATGCTCTCACTGC	52499	52512	single_sens	210	3'UTR
LmjF05.0180	53727	55160	+	CATGTACATCAACG	55654	55667	single_antisens	507	3'UTR
LmjF05.0200	58407	60776	+	CATGCGTGTGTCGC	61007	61020	multiple_sens	231	3'UTR
LmjF05.0210	61671	66146	+	CATGGCCACACGCA	66334	66347	multiple_antisens	201	3'UTR
LmjF05.0210	61671	66146	+	CATGCATCCCCGTC	66360	66373	multiple_sens	214	3'UTR
LmjF05.0220	67735	69732	+	CATGGCGATGACGG	69150	69163	single_sens	-582	Inside
LmjF05.0220	67735	69732	+	CATGTCAAAATGCA	67830	67843	single_sens	-1902	Inside
LmjF05.0230	74209	76137	+	CATGGACGTGTCTG	76527	76540	single_sens	390	3'UTR
LmjF05.0240	77831	81550	+	CATGTGTGCCTGCC	81864	81877	multiple_sens	314	3'UTR
LmjF05.0250	83062	83355	+	CATGCTCATCCTCA	83650	83663	multiple_sens	295	3'UTR
LmjF05.0270	86242	87201	+	CATGATGTCTGCAA	87219	87232	single_sens	18	3'UTR
LmjF05.0280	87852	88526	+	CATGTTTGGCTCCC	89668	89681	single_sens	1142	3'UTR
LmjF05.0280	87852	88526	+	CATGCTGTAGATGT	89808	89821	single_sens	1282	3'UTR
LmjF05.0290	92361	93818	+	CATGCCGCGTGGAT	94069	94082	single_sens	251	3'UTR
LmjF05.0320	98291	98386	+	CATGCCTAACATCG	98406	98419	single_sens	20	3'UTR
LmjF05.0320	98291	98386	+	CATGCAGACGATCA	98868	98881	single_sens	482	3'UTR
LmjF05.0320	98291	98386	+	CATGTATACGCTGA	98830	98843	single_sens	444	3'UTR
LmjF05.0340	103151	104266	+	CATGAGCAAGTAAC	104658	104671	single_sens	392	3'UTR
LmjF05.0370	110836	111822	+	CATGTACAGTCTAC	112713	112726	single_sens	891	3'UTR
LmjF05.0370	110836	111822	+	CATGAAAGCCTCTG	112773	112786	single_sens	951	3'UTR
LmjF05.0400	129429	133061	+	CATGTGAACCGAAC	133748	133761	single_sens	687	3'UTR
LmjF05.0410	134154	136916	+	CATGGAGCACGCTG	135585	135598	single_antisens	-1318	Inside
LmjF05.0420	137770	138105	+	CATGCGATTCACCT	138320	138333	single_sens	215	3'UTR
LmjF05.0450	147203	147793	+	CATGTGCACGATCG	147849	147862	single_sens	56	3'UTR
LmjF05.0460	148686	150569	+	CATGGACCTGTTAC	151590	151603	single_sens	1021	3'UTR
LmjF05.0500	162150	163874	+	CATGTGCACGATTT	164177	164190	multiple_sens	303	3'UTR
LmjF05.0500	162150	163874	+	CATGCGCACCCGCA	164167	164180	multiple_antisens	306	3'UTR
LmjF05.0520	169898	170920	+	CATGTCGCTCCTGT	170956	170969	single_sens	36	3'UTR
LmjF05.0520	169898	170920	+	CATGGCTGGCTTGT	170713	170726	single_sens	-207	Inside
LmjF05.0570	185700	186932	+	CATGTATGGCACGC	187091	187104	multiple_sens	159	3'UTR
LmjF05.0570	185700	186932	+	CATGGTCACCGTCC	187064	187077	multiple_antisens	145	3'UTR
LmjF05.0620	203940	206564	+	CATGGGTGTGTATA	206785	206798	multiple_sens	221	3'UTR
LmjF05.0630	207473	211156	+	CATGTCCTACCTTC	208210	208223	single_sens	-2946	Inside
LmjF05.0640	212051	217735	+	CATGAGGCTGGCTT	218004	218017	single_sens	269	3'UTR
LmjF05.0640	212051	217735	+	CATGGAGATCGTGC	218219	218232	single_antisens	497	3'UTR
LmjF05.0700	249317	254548	+	CATGCGCGCACACG	254744	254757	multiple_antisens	209	3'UTR
LmjF05.0720	264154	268200	+	CATGCGTCTGTGTG	268433	268446	multiple_sens	233	3'UTR
LmjF05.0780	291980	292423	+	CATGGAAGGCGGAT	292712	292725	single_sens	289	3'UTR
LmjF05.0780	291980	292423	+	CATGCCGTGTGTGA	293047	293060	single_sens	624	3'UTR
LmjF05.0780	291980	292423	+	CATGTCCGACTACT	292859	292872	single_antisens	449	3'UTR
LmjF05.0780	291980	292423	+	CATGTACGTAACAC	293553	293566	single_sens	1130	3'UTR
LmjF05.0780	291980	292423	+	CATGTGCACCCTCC	293037	293050	single_antisens	627	3'UTR
LmjF05.0780	291980	292423	+	CATGCTTGCTAGCG	291979	291992	single_sens	-444	Inside
LmjF05.0790	294418	295584	+	CATGTGCGTGTCTC	295830	295843	multiple_sens	246	3'UTR
LmjF05.0810	298332	298823	+	CATGATGCAACGGA	299053	299066	single_antisens	243	3'UTR
LmjF05.0810	298332	298823	+	CATGCTTATCGGGA	299365	299378	single_sens	542	3'UTR
LmjF05.0830	303578	304498	+	CATGCGCAAGGCAA	303931	303944	single_sens	-567	Inside
LmjF05.0840	306550	310740	+	CATGTCCAGTGCGC	308501	308514	single_antisens	-2226	Inside
LmjF05.0850	312100	314094	+	CATGCATATCTGTA	314458	314471	single_sens	364	3'UTR
LmjF05.0880	323406	324023	+	CATGAACCACAACA	325244	325257	single_sens	1221	3'UTR
LmjF05.0890	325245	331187	+	CATGGCACTCTTCC	327008	327021	single_sens	-4179	Inside
LmjF05.0900	332315	333175	+	CATGTTGGTTTCCT	333184	333197	single_antisens	22	3'UTR
LmjF05.0920	338707	342051	+	CATGTATTGCTCCT	342647	342660	single_sens	596	3'UTR
LmjF05.0920	338707	342051	+	CATGGCATTCAACC	343446	343459	single_sens	1395	3'UTR
LmjF05.0930	344084	345478	+	CATGGAAGTGTCGA	345367	345380	single_sens	-111	Inside
LmjF05.0940	346534	350430	+	CATGCGTCCCGTCT	349461	349474	single_antisens	-956	Inside
LmjF05.0960	356674	358713	+	CATGTCCGCACTTG	359606	359619	single_antisens	906	3'UTR
LmjF05.0970	368100	369212	-	CATGGCGAACCCCG	367828	367841	multiple_sens	259	3'UTR
LmjF05.0980	370603	372048	-	CATGATCTCACGGT	371698	371711	single_antisens	-1095	Inside
LmjF05.0990	372781	373053	-	CATGCAAGCGCGGG	372746	372759	single_sens	22	3'UTR
LmjF05.1010	375904	377751	-	CATGTGTACCTGTG	375717	375730	single_sens	174	3'UTR
LmjF05.1030	381963	382400	-	CATGAAAGTATGGC	381833	381846	single_antisens	130	3'UTR
LmjF05.1050	385421	386752	+	CATGATAGAAATGT	387272	387285	single_sens	520	3'UTR
LmjF05.1060	387685	389121	+	CATGCGTGACCCTT	389268	389281	multiple_sens	147	3'UTR
LmjF05.1080	392950	395130	+	CATGCCCCTCCCCC	395365	395378	multiple_sens	235	3'UTR
LmjF05.1100	401891	402628	+	CATGCACGCGCCAG	403205	403218	single_sens	577	3'UTR
LmjF05.1100	401891	402628	+	CATGGGACTCGTGT	403408	403421	single_sens	780	3'UTR
LmjF05.1140	418707	419780	-	CATGTCTGTCTCGG	418411	418424	single_sens	283	3'UTR
LmjF05.1180	426991	428367	-	CATGGGCAGGTGTA	426955	426968	single_sens	23	3'UTR
LmjF05.1180	426991	428367	-	CATGTTACGGAAAA	427390	427403	single_antisens	-399	Inside
LmjF05.1200	436552	436950	-	CATGAGGTCATAGA	436491	436504	single_sens	48	3'UTR
LmjF05.1200	436552	436950	-	CATGTGTCAGCACC	436387	436400	single_sens	152	3'UTR
LmjF05.1210	437957	439147	-	CATGTGTATTCTTG	437316	437329	single_sens	628	3'UTR
LmjF06.0010	1840	2142	-	CATGTTTGGATAGG	2140	2153	single_antisens	-300	Inside
LmjF06.0070	29784	31160	-	CATGCGTACAGGCA	28776	28789	single_sens	995	3'UTR
LmjF06.0100	43400	44488	-	CATGGCGTGTGGGG	43160	43173	single_sens	227	3'UTR
LmjF06.0100	43400	44488	-	CATGGGGTCGAATT	42870	42883	single_sens	517	3'UTR
LmjF06.0110	46131	47936	-	CATGAGCACCCTAC	45855	45868	multiple_sens	263	3'UTR
LmjF06.0120	49294	49857	-	CATGTGCCTTCTGG	48976	48989	single_sens	305	3'UTR
LmjF06.0120	49294	49857	-	CATGAAGAACAAAA	49008	49021	single_antisens	286	3'UTR
LmjF06.0130	50821	51381	-	CATGTTTCTGTTTT	50495	50508	multiple_sens	313	3'UTR
LmjF06.0140	52926	53669	-	CATGTGAGCACGTA	52320	52333	single_sens	593	3'UTR
LmjF06.0160	55454	56857	-	CATGCCAGTGCGAC	55269	55282	single_sens	172	3'UTR
LmjF06.0170	58183	58608	-	CATGTAATCGCGTA	57924	57937	single_sens	246	3'UTR
LmjF06.0170	58183	58608	-	CATGAACGCCTCGG	57934	57947	multiple_antisens	249	3'UTR
LmjF06.0180	59132	61150	-	CATGCGCGCGATAG	58857	58870	single_antisens	275	3'UTR
LmjF06.0200	66506	67993	-	CATGCGTGCAAGCG	66269	66282	multiple_sens	224	3'UTR
LmjF06.0220	73564	74427	-	CATGGCGAAGGAGG	73382	73395	multiple_sens	169	3'UTR
LmjF06.0220	73564	74427	-	CATGGAAGACGCGA	73286	73299	single_antisens	278	3'UTR
LmjF06.0260	83588	88060	-	CATGTGTTGGCGTG	82903	82916	single_sens	672	3'UTR
LmjF06.0260	83588	88060	-	CATGTTTGCCCGCC	82508	82521	single_sens	1067	3'UTR
LmjF06.0290	96732	97484	-	CATGCAGCTGTTAC	96644	96657	single_antisens	88	3'UTR
LmjF06.0350	119083	120219	-	CATGATGCTTTTCT	118762	118775	multiple_sens	308	3'UTR
LmjF06.0360	120886	122241	-	CATGTGACGCACAG	120817	120830	single_sens	56	3'UTR
LmjF06.0370	127989	129599	+	CATGCCGAGAACGC	127988	128001	single_sens	-1611	Inside
LmjF06.0410	138559	139362	+	CATGTTCTGCGTTT	138608	138621	single_antisens	-741	Inside
LmjF06.0490	172058	173518	+	CATGGGCTTTCGCA	173694	173707	single_antisens	189	3'UTR
LmjF06.0500	174597	176234	+	CATGAGCACAAGCC	176328	176341	single_sens	94	3'UTR
LmjF06.0520	181484	187174	+	CATGTGCGTAGCTC	187225	187238	single_sens	51	3'UTR
LmjF06.0520	181484	187174	+	CATGCATATGCGTG	187427	187440	multiple_antisens	266	3'UTR
LmjF06.0550	193553	198748	+	CATGATGATGGCAG	198802	198815	single_sens	54	3'UTR
LmjF06.0570	201827	202264	+	CATGTCCGACTTTC	202557	202570	single_sens	293	3'UTR
LmjF06.0590	204680	209164	+	CATGCCGGCGCCTC	209087	209100	single_sens	-77	Inside
LmjF06.0620	217078	220110	+	CATGCCCGTTGGAG	220635	220648	single_sens	525	3'UTR
LmjF06.0620	217078	220110	+	CATGGCAAGGCAGC	218992	219005	single_sens	-1118	Inside
LmjF06.0630	222392	227719	+	CATGCGCCGTTTAT	228515	228528	single_sens	796	3'UTR
LmjF06.0640	229847	239275	+	CATGGCGGCTGCCG	239414	239427	multiple_sens	139	3'UTR
LmjF06.0650	240536	243544	+	CATGTGGCGCGGTT	244309	244322	single_sens	765	3'UTR
LmjF06.0685	256724	257938	+	CATGGTGGCGGGGA	258219	258232	single_sens	281	3'UTR
LmjF06.0690	259881	266951	+	CATGCCCTGTCATA	267378	267391	single_sens	427	3'UTR
LmjF06.0690	259881	266951	+	CATGTATGCGATTC	267147	267160	single_sens	196	3'UTR
LmjF06.0700	268038	270251	+	CATGCACGTAGGTA	270816	270829	single_sens	565	3'UTR
LmjF06.0730	285500	286516	+	CATGGGTGCGTGCG	286736	286749	multiple_antisens	233	3'UTR
LmjF06.0850	361646	372361	+	CATGAGGACGCCGA	372586	372599	single_sens	225	3'UTR
LmjF06.0860	373500	375062	+	CATGAGGCCTTAAG	375991	376004	single_sens	929	3'UTR
LmjF06.0900	386277	391850	+	CATGCGCAGCGAGG	392102	392115	multiple_sens	252	3'UTR
LmjF06.0900	386277	391850	+	CATGCGTGCGGGCG	392092	392105	multiple_antisens	255	3'UTR
LmjF06.0910	392752	393417	+	CATGCTTTGGAACA	393518	393531	single_sens	101	3'UTR
LmjF06.0910	392752	393417	+	CATGGACTACGAGG	392751	392764	single_sens	-666	Inside
LmjF06.1010	429218	431527	+	CATGGGTTTCTTGT	431360	431373	single_sens	-167	Inside
LmjF06.1020	432200	432892	+	CATGAGCCGCCACT	432535	432548	single_sens	-357	Inside
LmjF06.1040	437344	439518	+	CATGTGCACGACTG	439943	439956	single_sens	425	3'UTR
LmjF06.1080	448198	448872	+	CATGCGTGTCCCCT	449784	449797	single_sens	912	3'UTR
LmjF06.1090	450238	452025	+	CATGTACGGCGGTT	452389	452402	single_sens	364	3'UTR
LmjF06.1090	450238	452025	+	CATGGAGGAGGGCG	452264	452277	multiple_antisens	252	3'UTR
LmjF06.1090	450238	452025	+	CATGTCGAGACGGT	452595	452608	single_antisens	583	3'UTR
LmjF06.1160	470306	473605	+	CATGCGATGTGCGG	473571	473584	single_sens	-34	Inside
LmjF06.1190	478046	478615	+	CATGTACACGGCGC	478045	478058	single_sens	-570	Inside
LmjF06.1190	478046	478615	+	CATGTACAGAGAAG	478799	478812	single_sens	184	3'UTR
LmjF06.1190	478046	478615	+	CATGAATCGCGGAT	478789	478802	single_antisens	187	3'UTR
LmjF06.1260	499413	501374	-	CATGATATGGCTTG	498875	498888	single_sens	525	3'UTR
LmjF06.1260	499413	501374	-	CATGTGGTGTCCTG	498124	498137	single_antisens	1289	3'UTR
LmjF06.1260	499413	501374	-	CATGGCGAGTGGTT	498885	498898	single_sens	515	3'UTR
LmjF06.1270	503124	504029	-	CATGGGGAGCAGTT	502031	502044	single_sens	1080	3'UTR
LmjF06.1290	506924	507295	-	CATGATACCGAAGA	506333	506346	single_sens	578	3'UTR
LmjF06.1290	506924	507295	-	CATGAAGGGAAGCA	506782	506795	multiple_antisens	142	3'UTR
LmjF07.0010	3153	5330	-	CATGCGCACACGCA	2911	2924	multiple_sens	229	3'UTR
LmjF07.0030	14184	15014	+	CATGTGAGCGGCCC	15020	15033	single_sens	6	3'UTR
LmjF07.0070	23604	24182	+	CATGTGCATATGAA	24302	24315	single_sens	120	3'UTR
LmjF07.0080	25188	27059	+	CATGTTCCTCTCCG	28329	28342	single_sens	1270	3'UTR
LmjF07.0080	25188	27059	+	CATGCACCCCACGC	27173	27186	multiple_antisens	127	3'UTR
LmjF07.0100	34568	37666	+	CATGCGGCGGGCTG	37944	37957	single_sens	278	3'UTR
LmjF07.0110	40737	41774	+	CATGTATGTTCAGG	42074	42087	single_sens	300	3'UTR
LmjF07.0140	52888	53943	+	CATGTGAGTGAAGG	54221	54234	multiple_sens	278	3'UTR
LmjF07.0190	81347	82528	-	CATGTGCCCGCCTG	81081	81094	multiple_sens	253	3'UTR
LmjF07.0200	83765	86032	-	CATGAGCACAGATA	83090	83103	single_sens	662	3'UTR
LmjF07.0200	83765	86032	-	CATGGGCCGGCGGT	84136	84149	single_sens	-384	Inside
LmjF07.0230	90900	91241	-	CATGCAGGCACGCA	90686	90699	multiple_antisens	214	3'UTR
LmjF07.0270	107092	108285	-	CATGCGCCTCATTA	106917	106930	multiple_sens	162	3'UTR
LmjF07.0280	108774	127556	-	CATGCGTGCGAGAG	108592	108605	multiple_sens	169	3'UTR
LmjF07.0300	133084	135639	-	CATGTAACACCCCA	132251	132264	single_sens	820	3'UTR
LmjF07.0310	136948	139377	-	CATGTTCGCGGACT	136340	136353	single_sens	595	3'UTR
LmjF07.0310	136948	139377	-	CATGCCTAGTGCAT	136265	136278	single_sens	670	3'UTR
LmjF07.0320	140888	143980	-	CATGCGGTGGTACG	139990	140003	single_sens	885	3'UTR
LmjF07.0320	140888	143980	-	CATGTGACAGGCCC	140284	140297	single_sens	591	3'UTR
LmjF07.0320	140888	143980	-	CATGTGTGGGTCGC	140872	140885	single_sens	3	3'UTR
LmjF07.0320	140888	143980	-	CATGTATGCTAGAC	140320	140333	single_sens	555	3'UTR
LmjF07.0330	145180	147687	-	CATGAGGATGGCGG	144175	144188	single_sens	992	3'UTR
LmjF07.0335	148840	151200	-	CATGGGGAGTCGCT	149273	149286	single_sens	-446	Inside
LmjF07.0390	184142	186931	-	CATGCTTGTGCCTC	183826	183839	single_sens	303	3'UTR
LmjF07.0400	187968	189803	-	CATGATCTCCCTCC	187302	187315	single_sens	653	3'UTR
LmjF07.0420	198311	198640	-	CATGATGGTTGCGA	198030	198043	multiple_sens	268	3'UTR
LmjF07.0420	198311	198640	-	CATGGTGAGGGTGT	197798	197811	single_sens	500	3'UTR
LmjF07.0475	215728	216207	+	CATGGCTTGAATTT	216116	216129	single_sens	-91	Inside
LmjF07.0480	216409	231030	+	CATGGAGCAACGCA	231064	231077	single_sens	34	3'UTR
LmjF07.0500	236045	236839	+	CATGGTGCTGCAAA	236909	236922	single_sens	70	3'UTR
LmjF07.0510	238084	238878	+	CATGTCGTGAAAAG	239061	239074	multiple_sens	183	3'UTR
LmjF07.0510	238084	238878	+	CATGGATGTTGTGC	239051	239064	multiple_antisens	186	3'UTR
LmjF07.0550	257877	262538	+	CATGAATCCGCGGG	262620	262633	single_sens	82	3'UTR
LmjF07.0560	263879	264556	+	CATGTGGTGTCGCT	265880	265893	single_sens	1324	3'UTR
LmjF07.0570	266340	267734	+	CATGCACGCTGATA	268034	268047	multiple_sens	300	3'UTR
LmjF07.0610	283124	283714	+	CATGTATGCACGTG	284016	284029	multiple_sens	302	3'UTR
LmjF07.0610	283124	283714	+	CATGCGTGTGTTTG	284006	284019	multiple_antisens	305	3'UTR
LmjF07.0630	289983	293297	+	CATGGCGATGACGT	293497	293510	multiple_antisens	213	3'UTR
LmjF07.0680	311980	312552	+	CATGTACACCACTT	312837	312850	single_sens	285	3'UTR
LmjF07.0680	311980	312552	+	CATGTGTGTCTCTC	312827	312840	multiple_antisens	288	3'UTR
LmjF07.0720	331014	334787	+	CATGTGTCTCTGTG	335017	335030	multiple_sens	230	3'UTR
LmjF07.0745	355648	356675	+	CATGTGCGCATAGA	356860	356873	multiple_antisens	198	3'UTR
LmjF07.0745	355648	356675	+	CATGTGTGCGTGCG	356870	356883	multiple_sens	195	3'UTR
LmjF07.0770	368318	369526	+	CATGGTGCCTTTTC	370032	370045	single_sens	506	3'UTR
LmjF07.0800	377171	379183	+	CATGGGGAGCGGTG	379367	379380	multiple_antisens	197	3'UTR
LmjF07.0810	387328	387519	+	CATGGTGGTGCCTC	388298	388311	single_sens	779	3'UTR
LmjF07.0850	426139	426687	+	CATGTGCGCTTGTA	426913	426926	single_sens	226	3'UTR
LmjF07.0920	477784	484650	+	CATGACGCCGGCCT	484353	484366	single_sens	-297	Inside
LmjF07.0930	485373	486380	+	CATGTACCGATGGG	487243	487256	single_sens	863	3'UTR
LmjF07.0940	488580	495929	+	CATGTTGGGCGCTC	496203	496216	single_sens	274	3'UTR
LmjF07.0960	507572	510976	+	CATGCTCCCGCTCA	511902	511915	single_sens	926	3'UTR
LmjF07.0980	516266	516625	+	CATGCACGCACGGA	516756	516769	multiple_antisens	144	3'UTR
LmjF07.0990	517959	519017	+	CATGGCGGGGCAGT	519216	519229	multiple_sens	199	3'UTR
LmjF07.0990	517959	519017	+	CATGGCCGGCGAGT	518273	518286	single_sens	-744	Inside
LmjF07.1010	524021	524725	+	CATGCGCACCCTAT	524872	524885	multiple_sens	147	3'UTR
LmjF07.1035	534474	535046	+	CATGCGGGTGCTTG	535246	535259	multiple_sens	200	3'UTR
LmjF07.1040	536287	537261	+	CATGGAGTTGTATG	537303	537316	single_sens	42	3'UTR
LmjF07.1040	536287	537261	+	CATGCGTCATCCCC	537501	537514	single_antisens	253	3'UTR
LmjF07.1040	536287	537261	+	CATGCGTGTGGGCG	537570	537583	multiple_sens	309	3'UTR
LmjF07.1050	538320	542054	+	CATGGTGGCCGTCC	543285	543298	single_antisens	1244	3'UTR
LmjF07.1055	543937	544275	+	CATGCGTGTGTTGT	544726	544739	single_sens	451	3'UTR
LmjF07.1055	543937	544275	+	CATGGCGAGGCAGA	544588	544601	multiple_sens	313	3'UTR
LmjF07.1090	554296	555549	+	CATGCTCTTCCGTC	554673	554686	single_sens	-876	Inside
LmjF07.1100	557090	558010	+	CATGAGCGGATTGT	558275	558288	multiple_sens	265	3'UTR
LmjF07.1120	564199	565239	+	CATGACCTCGATCG	564411	564424	single_sens	-828	Inside
LmjF07.1150	573899	581527	+	CATGCGGCGACACA	581827	581840	multiple_sens	300	3'UTR
LmjF08.0020	8651	9472	+	CATGGAACACGACC	9681	9694	single_sens	209	3'UTR
LmjF08.0030	10510	11157	+	CATGGGGCTGCACC	12380	12393	single_sens	1223	3'UTR
LmjF08.0040	12955	13644	+	CATGGTTCTTTTTT	14073	14086	single_sens	429	3'UTR
LmjF08.0040	12955	13644	+	CATGGAGCCGTCGT	13326	13339	single_sens	-318	Inside
LmjF08.0050	14714	14941	+	CATGTTGCTCAGCG	15333	15346	single_sens	392	3'UTR
LmjF08.0050	14714	14941	+	CATGGAATGAGGGG	15323	15336	single_antisens	395	3'UTR
LmjF08.0060	16485	17042	+	CATGGCCCACATCC	16484	16497	single_sens	-558	Inside
LmjF08.0070	17651	19540	+	CATGCACCTCTTTC	19770	19783	multiple_sens	230	3'UTR
LmjF08.0080	20993	23050	+	CATGTTCAACTCTT	23378	23391	single_sens	328	3'UTR
LmjF08.0100	29601	30956	+	CATGCTTGGTAATG	31322	31335	single_sens	366	3'UTR
LmjF08.0135	44646	45888	+	CATGGCGGCACTTT	46201	46214	multiple_sens	313	3'UTR
LmjF08.0140	47295	51077	+	CATGATTTCGTGTT	51201	51214	multiple_sens	124	3'UTR
LmjF08.0160	54952	55653	+	CATGTACTGCCTCC	55873	55886	single_sens	220	3'UTR
LmjF08.0160	54952	55653	+	CATGGACACTCACC	55795	55808	multiple_antisens	155	3'UTR
LmjF08.0160	54952	55653	+	CATGTACACTCTGT	55805	55818	single_sens	152	3'UTR
LmjF08.0180	69779	70663	+	CATGGGTCGAAGGC	70982	70995	multiple_sens	319	3'UTR
LmjF08.0190	71766	74558	+	CATGCGGGCGTGTG	75291	75304	single_sens	733	3'UTR
LmjF08.0200	76103	78064	+	CATGAGGGGATGCA	79305	79318	single_sens	1241	3'UTR
LmjF08.0200	76103	78064	+	CATGCCGGCACGCA	78282	78295	single_antisens	231	3'UTR
LmjF08.0240	89261	90049	+	CATGCGCGCGTACG	90361	90374	multiple_sens	312	3'UTR
LmjF08.0240	89261	90049	+	CATGCGTGGGGCAC	90212	90225	multiple_sens	163	3'UTR
LmjF08.0240	89261	90049	+	CATGGCGTCTTCGG	90484	90497	single_sens	435	3'UTR
LmjF08.0240	89261	90049	+	CATGTGCGGGCGGC	90653	90666	single_sens	604	3'UTR
LmjF08.0250	90950	91399	+	CATGCGGGTTGCTC	91677	91690	multiple_sens	278	3'UTR
LmjF08.0280	100680	101822	+	CATGCGAGGCGAAG	102109	102122	multiple_sens	287	3'UTR
LmjF08.0290	102576	103268	+	CATGTTGCCCTATT	104025	104038	single_sens	757	3'UTR
LmjF08.0330	110671	110958	+	CATGAAGAGAGACG	111069	111082	multiple_antisens	124	3'UTR
LmjF08.0360	135044	137203	+	CATGCGGAGGGAGG	137826	137839	single_sens	623	3'UTR
LmjF08.0370	138668	139330	+	CATGCCTGTCAAAA	140063	140076	single_antisens	746	3'UTR
LmjF08.0380	140473	146139	+	CATGTAGGTGCCAC	146295	146308	single_sens	156	3'UTR
LmjF08.0390	147895	153399	+	CATGCGCGCTACTC	152607	152620	single_antisens	-779	Inside
LmjF08.0390	147895	153399	+	CATGTCCGTCGCCG	153483	153496	single_sens	84	3'UTR
LmjF08.0410	159359	163582	+	CATGATCAAGTCTA	164845	164858	single_antisens	1276	3'UTR
LmjF08.0430	173463	176240	+	CATGGAGAAAGGTG	177078	177091	single_sens	838	3'UTR
LmjF08.0450	185822	186364	+	CATGCACTCGAGGT	186525	186538	single_sens	161	3'UTR
LmjF08.0480	194202	195050	+	CATGGAATCACCCC	195117	195130	single_sens	67	3'UTR
LmjF08.0500	198299	199387	+	CATGGTCTACCCAA	199611	199624	single_sens	224	3'UTR
LmjF08.0530	213377	218272	+	CATGCCAATGCGCT	213423	213436	single_antisens	-4836	Inside
LmjF08.0530	213377	218272	+	CATGCTGTGTTTTT	218543	218556	multiple_sens	271	3'UTR
LmjF08.0540	218912	219970	+	CATGGCAAACGAGG	219097	219110	single_sens	-873	Inside
LmjF08.0620	246487	254955	+	CATGCCGTGGATGC	256063	256076	single_antisens	1121	3'UTR
LmjF08.0640	266781	267680	+	CATGTCTGTGCGTA	269002	269015	single_sens	1322	3'UTR
LmjF08.0640	266781	267680	+	CATGTGCACCCGAA	268992	269005	single_antisens	1325	3'UTR
LmjF08.0780	353602	355131	+	CATGTGTACCGTAC	355395	355408	multiple_sens	264	3'UTR
LmjF08.0860	390606	391478	+	CATGTGCCGTAGTG	392702	392715	single_sens	1224	3'UTR
LmjF08.0900	403735	405756	-	CATGTTTCGCGTGC	403385	403398	single_sens	337	3'UTR
LmjF08.0910	410236	416607	-	CATGGTAGGGGACC	410142	410155	single_antisens	94	3'UTR
LmjF08.0920	417735	418349	-	CATGGCGTCGATCC	417651	417664	single_sens	71	3'UTR
LmjF08.0920	417735	418349	-	CATGGGCGATACGC	417317	417330	single_sens	405	3'UTR
LmjF08.0940	427094	427897	-	CATGCAATCGTGTG	426877	426890	single_sens	204	3'UTR
LmjF08.0940	427094	427897	-	CATGCGTTCATCCG	426887	426900	single_antisens	207	3'UTR
LmjF08.0950	428714	429163	-	CATGAAGAAGGGCC	428764	428777	single_sens	-63	Inside
LmjF08.0970	434105	435937	-	CATGGAAGTGCGCG	433185	433198	single_antisens	920	3'UTR
LmjF08.1090	480211	481812	-	CATGACGGACGGAC	480602	480615	single_sens	-404	Inside
LmjF08.1100	496221	497318	+	CATGCTGTTTCCCG	497328	497341	single_sens	10	3'UTR
LmjF08.1180	522389	523645	+	CATGTGAGGAACAA	523713	523726	single_antisens	81	3'UTR
LmjF08.1180	522389	523645	+	CATGCGTGCGCGTT	524245	524258	single_sens	600	3'UTR
LmjF08.1190	524495	528241	+	CATGACTACACAGC	528559	528572	single_sens	318	3'UTR
LmjF08.1200	529431	530018	+	CATGCATCTCTCCC	530180	530193	multiple_sens	162	3'UTR
LmjF08.1250	561213	562652	+	CATGCAACGCGAAC	562858	562871	multiple_sens	206	3'UTR
LmjF09.0010	5139	5642	+	CATGGGAAGCCGGC	5338	5351	single_antisens	-291	Inside
LmjF09.0010	5139	5642	+	CATGGGTTTGTTTA	5802	5815	single_sens	160	3'UTR
LmjF09.0040	10834	11583	+	CATGGATGCCAGGA	12594	12607	single_sens	1011	3'UTR
LmjF09.0070	17250	20954	+	CATGACCCTTTCCC	21133	21146	single_sens	179	3'UTR
LmjF09.0110	53524	55662	+	CATGTCACCTGTGT	56030	56043	single_sens	368	3'UTR
LmjF09.0120	56609	59806	+	CATGTTGTGAACCA	61184	61197	single_sens	1378	3'UTR
LmjF09.0180	84273	84641	+	CATGGACGCGTCGA	85078	85091	single_sens	437	3'UTR
LmjF09.0180	84273	84641	+	CATGCGGCGCGGCG	85292	85305	single_sens	651	3'UTR
LmjF09.0190	85673	86035	+	CATGTATGCGTGTA	86234	86247	multiple_sens	199	3'UTR
LmjF09.0240	98817	101663	+	CATGCTTCGATCGA	101910	101923	single_sens	247	3'UTR
LmjF09.0260	105753	106562	+	CATGGCACCCCCTC	106771	106784	multiple_sens	209	3'UTR
LmjF09.0260	105753	106562	+	CATGCGGATCGCTG	106761	106774	single_antisens	212	3'UTR
LmjF09.0320	125476	128232	+	CATGCCGGGGCTCG	129443	129456	single_sens	1211	3'UTR
LmjF09.0360	145425	148229	+	CATGCACACGTCCA	148430	148443	multiple_sens	201	3'UTR
LmjF09.0360	145425	148229	+	CATGCGCCAAGTCG	145424	145437	single_sens	-2805	Inside
LmjF09.0365	148973	149605	+	CATGCGTGTGCTCC	149763	149776	multiple_sens	158	3'UTR
LmjF09.0367	150864	151127	+	CATGTGCGCGATGG	151501	151514	single_sens	374	3'UTR
LmjF09.0380	153992	155086	+	CATGCAGTAATATG	155362	155375	single_sens	276	3'UTR
LmjF09.0380	153992	155086	+	CATGGCGGCAACTC	156220	156233	single_sens	1134	3'UTR
LmjF09.0380	153992	155086	+	CATGACACCAGAAG	155035	155048	single_sens	-51	Inside
LmjF09.0430	176843	178252	+	CATGCGTGATGGGG	178826	178839	single_sens	574	3'UTR
LmjF09.0430	176843	178252	+	CATGTCCTGTGCGC	178696	178709	single_sens	444	3'UTR
LmjF09.0440	179778	181523	+	CATGGCAAAGTGGC	181974	181987	single_sens	451	3'UTR
LmjF09.0450	182810	185614	+	CATGGCGCTCTTGT	185761	185774	single_sens	147	3'UTR
LmjF09.0460	187071	195800	+	CATGCTCAAGCGGC	190838	190851	single_sens	-4962	Inside
LmjF09.0490	204431	205666	+	CATGCGTGTGTGCA	205952	205965	multiple_antisens	299	3'UTR
LmjF09.0530	220625	223618	+	CATGTGTGTAAGCG	224969	224982	single_antisens	1364	3'UTR
LmjF09.0540	226021	229356	+	CATGAGCGACGGAC	230402	230415	single_sens	1046	3'UTR
LmjF09.0560	233991	234779	+	CATGCGAAGCAGCG	235040	235053	single_antisens	274	3'UTR
LmjF09.0570	235615	237093	+	CATGGCACACCCTG	238329	238342	single_sens	1236	3'UTR
LmjF09.0600	247295	248302	+	CATGCGAAGGCGCA	248578	248591	multiple_sens	276	3'UTR
LmjF09.0610	249492	252005	+	CATGCTCAGGGAGG	252160	252173	multiple_sens	155	3'UTR
LmjF09.0620	253349	255307	+	CATGAGTATATGTA	255687	255700	single_sens	380	3'UTR
LmjF09.0640	261507	263009	+	CATGGAGGTATATA	263354	263367	single_sens	345	3'UTR
LmjF09.0660	266609	267667	+	CATGCTCAGCCCCT	267672	267685	single_sens	5	3'UTR
LmjF09.0710	280910	282460	-	CATGAGCACCCACA	280764	280777	multiple_sens	133	3'UTR
LmjF09.0710	280910	282460	-	CATGTCCTGAGACA	280725	280738	single_sens	172	3'UTR
LmjF09.0720	283715	284734	-	CATGCAGGGAGAGG	283508	283521	multiple_antisens	207	3'UTR
LmjF09.0720	283715	284734	-	CATGCAGTTGGGAG	283346	283359	single_sens	356	3'UTR
LmjF09.0740	288103	294798	-	CATGCCACCAAGAA	287711	287724	single_sens	379	3'UTR
LmjF09.0760	300593	317038	-	CATGCACGTGTCTG	300351	300364	multiple_antisens	242	3'UTR
LmjF09.0760	300593	317038	-	CATGGCGAAGTACG	300134	300147	single_sens	446	3'UTR
LmjF09.0770	318933	321128	-	CATGTACCCGGACG	318832	318845	single_antisens	101	3'UTR
LmjF09.0770	318933	321128	-	CATGTGCTGGTGGA	320098	320111	single_sens	-1178	Inside
LmjF09.0780	322506	323297	-	CATGGCCGCCAACG	322183	322196	multiple_sens	310	3'UTR
LmjF09.0790	323741	327481	-	CATGGCGGGCACTG	326015	326028	single_antisens	-2274	Inside
LmjF09.0800	328640	332500	-	CATGTGATGTACTC	328399	328412	single_sens	228	3'UTR
LmjF09.0810	333885	334529	-	CATGAACAAATCGA	333968	333981	single_sens	-96	Inside
LmjF09.0810	333885	334529	-	CATGTCATTGCCCA	333466	333479	single_sens	406	3'UTR
LmjF09.0870	345762	347342	-	CATGGCACCGTTGA	345184	345197	single_sens	565	3'UTR
LmjF09.0880	348375	349829	-	CATGAGATAAGCAG	347898	347911	single_sens	464	3'UTR
LmjF09.0910	363916	364365	-	CATGCATACATCCG	362690	362703	single_antisens	1226	3'UTR
LmjF09.0930	367464	367913	-	CATGTTTCGAGTAT	367150	367163	single_sens	301	3'UTR
LmjF09.0930	367464	367913	-	CATGGCAGCGAAAA	366837	366850	single_sens	614	3'UTR
LmjF09.0940	368907	372581	-	CATGCACAAGCGCA	368230	368243	single_sens	664	3'UTR
LmjF09.0950	373101	374888	-	CATGCGTGCGCCTC	373086	373099	single_antisens	15	3'UTR
LmjF09.0960	375709	377580	-	CATGATCGCTATGA	375250	375263	single_sens	446	3'UTR
LmjF09.0970	379530	380744	-	CATGTGCAATACAC	378395	378408	single_sens	1122	3'UTR
LmjF09.1020	420125	421918	-	CATGACCGGTCGGT	419557	419570	single_antisens	568	3'UTR
LmjF09.1020	420125	421918	-	CATGATCACGTAGC	419487	419500	single_sens	625	3'UTR
LmjF09.1020	420125	421918	-	CATGTGTGGTTGCG	420594	420607	single_sens	-482	Inside
LmjF09.1040	425967	428024	-	CATGTCTCTCAACC	424884	424897	single_sens	1070	3'UTR
LmjF09.1060	433091	433882	-	CATGGTGACGCCAC	432749	432762	single_antisens	342	3'UTR
LmjF09.1060	433091	433882	-	CATGTGACTCTTCC	432739	432752	single_sens	339	3'UTR
LmjF09.1070	435604	437043	-	CATGCCGCCGCTAC	435150	435163	single_sens	441	3'UTR
LmjF09.1120	447388	448116	-	CATGCAGCAGACAA	446970	446983	single_sens	405	3'UTR
LmjF09.1140	450654	451358	-	CATGGCTCCGATTA	450034	450047	single_sens	607	3'UTR
LmjF09.1180	458898	461912	-	CATGGGACTGAATG	458388	458401	single_sens	497	3'UTR
LmjF09.1180	458898	461912	-	CATGCGTGAGTGGT	459444	459457	single_sens	-559	Inside
LmjF09.1210	473009	474283	-	CATGTCTCTGCAAG	472543	472556	single_sens	453	3'UTR
LmjF09.1230	480586	481911	-	CATGGCTGAGCACT	480609	480622	single_sens	-36	Inside
LmjF09.1240	482696	489556	-	CATGCGTCCTGACT	482396	482409	single_sens	287	3'UTR
LmjF09.1240	482696	489556	-	CATGTGGAGCGTTG	482564	482577	single_sens	119	3'UTR
LmjF09.1260	493670	495619	-	CATGTACCTTCATA	493242	493255	single_sens	415	3'UTR
LmjF09.1270	497184	498221	-	CATGGACACGCGGA	497657	497670	single_sens	-486	Inside
LmjF09.1280	499793	500896	-	CATGTGTACGTGTG	499533	499546	multiple_sens	247	3'UTR
LmjF09.1300	504517	505173	-	CATGTGCCGCCCCC	504332	504345	single_sens	172	3'UTR
LmjF09.1310	507081	507845	-	CATGCAAGCACCCC	505977	505990	single_sens	1091	3'UTR
LmjF09.1315	509187	510236	-	CATGAAGTTGCACT	508944	508957	single_sens	230	3'UTR
LmjF09.1315	509187	510236	-	CATGTCGTGGTGGG	508781	508794	single_antisens	406	3'UTR
LmjF09.1320	512103	513920	-	CATGGGTCACTGAT	511019	511032	single_sens	1071	3'UTR
LmjF09.1350	520584	521162	-	CATGCGATGCAGAA	519861	519874	single_sens	710	3'UTR
LmjF09.1410	537177	538898	-	CATGCGTGTGATCT	535999	536012	single_sens	1165	3'UTR
LmjF09.1410	537177	538898	-	CATGCGTATCGTCT	536141	536154	single_sens	1023	3'UTR
LmjF09.1420	540108	540527	-	CATGAGCCCGTGCA	539699	539712	single_sens	396	3'UTR
LmjF09.1470	551017	551376	-	CATGTTGACGTAGC	550684	550697	multiple_sens	320	3'UTR
LmjF09.1490	556549	556902	-	CATGCGTGTATGCG	556224	556237	multiple_sens	312	3'UTR
LmjF09.1490	556549	556902	-	CATGAGCGGTCTCA	556234	556247	single_antisens	315	3'UTR
LmjF09.1500	558192	558548	-	CATGAACGAAAAAA	557683	557696	single_sens	496	3'UTR
LmjF09.1510	560282	564916	-	CATGTAAAGAGCTC	559899	559912	single_sens	370	3'UTR
LmjF09.1510	560282	564916	-	CATGGCTGAAGCGA	559909	559922	single_antisens	373	3'UTR
LmjF09.1520	565833	566849	-	CATGGAGAAACAAA	565809	565822	single_antisens	24	3'UTR
LmjF09.1520	565833	566849	-	CATGTACACGACTG	565799	565812	single_sens	21	3'UTR
LmjF09.1530	567353	567838	-	CATGTACTGTAGCG	567188	567201	single_sens	152	3'UTR
LmjF10.0050	26371	29133	+	CATGGGCGGTGCCG	29416	29429	multiple_sens	283	3'UTR
LmjF10.0090	38964	40202	+	CATGCAGTTTGCTG	40771	40784	single_sens	569	3'UTR
LmjF10.0090	38964	40202	+	CATGAACCGGCACT	40918	40931	single_sens	716	3'UTR
LmjF10.0160	68708	70225	+	CATGTGTGTCTCGA	71441	71454	single_sens	1216	3'UTR
LmjF10.0185	79909	80484	+	CATGAAGGAGTTGC	80203	80216	single_sens	-281	Inside
LmjF10.0195	83714	84379	+	CATGCGTCCGCAAG	84890	84903	single_sens	511	3'UTR
LmjF10.0195	83714	84379	+	CATGATTCGTGGCG	84467	84480	single_sens	88	3'UTR
LmjF10.0218	95388	97526	+	CATGCCCGCCCACC	97812	97825	multiple_sens	286	3'UTR
LmjF10.0230	107897	109153	+	CATGCGCCCCTTCG	110230	110243	single_sens	1077	3'UTR
LmjF10.0240	111103	113283	+	CATGCAACAGGTCC	113586	113599	single_sens	303	3'UTR
LmjF10.0240	111103	113283	+	CATGTGGTTGTGTG	113536	113549	multiple_sens	253	3'UTR
LmjF10.0260	115886	116275	+	CATGTGTCCCTCTT	117286	117299	single_sens	1011	3'UTR
LmjF10.0260	115886	116275	+	CATGGCATCGCGAA	116560	116573	multiple_antisens	298	3'UTR
LmjF10.0270	118349	121144	+	CATGCGTGTCCTTC	121463	121476	multiple_sens	319	3'UTR
LmjF10.0300	134922	137219	+	CATGGAACCGAGGA	137757	137770	single_sens	538	3'UTR
LmjF10.0310	139960	142371	+	CATGGCATTCAGCC	142540	142553	single_sens	169	3'UTR
LmjF10.0320	144075	149960	+	CATGGGGCTGCTCT	144778	144791	single_antisens	-5169	Inside
LmjF10.0425	196738	198837	+	CATGTATTTGAGAC	200223	200236	single_sens	1386	3'UTR
LmjF10.0510	265890	266993	+	CATGGCGGCCCTTC	267152	267165	single_sens	159	3'UTR
LmjF10.0560	285363	286478	-	CATGCCTGCTGCAC	285208	285221	multiple_sens	142	3'UTR
LmjF10.0590	292394	293197	-	CATGCACAATAGTT	292392	292405	single_sens	-11	Inside
LmjF10.0610	301739	303247	-	CATGGCGGGGCGGA	301590	301603	multiple_sens	136	3'UTR
LmjF10.0630	309408	311129	-	CATGAAAAGGAGCG	308656	308669	single_antisens	752	3'UTR
LmjF10.0660	317170	322998	-	CATGTGGGGCGGGG	316360	316373	single_antisens	810	3'UTR
LmjF10.0700	336292	339144	-	CATGTGGACTGTCT	335601	335614	single_sens	678	3'UTR
LmjF10.0700	336292	339144	-	CATGTGTCTCTCGG	336257	336270	single_sens	22	3'UTR
LmjF10.0710	342676	344142	-	CATGTACATCGGAG	341490	341503	single_antisens	1186	3'UTR
LmjF10.0730	351964	352809	-	CATGCCTCGCGCGT	351657	351670	multiple_sens	294	3'UTR
LmjF10.0760	366803	368710	-	CATGAGAAGGTGTG	366592	366605	single_sens	198	3'UTR
LmjF10.0790	376604	377269	-	CATGCGGCGGTGTC	376548	376561	single_sens	43	3'UTR
LmjF10.0800	378034	381291	-	CATGACACCTGGAA	379695	379708	single_sens	-1674	Inside
LmjF10.0810	383380	388857	-	CATGCCGATGCGGT	382883	382896	single_sens	484	3'UTR
LmjF10.0820	391137	392339	-	CATGTGTGCGCGAG	390847	390860	multiple_sens	277	3'UTR
LmjF10.0840	399892	402078	-	CATGTTGTTCTCTG	399331	399344	single_sens	548	3'UTR
LmjF10.0840	399892	402078	-	CATGCGATGCGGAG	398940	398953	single_antisens	952	3'UTR
LmjF10.0850	402858	403232	-	CATGGCACGTTTTG	403076	403089	single_sens	-231	Inside
LmjF10.0850	402858	403232	-	CATGTGTCGGAAAA	402465	402478	single_sens	380	3'UTR
LmjF10.0850	402858	403232	-	CATGATCGCGTCGA	403086	403099	single_antisens	-228	Inside
LmjF10.0870	405854	406246	-	CATGCAAAGGGGGG	405583	405596	multiple_sens	258	3'UTR
LmjF10.0900	412848	418133	-	CATGATCAGTGTTG	412420	412433	single_sens	415	3'UTR
LmjF10.0900	412848	418133	-	CATGTCGACGCTTG	412430	412443	single_antisens	418	3'UTR
LmjF10.0910	418872	419498	-	CATGTGCAGAGGGG	418648	418661	single_sens	211	3'UTR
LmjF10.0920	421551	422150	-	CATGCGTGCAGCAC	421302	421315	multiple_antisens	249	3'UTR
LmjF10.0990	454909	455301	-	CATGAGCCCCCACT	454066	454079	single_sens	830	3'UTR
LmjF10.0990	454909	455301	-	CATGGGAGGCGGGA	454584	454597	multiple_antisens	325	3'UTR
LmjF10.0990	454909	455301	-	CATGCTACCCCTTT	454119	454132	single_sens	777	3'UTR
LmjF10.0990	454909	455301	-	CATGCGTGTGTGCG	454679	454692	multiple_antisens	230	3'UTR
LmjF10.1010	458357	459382	-	CATGAGGCGAGGCT	457509	457522	single_sens	835	3'UTR
LmjF10.1010	458357	459382	-	CATGTTGCCTGCGA	457412	457425	single_sens	932	3'UTR
LmjF10.1020	460767	461939	-	CATGTGAGACGTGA	459649	459662	single_sens	1105	3'UTR
LmjF10.1020	460767	461939	-	CATGTAAGTGCAGA	459936	459949	single_sens	818	3'UTR
LmjF10.1040	466087	469704	-	CATGCGAGCACGCG	465890	465903	multiple_antisens	197	3'UTR
LmjF10.1040	466087	469704	-	CATGGAGCTGCACC	467622	467635	single_sens	-1548	Inside
LmjF10.1040	466087	469704	-	CATGCACCGTGTAG	465200	465213	single_antisens	887	3'UTR
LmjF10.1050	470255	471085	-	CATGGCAGCGCACC	470606	470619	single_sens	-364	Inside
LmjF10.1050	470255	471085	-	CATGCGTGCGTGCG	470057	470070	multiple_sens	185	3'UTR
LmjF10.1050	470255	471085	-	CATGCCCCTTGGCT	470210	470223	single_sens	32	3'UTR
LmjF10.1090	484585	485118	-	CATGTGCCCGCTGA	483924	483937	single_sens	648	3'UTR
LmjF10.1110	490531	492102	-	CATGGTAACGAAAC	489974	489987	single_sens	544	3'UTR
LmjF10.1120	493236	493655	-	CATGAACGGCGGTG	492894	492907	single_sens	329	3'UTR
LmjF10.1130	494779	499347	-	CATGTGCGACTGGC	494411	494424	single_sens	355	3'UTR
LmjF10.1150	503733	505175	-	CATGTACAGTCGTT	502979	502992	single_sens	741	3'UTR
LmjF10.1150	503733	505175	-	CATGCTGGCAAGTG	503442	503455	multiple_sens	278	3'UTR
LmjF10.1150	503733	505175	-	CATGGGTGGCAGCG	503491	503504	multiple_antisens	242	3'UTR
LmjF10.1180	512802	513224	-	CATGGCCGCGCATA	511730	511743	single_sens	1059	3'UTR
LmjF10.1200	519623	522811	-	CATGTGTCCCCCAC	518788	518801	single_sens	822	3'UTR
LmjF10.1210	524454	526157	-	CATGGCCATCCTGG	523549	523562	single_sens	892	3'UTR
LmjF10.1225	528877	529809	-	CATGCGAGTTGCAG	528645	528658	single_sens	219	3'UTR
LmjF10.1227	531746	532483	-	CATGGCTGCGGTCA	531028	531041	single_sens	705	3'UTR
LmjF10.1227	531746	532483	-	CATGGTCGAAGAAC	531215	531228	single_antisens	531	3'UTR
LmjF10.1230	535178	536164	+	CATGCCTTAGGTTC	537373	537386	single_sens	1209	3'UTR
LmjF10.1240	537860	538825	+	CATGGCGGAGAGAA	538970	538983	multiple_antisens	158	3'UTR
LmjF10.1240	537860	538825	+	CATGCCTTCACCAG	538991	539004	multiple_sens	166	3'UTR
LmjF11.0040	6203	7096	+	CATGTCGCTGGTCT	7301	7314	multiple_sens	205	3'UTR
LmjF11.0040	6203	7096	+	CATGCTAAAAGGGT	7291	7304	single_antisens	208	3'UTR
LmjF11.0060	11506	14886	+	CATGAGCGCACTGG	15069	15082	single_sens	183	3'UTR
LmjF11.0060	11506	14886	+	CATGTCGCGCTGCA	15059	15072	multiple_antisens	186	3'UTR
LmjF11.0070	16318	20322	+	CATGTTGAGCCGCG	20820	20833	single_sens	498	3'UTR
LmjF11.0080	21325	22002	+	CATGACTGCGATGG	22175	22188	single_sens	173	3'UTR
LmjF11.0090	23140	24720	+	CATGACTGGTGCCA	24794	24807	single_antisens	87	3'UTR
LmjF11.0100	25676	27100	+	CATGATAGGCGCAG	28176	28189	single_antisens	1089	3'UTR
LmjF11.0100	25676	27100	+	CATGCGAGTGGGGG	27796	27809	single_sens	696	3'UTR
LmjF11.0100	25676	27100	+	CATGCAGCAGCGAA	28002	28015	single_sens	902	3'UTR
LmjF11.0120	30894	31448	+	CATGGGGTCAGCGT	31432	31445	single_antisens	-3	Inside
LmjF11.0180	48521	49111	+	CATGCCCCGTGGCG	49435	49448	multiple_sens	324	3'UTR
LmjF11.0220	59369	59704	+	CATGAACGCGGCGC	59668	59681	single_sens	-36	Inside
LmjF11.0260	69920	71704	+	CATGTGTGCGTGCA	71832	71845	multiple_antisens	141	3'UTR
LmjF11.0300	81941	82630	+	CATGGTGCGCACGT	82477	82490	single_sens	-153	Inside
LmjF11.0310	83803	89226	+	CATGTACATATGCT	89656	89669	single_sens	430	3'UTR
LmjF11.0320	93981	97652	+	CATGAGAGGAGGCT	97755	97768	single_sens	103	3'UTR
LmjF11.0340	104944	106449	+	CATGACTGCACACA	106588	106601	single_antisens	152	3'UTR
LmjF11.0340	104944	106449	+	CATGTGTGCTCCTG	106598	106611	multiple_sens	149	3'UTR
LmjF11.0460	148698	150629	+	CATGTATTCGAAGC	150588	150601	single_sens	-41	Inside
LmjF11.0470	151287	153542	+	CATGAAGGCCAGAA	153766	153779	multiple_sens	224	3'UTR
LmjF11.0470	151287	153542	+	CATGTGGCACACGT	153684	153697	single_sens	142	3'UTR
LmjF11.0475	154397	156091	+	CATGCGGTGGCGTG	156282	156295	multiple_antisens	204	3'UTR
LmjF11.0500	171153	171551	+	CATGCTAGCTCTCC	171773	171786	single_sens	222	3'UTR
LmjF11.0580	205441	205869	+	CATGTGGCTGCCTC	206958	206971	single_sens	1089	3'UTR
LmjF11.0590	211880	213484	+	CATGCTCGCGCCGT	213632	213645	multiple_sens	148	3'UTR
LmjF11.0600	214450	216249	+	CATGTTCACGCGCG	216594	216607	single_sens	345	3'UTR
LmjF11.0600	214450	216249	+	CATGAGGCCACCGG	216796	216809	single_sens	547	3'UTR
LmjF11.0610	225555	228785	+	CATGCACATCTACC	229838	229851	single_antisens	1066	3'UTR
LmjF11.0630	236567	238183	+	CATGTTGTTTTGTT	238564	238577	single_sens	381	3'UTR
LmjF11.0630	236567	238183	+	CATGTGCCTCTCGC	239185	239198	single_antisens	1015	3'UTR
LmjF11.0640	240686	246241	+	CATGCATTGCGTGA	247546	247559	single_sens	1305	3'UTR
LmjF11.0660	253777	255738	+	CATGGCCGCCGCAA	255880	255893	multiple_antisens	155	3'UTR
LmjF11.0730	297682	301503	+	CATGGCTGCCCGTG	301744	301757	single_sens	241	3'UTR
LmjF11.0740	302395	303729	+	CATGAGTCCGTTGC	304605	304618	single_sens	876	3'UTR
LmjF11.0760	307625	308119	+	CATGACAAAGAAAA	308276	308289	single_sens	157	3'UTR
LmjF11.0760	307625	308119	+	CATGCTTACCGAAC	308525	308538	single_sens	406	3'UTR
LmjF11.0760	307625	308119	+	CATGACTATGCGGC	308266	308279	single_antisens	160	3'UTR
LmjF11.0760	307625	308119	+	CATGCGCAACGTGG	308380	308393	multiple_antisens	274	3'UTR
LmjF11.0850	339349	340797	+	CATGGGGCTGCGGA	340347	340360	single_sens	-450	Inside
LmjF11.0860	342382	347685	+	CATGTGGTCTTGCA	348044	348057	single_sens	359	3'UTR
LmjF11.0880	360444	361433	+	CATGATGGGAAAAA	361894	361907	single_antisens	474	3'UTR
LmjF11.0880	360444	361433	+	CATGAAGTAGTTGG	361424	361437	single_sens	-9	Inside
LmjF11.0890	365889	368927	+	CATGGTGGGAGATG	369630	369643	single_antisens	716	3'UTR
LmjF11.0890	365889	368927	+	CATGTCACGGGAAG	369657	369670	single_sens	730	3'UTR
LmjF11.0930	382921	384054	+	CATGTCCTTTAGTG	384739	384752	single_sens	685	3'UTR
LmjF11.0930	382921	384054	+	CATGACTCACTACG	384729	384742	single_antisens	688	3'UTR
LmjF11.0940	385179	389609	+	CATGGTTGAAGAGA	389723	389736	multiple_antisens	127	3'UTR
LmjF11.0950	392233	393474	+	CATGGCTGAGGAAC	393879	393892	single_antisens	418	3'UTR
LmjF11.0960	395080	395652	+	CATGCTTCCACTAC	396125	396138	single_antisens	486	3'UTR
LmjF11.0960	395080	395652	+	CATGTAGGGCGGGG	395722	395735	single_antisens	83	3'UTR
LmjF11.0960	395080	395652	+	CATGCTCCCCCCGC	395732	395745	single_sens	80	3'UTR
LmjF11.0970	396948	397520	+	CATGTGGGTGCGTA	397754	397767	multiple_sens	234	3'UTR
LmjF11.0970	396948	397520	+	CATGCACACACGCG	397718	397731	multiple_antisens	211	3'UTR
LmjF11.0980	398703	400157	+	CATGGCAGCTCCCC	400587	400600	single_sens	430	3'UTR
LmjF11.1000	407502	410246	+	CATGTGTGGCGGAG	410884	410897	single_sens	638	3'UTR
LmjF11.1040	436168	438609	+	CATGTATGTATGTA	438837	438850	multiple_sens	228	3'UTR
LmjF11.1090	460976	461905	+	CATGAGCCAACAGC	462180	462193	single_antisens	288	3'UTR
LmjF11.1120	470537	471550	+	CATGTCTCCCGTCT	471578	471591	single_antisens	41	3'UTR
LmjF11.1130	472581	473024	+	CATGTGGTGATGCA	473527	473540	single_sens	503	3'UTR
LmjF11.1190	488612	489004	+	CATGACCCGAAACG	489540	489553	single_sens	536	3'UTR
LmjF11.1200	490656	492734	+	CATGCCACGCACAG	493912	493925	single_sens	1178	3'UTR
LmjF11.1230	507790	508811	+	CATGCCAGCATCCG	509041	509054	multiple_sens	230	3'UTR
LmjF11.1240	510668	516079	+	CATGGGCTTTGGCC	516208	516221	single_sens	129	3'UTR
LmjF11.1310	555738	556946	+	CATGCAGAAAAGAG	557231	557244	single_sens	285	3'UTR
LmjF11.1310	555738	556946	+	CATGTTCGGTGGCG	557221	557234	multiple_antisens	288	3'UTR
LmjF11.1320	557781	559115	+	CATGATCCTTCTGT	559672	559685	single_sens	557	3'UTR
LmjF11.1350	570976	571578	+	CATGTGTGTGGTAC	571910	571923	single_sens	332	3'UTR
LmjF11.1380	578963	580123	+	CATGGCGTGTCGTT	580295	580308	multiple_sens	172	3'UTR
LmjF12.0030	5193	6044	+	CATGGGACCGTCAG	5913	5926	single_antisens	-118	Inside
LmjF12.0050	9360	10631	+	CATGTATGCTCTCG	10960	10973	single_sens	329	3'UTR
LmjF12.0050	9360	10631	+	CATGCCTCCTTTTT	10788	10801	multiple_sens	157	3'UTR
LmjF12.0060	11448	12026	+	CATGTGCGTCTTGC	12186	12199	single_sens	160	3'UTR
LmjF12.0070	12784	14646	+	CATGTACGCACCGT	14866	14879	single_sens	220	3'UTR
LmjF12.0100	22922	23749	+	CATGGTCGACCGTC	24707	24720	single_sens	958	3'UTR
LmjF12.0120	29642	33538	+	CATGTCCACCCGCT	29949	29962	single_antisens	-3576	Inside
LmjF12.0130	37431	39182	+	CATGGGCGACCACC	37430	37443	single_sens	-1752	Inside
LmjF12.0140	42149	43531	+	CATGCTCCTTTATG	43814	43827	multiple_sens	283	3'UTR
LmjF12.0140	42149	43531	+	CATGCAACCAAAAA	43615	43628	single_antisens	97	3'UTR
LmjF12.0150	45919	48996	+	CATGCCACCGGTGC	49195	49208	multiple_sens	199	3'UTR
LmjF12.0170	54029	55231	+	CATGGTGTGCCAGA	54152	54165	single_sens	-1079	Inside
LmjF12.0190	59661	64532	+	CATGCGGGTGCGGT	64585	64598	single_sens	53	3'UTR
LmjF12.0210	72526	73761	+	CATGTCGTGGACGT	73972	73985	single_sens	211	3'UTR
LmjF12.0220	74560	75447	+	CATGGGGCACCCGT	75793	75806	single_sens	346	3'UTR
LmjF12.0230	77917	81498	+	CATGTCTCTCTCTT	81590	81603	single_sens	92	3'UTR
LmjF12.0250	86496	88850	+	CATGAGGTGGCACC	89594	89607	single_sens	744	3'UTR
LmjF12.0270	101634	103343	+	CATGTAACCGGTGT	103624	103637	multiple_sens	281	3'UTR
LmjF12.0290	111657	116360	+	CATGGAGCGGCAAC	113072	113085	single_sens	-3288	Inside
LmjF12.0290	111657	116360	+	CATGTCAGCTGCAA	115273	115286	single_sens	-1087	Inside
LmjF12.0320	126626	136366	+	CATGCCTTCGCGTG	136892	136905	single_sens	526	3'UTR
LmjF12.0340	142796	149407	+	CATGGCTTGCTGTG	145082	145095	single_antisens	-4312	Inside
LmjF12.0350	152053	153741	+	CATGTGTACGCTCA	155017	155030	single_sens	1276	3'UTR
LmjF12.0350	152053	153741	+	CATGCGCAATGTTG	155085	155098	single_sens	1344	3'UTR
LmjF12.0370	158791	159744	+	CATGTGGGAGGGGC	159690	159703	single_sens	-54	Inside
LmjF12.0400	173960	175105	+	CATGAAGGCCCCCC	176470	176483	single_antisens	1378	3'UTR
LmjF12.0460	200747	203104	-	CATGCGGCAAATCC	200624	200637	single_antisens	123	3'UTR
LmjF12.0510	279283	282195	-	CATGAGCATACACA	279034	279047	multiple_antisens	249	3'UTR
LmjF12.0530	293731	295548	+	CATGACGTCAGATC	295957	295970	single_sens	409	3'UTR
LmjF12.0540	296577	297080	+	CATGAATATTTGCA	297291	297304	single_sens	211	3'UTR
LmjF12.0560	305397	309506	+	CATGGCAGCAAGTA	310206	310219	single_antisens	713	3'UTR
LmjF12.0560	305397	309506	+	CATGTTCGTGGTTG	310468	310481	single_sens	962	3'UTR
LmjF12.0570	312164	317788	+	CATGAGGCCGAGAG	318619	318632	single_antisens	844	3'UTR
LmjF12.0570	312164	317788	+	CATGTGCTTGTCGG	318629	318642	single_sens	841	3'UTR
LmjF12.0600	330249	331808	+	CATGGCTGTGGTCC	332063	332076	single_sens	255	3'UTR
LmjF12.0630	343179	344672	+	CATGCGCACACAAC	344817	344830	multiple_antisens	158	3'UTR
LmjF12.0650	351236	353692	+	CATGTGTCCTTGTC	354615	354628	single_sens	923	3'UTR
LmjF12.1130	573389	574546	+	CATGGACGGAAGTG	574666	574679	multiple_sens	120	3'UTR
LmjF12.1250	636456	640571	+	CATGTGCACGCACA	640786	640799	multiple_antisens	228	3'UTR
LmjF12.1290	651552	652193	+	CATGTTGCTTGTAC	652272	652285	single_sens	79	3'UTR
LmjF12.1305	655574	655939	+	CATGGACTACGGCT	656148	656161	single_sens	209	3'UTR
LmjF12.1320	660013	662928	+	CATGTCGGTTTCTC	663165	663178	multiple_sens	237	3'UTR
LmjF13.0060	11914	13092	-	CATGTGCACGCGCC	11715	11728	multiple_sens	186	3'UTR
LmjF13.0100	29247	30848	-	CATGCATAGGGAAA	30791	30804	single_sens	-1557	Inside
LmjF13.0140	41431	41991	-	CATGGTCCAGAGAC	41064	41077	single_antisens	367	3'UTR
LmjF13.0140	41431	41991	-	CATGTATGCGTCTG	40779	40792	single_sens	639	3'UTR
LmjF13.0170	49101	50972	-	CATGTCGTTTGTGT	49515	49528	single_antisens	-414	Inside
LmjF13.0210	67027	69027	-	CATGGCGCGCAGCG	68731	68744	single_antisens	-1704	Inside
LmjF13.0210	67027	69027	-	CATGTTGAGGAACC	66070	66083	single_sens	944	3'UTR
LmjF13.0240	76031	76954	-	CATGTCCGCTAGCC	75291	75304	single_sens	727	3'UTR
LmjF13.0250	79418	81019	-	CATGTGCACCTCTG	79144	79157	single_antisens	274	3'UTR
LmjF13.0260	81530	82312	-	CATGATGGCAGTTG	82310	82323	single_antisens	-780	Inside
LmjF13.0260	81530	82312	-	CATGCTGTAACGAA	81493	81506	single_antisens	37	3'UTR
LmjF13.0430	132923	134698	-	CATGAAACCGAGTA	132674	132687	single_sens	236	3'UTR
LmjF13.0440	136799	140071	-	CATGCTCTTTGACT	139855	139868	single_sens	-3069	Inside
LmjF13.0450	141986	142351	-	CATGCTCCAAGAAG	140589	140602	single_sens	1384	3'UTR
LmjF13.0450	141986	142351	-	CATGGGCTGCGGTA	141719	141732	single_antisens	267	3'UTR
LmjF13.0450	141986	142351	-	CATGACAAATAGTC	141542	141555	single_sens	431	3'UTR
LmjF13.0450	141986	142351	-	CATGTGTGCTGGAC	141709	141722	multiple_sens	264	3'UTR
LmjF13.0490	156993	158531	+	CATGATTGCATCTT	158681	158694	single_sens	150	3'UTR
LmjF13.0500	160995	166952	+	CATGCCCGCAATGG	163291	163304	single_antisens	-3648	Inside
LmjF13.0510	167827	168576	+	CATGCTTGTAACTC	168764	168777	single_sens	188	3'UTR
LmjF13.0530	173304	176294	+	CATGGTCCACGCTA	176119	176132	single_sens	-175	Inside
LmjF13.0540	177144	177740	+	CATGCAGCTACGCG	177857	177870	single_antisens	130	3'UTR
LmjF13.0540	177144	177740	+	CATGCTATTCACTT	177960	177973	single_sens	220	3'UTR
LmjF13.0560	181906	182502	+	CATGTGCGTTTACT	182974	182987	single_sens	472	3'UTR
LmjF13.0570	183713	184138	+	CATGTGCGCCGTCT	183882	183895	single_antisens	-243	Inside
LmjF13.0590	193385	194362	+	CATGACCTCGTATT	194755	194768	single_antisens	406	3'UTR
LmjF13.0590	193385	194362	+	CATGGTCTCGTCCT	194517	194530	single_antisens	168	3'UTR
LmjF13.0590	193385	194362	+	CATGATCATCAGAG	194527	194540	single_sens	165	3'UTR
LmjF13.0590	193385	194362	+	CATGGACCCACTGG	194765	194778	single_sens	403	3'UTR
LmjF13.0600	195185	196078	+	CATGCAAAGCGAGG	195714	195727	single_sens	-364	Inside
LmjF13.0630	202955	203863	+	CATGCGTCTGCTGA	203967	203980	single_sens	104	3'UTR
LmjF13.0660	213301	215415	+	CATGCCCACGAAGG	216676	216689	single_sens	1261	3'UTR
LmjF13.0670	217491	218918	+	CATGTGAACCCACT	219475	219488	single_sens	557	3'UTR
LmjF13.0680	219784	221508	+	CATGATCGACCCTG	221554	221567	single_sens	46	3'UTR
LmjF13.0710	235435	236733	-	CATGCCTTGATGGA	234639	234652	single_sens	783	3'UTR
LmjF13.0810	267971	275947	-	CATGCGTTTGTCGG	267775	267788	multiple_antisens	196	3'UTR
LmjF13.0810	267971	275947	-	CATGTGGTGGGCCG	270694	270707	single_sens	-2736	Inside
LmjF13.0810	267971	275947	-	CATGCGCGAGTGCT	267765	267778	multiple_sens	193	3'UTR
LmjF13.0820	278556	279314	-	CATGCCGTAGACGT	278552	278565	single_sens	-9	Inside
LmjF13.0830	280354	284064	-	CATGATGCGGTTGT	283687	283700	single_antisens	-3333	Inside
LmjF13.0830	280354	284064	-	CATGGTGCAAAAAA	279570	279583	single_antisens	784	3'UTR
LmjF13.0840	284906	288112	-	CATGTCGTGTGCGC	284715	284728	single_sens	178	3'UTR
LmjF13.0870	296606	298192	-	CATGGACAATGTAA	295777	295790	single_sens	816	3'UTR
LmjF13.0890	305389	306423	-	CATGCACACGCCCC	305092	305105	multiple_antisens	297	3'UTR
LmjF13.0900	307115	308974	-	CATGATGTGTAGTT	306885	306898	single_antisens	230	3'UTR
LmjF13.0900	307115	308974	-	CATGCGGCGCTCTC	306949	306962	single_sens	153	3'UTR
LmjF13.0910	310587	313082	-	CATGCGCAGGGCCT	309774	309787	single_sens	800	3'UTR
LmjF13.0910	310587	313082	-	CATGTGCCAAGCAT	310015	310028	single_sens	559	3'UTR
LmjF13.0920	314883	319454	-	CATGGCGGTTGATG	314104	314117	single_sens	766	3'UTR
LmjF13.0930	320280	321107	-	CATGCTTCCGTGCA	319894	319907	single_sens	373	3'UTR
LmjF13.0940	321887	324043	-	CATGCGCATTAAGC	321548	321561	single_sens	326	3'UTR
LmjF13.0950	324894	326345	-	CATGACTCTACGAT	324515	324528	single_sens	366	3'UTR
LmjF13.0960	327198	328895	-	CATGTACACGTAGA	326736	326749	single_sens	449	3'UTR
LmjF13.0960	327198	328895	-	CATGTGTGTGCGTG	326940	326953	multiple_sens	245	3'UTR
LmjF13.0990	338623	340095	-	CATGGTGGGGTCGT	338393	338406	single_sens	217	3'UTR
LmjF13.1000	341067	342455	-	CATGGCGCATTGCG	340838	340851	single_sens	216	3'UTR
LmjF13.1020	345396	349307	-	CATGAGACGAAAAA	344987	345000	single_sens	396	3'UTR
LmjF13.1030	350301	351401	-	CATGCTCCCCCCTC	349989	350002	multiple_antisens	312	3'UTR
LmjF13.1030	350301	351401	-	CATGCTCTTCACAG	349979	349992	multiple_sens	309	3'UTR
LmjF13.1060	362622	363548	-	CATGGAGACAGGAG	361306	361319	single_sens	1303	3'UTR
LmjF13.1090	383256	384572	-	CATGCCTGTGCATA	383033	383046	multiple_sens	210	3'UTR
LmjF13.1090	383256	384572	-	CATGCTCTCGCAGC	382600	382613	single_sens	643	3'UTR
LmjF13.1150	400942	401904	-	CATGCACGGCAGAC	400758	400771	multiple_antisens	184	3'UTR
LmjF13.1150	400942	401904	-	CATGCGTTGCAGTA	400748	400761	single_sens	181	3'UTR
LmjF13.1170	404071	405696	-	CATGCGCACGCTAA	403871	403884	single_sens	187	3'UTR
LmjF13.1220	422940	423761	-	CATGCACACCCACT	422685	422698	multiple_antisens	255	3'UTR
LmjF13.1220	422940	423761	-	CATGCGACTACACA	422757	422770	single_antisens	183	3'UTR
LmjF13.1220	422940	423761	-	CATGTGCGTGTTTC	422747	422760	multiple_sens	180	3'UTR
LmjF13.1230	425627	426448	-	CATGAGGGAGAGGA	424506	424519	single_antisens	1121	3'UTR
LmjF13.1230	425627	426448	-	CATGGTTATCGGTG	425553	425566	single_sens	61	3'UTR
LmjF13.1230	425627	426448	-	CATGGACCCGCCCC	424740	424753	single_sens	874	3'UTR
LmjF13.1230	425627	426448	-	CATGGCTTGGGGGT	424496	424509	single_sens	1118	3'UTR
LmjF13.1280	444347	445330	-	CATGTCAATACCAG	444167	444180	single_sens	167	3'UTR
LmjF13.1350	471488	474928	-	CATGACCTCACCCC	470820	470833	single_sens	655	3'UTR
LmjF13.1350	471488	474928	-	CATGTTATCTTCGA	471081	471094	single_antisens	407	3'UTR
LmjF13.1360	476566	479079	-	CATGGTCGTGGGTC	475811	475824	single_sens	742	3'UTR
LmjF13.1430	508564	510465	-	CATGCTGCGCCCGT	508256	508269	multiple_sens	295	3'UTR
LmjF13.1470	520375	537285	-	CATGTTCCTTTCGG	519834	519847	single_sens	528	3'UTR
LmjF13.1510	554534	555835	-	CATGGGAGAAGCTC	554380	554393	multiple_antisens	154	3'UTR
LmjF13.1540	571169	572632	-	CATGTCGCGCAGCT	571014	571027	multiple_antisens	155	3'UTR
LmjF13.1540	571169	572632	-	CATGGCTCTTATCG	570903	570916	single_sens	253	3'UTR
LmjF13.1560	579365	580462	-	CATGCACTTTACTG	578640	578653	single_sens	712	3'UTR
LmjF13.1630	615042	619775	-	CATGCGGGTGCCGT	613794	613807	single_antisens	1248	3'UTR
LmjF13.1660	639727	641343	-	CATGTGCCGCTCAC	639143	639156	single_sens	571	3'UTR
LmjF13.1660	639727	641343	-	CATGCGTGCCTTCT	640561	640574	single_antisens	-834	Inside
LmjF13.1700	649070	650443	+	CATGTACAGAGATG	648456	648469	single_antisens	-1974	5'UTR
LmjF14.0140	35341	36918	+	CATGTGTGCGCAGA	37164	37177	multiple_sens	246	3'UTR
LmjF14.0150	37762	38307	+	CATGTGCGTCTGTC	38521	38534	multiple_sens	214	3'UTR
LmjF14.0180	46646	48160	+	CATGATGCACAGCC	48669	48682	single_sens	509	3'UTR
LmjF14.0190	49396	49995	+	CATGAGACGCTGAC	50840	50853	single_sens	845	3'UTR
LmjF14.0190	49396	49995	+	CATGTGTGTGCGCG	50272	50285	multiple_sens	277	3'UTR
LmjF14.0220	55793	57157	+	CATGACGCCTCTCT	57869	57882	single_sens	712	3'UTR
LmjF14.0230	61574	67105	+	CATGGCAAAGGCGG	67728	67741	single_antisens	636	3'UTR
LmjF14.0280	77881	80775	+	CATGCGTGGGCGTG	80989	81002	multiple_sens	214	3'UTR
LmjF14.0300	83611	84333	+	CATGAGCGCGATGG	84010	84023	single_sens	-323	Inside
LmjF14.0310	85094	85951	+	CATGGGGTGATGAT	86711	86724	single_sens	760	3'UTR
LmjF14.0350	104845	106875	+	CATGGAGCGAGGGT	107936	107949	single_sens	1061	3'UTR
LmjF14.0350	104845	106875	+	CATGTCTCTCTCTC	107116	107129	multiple_sens	241	3'UTR
LmjF14.0360	108689	111808	+	CATGATGCGCGTCA	112071	112084	multiple_sens	263	3'UTR
LmjF14.0360	108689	111808	+	CATGAGCAGCACTA	109285	109298	single_antisens	-2510	Inside
LmjF14.0430	144017	145333	+	CATGTGCAGAGGTG	145555	145568	single_sens	222	3'UTR
LmjF14.0500	178117	179763	-	CATGCACAGGTCTG	178882	178895	single_antisens	-765	Inside
LmjF14.0520	187385	187714	-	CATGCGAAACGACA	187222	187235	single_sens	150	3'UTR
LmjF14.0590	211863	215999	-	CATGTCCTCCCTCC	211569	211582	multiple_sens	281	3'UTR
LmjF14.0600	217538	219004	-	CATGAGCGATGCTC	217340	217353	multiple_sens	185	3'UTR
LmjF14.0610	219737	221149	-	CATGCACAGAAGGA	219578	219591	multiple_sens	146	3'UTR
LmjF14.0620	221928	223934	-	CATGTACTTTGTAT	221602	221615	single_sens	313	3'UTR
LmjF14.0625	224677	225357	-	CATGACGCTCACTG	224292	224305	single_sens	372	3'UTR
LmjF14.0625	224677	225357	-	CATGACCGCCATTG	224322	224335	single_antisens	355	3'UTR
LmjF14.0660	238377	239231	-	CATGACGCGTACGG	237618	237631	single_antisens	759	3'UTR
LmjF14.0660	238377	239231	-	CATGCGTCTACTAC	237422	237435	single_sens	942	3'UTR
LmjF14.0660	238377	239231	-	CATGGTTGCTCGCA	237037	237050	single_sens	1327	3'UTR
LmjF14.0700	260126	261103	-	CATGTCGCTAAAAC	258788	258801	single_antisens	1338	3'UTR
LmjF14.0705	266798	267769	-	CATGTGCCACGTCT	266356	266369	single_antisens	442	3'UTR
LmjF14.0710	272260	273387	-	CATGAAGCGCGGTG	272991	273004	single_sens	-744	Inside
LmjF14.0770	299264	300454	-	CATGGCATCTCTGC	299030	299043	multiple_sens	221	3'UTR
LmjF14.0790	302675	315172	-	CATGAAGACAACCT	306426	306439	single_sens	-3764	Inside
LmjF14.0810	321575	325522	-	CATGAGAGAACACG	320326	320339	single_antisens	1249	3'UTR
LmjF14.0820	326794	328527	-	CATGTACATCTATC	326462	326475	single_sens	319	3'UTR
LmjF14.0840	334971	338729	-	CATGATGCGCCGCG	335162	335175	single_sens	-204	Inside
LmjF14.0890	351871	353856	-	CATGCACACACAGG	351592	351605	multiple_antisens	279	3'UTR
LmjF14.0890	351871	353856	-	CATGTGTGGTGCTG	351532	351545	single_sens	326	3'UTR
LmjF14.0910	367395	369215	-	CATGGGTGGACGCC	367126	367139	multiple_sens	256	3'UTR
LmjF14.0910	367395	369215	-	CATGCATCAAGCAA	366782	366795	single_sens	600	3'UTR
LmjF14.0920	370127	374773	-	CATGTGTGTCCGTG	369857	369870	multiple_sens	257	3'UTR
LmjF14.0960	390073	393420	-	CATGGCCGCGTACT	391513	391526	single_antisens	-1440	Inside
LmjF14.0970	395443	396306	-	CATGGCTCAGTCAC	394326	394339	single_sens	1104	3'UTR
LmjF14.1020	415159	416103	-	CATGGTCAGGTTAG	415085	415098	single_sens	61	3'UTR
LmjF14.1060	428206	441012	+	CATGTAGTGGGCGC	442177	442190	single_sens	1165	3'UTR
LmjF14.1060	428206	441012	+	CATGCGTCTGTGCT	441273	441286	multiple_sens	261	3'UTR
LmjF14.1070	444361	447087	+	CATGCTCGCTCTTT	447363	447376	multiple_antisens	289	3'UTR
LmjF14.1070	444361	447087	+	CATGTGCCGGTGCT	447211	447224	multiple_sens	124	3'UTR
LmjF14.1090	451540	452232	+	CATGTCTCTTTCCG	453265	453278	single_sens	1033	3'UTR
LmjF14.1090	451540	452232	+	CATGTTTGCTAGCG	451872	451885	single_sens	-360	Inside
LmjF14.1160	502849	504138	+	CATGGCAGACGTCA	505004	505017	single_sens	866	3'UTR
LmjF14.1180	510496	512598	+	CATGATGAACGCAT	512964	512977	single_sens	366	3'UTR
LmjF14.1190	513483	515165	+	CATGACAGCTCACT	515392	515405	single_sens	227	3'UTR
LmjF14.1210	518765	519550	+	CATGATGAGCCCGT	519918	519931	single_sens	368	3'UTR
LmjF14.1210	518765	519550	+	CATGAACACTTCAC	519908	519921	single_antisens	371	3'UTR
LmjF14.1240	528539	529447	+	CATGCACACACAGA	529607	529620	multiple_antisens	173	3'UTR
LmjF14.1240	528539	529447	+	CATGGCAGAGATGC	529717	529730	single_sens	270	3'UTR
LmjF14.1270	534807	535265	+	CATGACCGTAAAAA	534796	534809	single_antisens	-456	Inside
LmjF14.1270	534807	535265	+	CATGCAACGACAAG	535272	535285	single_sens	7	3'UTR
LmjF14.1270	534807	535265	+	CATGTTCGCCTTTT	535550	535563	multiple_antisens	298	3'UTR
LmjF14.1280	536050	537786	+	CATGTCTGGCGGTT	538191	538204	single_sens	405	3'UTR
LmjF14.1370	571270	573318	+	CATGTGCAATGTCT	573518	573531	multiple_sens	200	3'UTR
LmjF14.1370	571270	573318	+	CATGCACATTGCTC	571401	571414	single_sens	-1917	Inside
LmjF14.1390	576280	576945	+	CATGGGCGCGCTTG	577154	577167	multiple_sens	209	3'UTR
LmjF14.1390	576280	576945	+	CATGCCTCTTCAAA	577243	577256	single_antisens	311	3'UTR
LmjF14.1390	576280	576945	+	CATGTCTCGTGCGA	576269	576282	single_antisens	-663	Inside
LmjF14.1390	576280	576945	+	CATGTTTGCCTACG	577055	577068	multiple_antisens	123	3'UTR
LmjF14.1420	592778	594790	+	CATGACGAGCGTGC	594815	594828	single_sens	25	3'UTR
LmjF14.1430	595600	600867	+	CATGTGCCTTTGCA	601315	601328	single_sens	448	3'UTR
LmjF14.1440	602813	605605	+	CATGTGCGTAAGTG	605833	605846	multiple_antisens	241	3'UTR
LmjF14.1450	608051	610108	+	CATGCCCGGCGCTG	609876	609889	single_sens	-232	Inside
LmjF14.1490	617189	619726	+	CATGGAAAACAAAA	615955	615968	single_sens	-3771	5'UTR
LmjF15.0020	2004	3866	-	CATGCACGCCTAAC	1869	1882	single_sens	122	3'UTR
LmjF15.0040	6841	7839	-	CATGCGCAAATAAC	6690	6703	single_antisens	151	3'UTR
LmjF15.0050	10281	11120	-	CATGTGCGGGAGGG	9537	9550	single_sens	731	3'UTR
LmjF15.0070	22258	23664	-	CATGCTTCGCACCA	21973	21986	multiple_antisens	285	3'UTR
LmjF15.0070	22258	23664	-	CATGCCCTTGTCCT	23652	23665	single_sens	-1407	Inside
LmjF15.0080	24930	25895	-	CATGAGTCAGCCGC	23931	23944	single_sens	986	3'UTR
LmjF15.0090	27722	28993	-	CATGTCCTCTCCCC	26757	26770	single_sens	952	3'UTR
LmjF15.0100	30602	32296	-	CATGGAGTGGTCCT	31873	31886	single_sens	-1284	Inside
LmjF15.0130	41366	43312	-	CATGTGTGGACGAG	40379	40392	single_sens	974	3'UTR
LmjF15.0160	58110	60617	-	CATGCCTCTTCTCC	57794	57807	multiple_sens	303	3'UTR
LmjF15.0170	63471	64685	-	CATGTGTGCTCGCT	63060	63073	single_sens	398	3'UTR
LmjF15.0170	63471	64685	-	CATGTGTTACCACC	62254	62267	single_sens	1204	3'UTR
LmjF15.0170	63471	64685	-	CATGACGGACTTCC	64319	64332	single_sens	-861	Inside
LmjF15.0190	75147	75638	-	CATGAGTGGGAGGA	75235	75248	single_sens	-101	Inside
LmjF15.0223	86696	87343	-	CATGCTGTGCACCT	86218	86231	single_sens	465	3'UTR
LmjF15.0230	90022	91782	+	CATGGCGGTTATGC	91910	91923	single_sens	128	3'UTR
LmjF15.0240	92865	94082	+	CATGCAGCCAGCCG	94398	94411	single_sens	316	3'UTR
LmjF15.0250	95150	100993	+	CATGTATAGGTTGC	101576	101589	single_sens	583	3'UTR
LmjF15.0250	95150	100993	+	CATGATGGGGCCAG	101566	101579	single_antisens	586	3'UTR
LmjF15.0260	102637	104076	+	CATGAAAGCCGCTG	104572	104585	single_sens	496	3'UTR
LmjF15.0260	102637	104076	+	CATGCTTGTGTGCT	104196	104209	multiple_sens	120	3'UTR
LmjF15.0280	108359	108922	+	CATGTGTGGGTGTG	109144	109157	multiple_sens	222	3'UTR
LmjF15.0300	114332	114772	+	CATGTTCCCGTACA	114661	114674	single_sens	-111	Inside
LmjF15.0300	114332	114772	+	CATGGCTGTGGTGC	115831	115844	single_sens	1059	3'UTR
LmjF15.0310	116513	118477	+	CATGAGCAGCGGCC	116536	116549	single_antisens	-1928	Inside
LmjF15.0390	140987	142183	+	CATGTGCGTACAGG	142335	142348	single_antisens	165	3'UTR
LmjF15.0390	140987	142183	+	CATGGTGCAGAATC	142123	142136	single_sens	-60	Inside
LmjF15.0420	148361	148801	+	CATGCCGCGTAATT	149547	149560	single_sens	746	3'UTR
LmjF15.0420	148361	148801	+	CATGGCGGATAAGG	149867	149880	single_sens	1066	3'UTR
LmjF15.0510	210750	211226	+	CATGATAATGCAGC	211792	211805	single_sens	566	3'UTR
LmjF15.0540	223973	226012	+	CATGTCGTGAAGGG	226855	226868	single_sens	843	3'UTR
LmjF15.0550	227504	232771	+	CATGCGCCTACTTG	232883	232896	single_sens	112	3'UTR
LmjF15.0580	240381	241355	+	CATGCGCACGCGCG	241560	241573	multiple_antisens	218	3'UTR
LmjF15.0580	240381	241355	+	CATGCGTGTATAGG	241570	241583	multiple_sens	215	3'UTR
LmjF15.0610	254359	255930	+	CATGCGCGCGATGC	257297	257310	single_sens	1367	3'UTR
LmjF15.0630	263281	267093	+	CATGTTGACCGAAA	268122	268135	single_sens	1029	3'UTR
LmjF15.0720	314752	316719	+	CATGTGTTGTCGAC	316883	316896	single_sens	164	3'UTR
LmjF15.0790	357120	361391	-	CATGCAGAGCGGTC	356492	356505	single_sens	615	3'UTR
LmjF15.0800	363789	370040	-	CATGCGTTGTTGTG	363625	363638	multiple_sens	151	3'UTR
LmjF15.0810	371422	373113	-	CATGCTTATTGAGT	371094	371107	single_sens	315	3'UTR
LmjF15.0825	379159	380049	-	CATGACGACCGCCT	379018	379031	single_sens	128	3'UTR
LmjF15.0825	379159	380049	-	CATGGCGGTGAAGC	379028	379041	multiple_antisens	131	3'UTR
LmjF15.0830	380820	383291	-	CATGCTGCACACAC	380567	380580	multiple_sens	240	3'UTR
LmjF15.0870	393105	394967	-	CATGTAAAGTGTGC	393055	393068	single_sens	37	3'UTR
LmjF15.0900	404709	406364	-	CATGCACGCCCTGG	404540	404553	single_sens	156	3'UTR
LmjF15.0910	407070	414584	-	CATGGTGGAGGTCC	410480	410493	single_sens	-3423	Inside
LmjF15.0920	415798	418293	-	CATGGGCCTCTCTC	415097	415110	single_sens	688	3'UTR
LmjF15.0940	422211	425804	-	CATGTTTCCCCCGT	421873	421886	multiple_sens	325	3'UTR
LmjF15.0950	426956	427615	-	CATGTGTGTTCGCG	426722	426735	multiple_sens	221	3'UTR
LmjF15.0950	426956	427615	-	CATGACGGACTGAC	426807	426820	single_sens	136	3'UTR
LmjF15.0950	426956	427615	-	CATGGACCCGGACG	426609	426622	single_antisens	347	3'UTR
LmjF15.0970	432032	433264	-	CATGCACGCACTCC	431836	431849	multiple_antisens	196	3'UTR
LmjF15.0980	433982	436447	-	CATGCAGACAAGCA	433798	433811	multiple_sens	171	3'UTR
LmjF15.0990	437620	438213	-	CATGTGGAGAAGTC	437311	437324	single_sens	296	3'UTR
LmjF15.0990	437620	438213	-	CATGCGTCTCGAGG	437982	437995	single_sens	-375	Inside
LmjF15.1010	441084	444146	-	CATGATGCGGTGCA	440896	440909	single_antisens	188	3'UTR
LmjF15.1020	447022	448101	-	CATGGACGCACGGA	446808	446821	multiple_sens	201	3'UTR
LmjF15.1030	449315	450598	-	CATGTGCCTGCCAA	449170	449183	single_sens	132	3'UTR
LmjF15.1190	485030	488791	-	CATGACCGTGCTCA	484423	484436	single_antisens	607	3'UTR
LmjF15.1190	485030	488791	-	CATGGCCGTGTCTT	486077	486090	single_antisens	-1047	Inside
LmjF15.1203	500270	500605	-	CATGAGCCCCACCG	499470	499483	single_sens	787	3'UTR
LmjF15.1203	500270	500605	-	CATGGGTGGGTGGA	499697	499710	single_sens	560	3'UTR
LmjF15.1203	500270	500605	-	CATGTGTCGGTATC	499971	499984	multiple_antisens	299	3'UTR
LmjF15.1203	500270	500605	-	CATGCAAATGGAAG	499961	499974	multiple_sens	296	3'UTR
LmjF15.1207	501630	501965	-	CATGCATCCACCAT	501262	501275	single_sens	355	3'UTR
LmjF15.1207	501630	501965	-	CATGGATGACAGGG	501083	501096	single_antisens	547	3'UTR
LmjF15.1207	501630	501965	-	CATGCGCGGCTCCG	501496	501509	single_sens	121	3'UTR
LmjF15.1220	506672	508108	-	CATGTCTCTGTGGC	506203	506216	single_sens	456	3'UTR
LmjF15.1240	514202	515677	-	CATGTAACCGGCTT	512978	512991	single_sens	1211	3'UTR
LmjF15.1240	514202	515677	-	CATGCTCGATGTCG	512861	512874	single_sens	1328	3'UTR
LmjF15.1270	523304	524905	-	CATGCGCCAGCCAA	523060	523073	multiple_sens	231	3'UTR
LmjF15.1270	523304	524905	-	CATGGTGAGTCGAC	523132	523145	single_antisens	172	3'UTR
LmjF15.1280	526015	531693	-	CATGGTAGTGATGG	525516	525529	single_antisens	499	3'UTR
LmjF15.1330	556808	558130	-	CATGTACAGTGTGT	556430	556443	single_sens	365	3'UTR
LmjF15.1380	571788	573596	-	CATGTTGCCGAAAT	571082	571095	single_sens	693	3'UTR
LmjF15.1380	571788	573596	-	CATGTCTGCGGACA	571549	571562	single_antisens	239	3'UTR
LmjF15.1380	571788	573596	-	CATGAAGACGGTTG	571469	571482	multiple_sens	306	3'UTR
LmjF15.1400	575496	576383	-	CATGTTACGGGCGA	575355	575368	single_antisens	141	3'UTR
LmjF15.1410	577253	578689	-	CATGGCCGCGCTCT	577073	577086	multiple_sens	167	3'UTR
LmjF15.1460	591339	592718	-	CATGTGCAGCCGCG	591062	591075	multiple_sens	264	3'UTR
LmjF15.1470	595742	596122	-	CATGAAGCGTCTTT	595043	595056	single_sens	699	3'UTR
LmjF15.1480	665713	662747	-	CATGCGTGCGTGGG	662700	662713	multiple_sens	34	3'UTR
LmjF15.1490	602923	604857	-	CATGATAATGGCGG	602721	602734	single_sens	189	3'UTR
LmjF15.1520	608891	609220	-	CATGCAGCTGCCGT	608703	608716	multiple_sens	175	3'UTR
LmjF15.1520	608891	609220	-	CATGTGAGTGGCGC	608349	608362	single_sens	529	3'UTR
LmjF15.1520	608891	609220	-	CATGCAGCAACGGA	608526	608539	single_sens	352	3'UTR
LmjF15.1520	608891	609220	-	CATGGGGAAGATAA	608600	608613	single_antisens	291	3'UTR
LmjF15.1540	611385	612635	-	CATGGAAAGCGTGG	611462	611475	single_sens	-90	Inside
LmjF15.1550	614566	615726	-	CATGGCGTGCGAGC	614733	614746	single_sens	-180	Inside
LmjF16.0020	4388	5032	-	CATGTCGCTACACC	4320	4333	single_sens	55	3'UTR
LmjF16.0030	5529	6626	-	CATGCTGCCCTCAG	6167	6180	single_sens	-651	Inside
LmjF16.0040	7324	8523	-	CATGAGGAGAGGCG	7028	7041	multiple_sens	283	3'UTR
LmjF16.0070	15211	16410	-	CATGAGCCTGCCAC	16408	16421	single_antisens	-1197	Inside
LmjF16.0160	43180	44097	-	CATGCACCTGCGCC	43039	43052	multiple_antisens	141	3'UTR
LmjF16.0160	43180	44097	-	CATGTCGGATAGGC	42991	43004	single_sens	176	3'UTR
LmjF16.0190	62847	63944	-	CATGAAAGGGCTGC	62453	62466	single_sens	381	3'UTR
LmjF16.0220	73026	73421	-	CATGCACTGCTGCA	73402	73415	single_sens	-389	Inside
LmjF16.0220	73026	73421	-	CATGACGGCTCAAC	72918	72931	single_antisens	108	3'UTR
LmjF16.0260	88106	89593	-	CATGCGCACGCGCC	87782	87795	multiple_antisens	324	3'UTR
LmjF16.0290	104548	105309	-	CATGCCGCCGTTCT	104385	104398	multiple_sens	150	3'UTR
LmjF16.0290	104548	105309	-	CATGTGTGCGGATT	104307	104320	single_sens	228	3'UTR
LmjF16.0290	104548	105309	-	CATGGCGAAGCGCG	104395	104408	multiple_antisens	153	3'UTR
LmjF16.0350	122858	123964	-	CATGTGTGTTCGCA	122676	122689	multiple_sens	169	3'UTR
LmjF16.0350	122858	123964	-	CATGTGCGTGTTTG	122549	122562	multiple_antisens	309	3'UTR
LmjF16.0370	129105	130547	-	CATGACGAACGCCG	128924	128937	multiple_sens	168	3'UTR
LmjF16.0380	132901	135333	-	CATGCGTTGGTCGC	132620	132633	single_sens	268	3'UTR
LmjF16.0380	132901	135333	-	CATGCACACACGCA	132731	132744	multiple_antisens	170	3'UTR
LmjF16.0410	143435	145162	-	CATGCAGCCTGTGT	142849	142862	single_sens	573	3'UTR
LmjF16.0430	150525	151088	-	CATGTCATTTTTTC	149568	149581	single_sens	944	3'UTR
LmjF16.0450	159601	160305	-	CATGCGGTGCCGCC	159145	159158	single_antisens	456	3'UTR
LmjF16.0460	161487	161966	-	CATGGCGTTTACGA	161231	161244	single_sens	243	3'UTR
LmjF16.0460	161487	161966	-	CATGTTGGGGTGTG	161241	161254	single_antisens	246	3'UTR
LmjF16.0540	194415	195398	-	CATGTGGGCACGCG	193557	193570	single_sens	845	3'UTR
LmjF16.0550	198649	200022	-	CATGCGTAGCACAA	198138	198151	single_sens	498	3'UTR
LmjF16.0560	200648	202849	-	CATGAACCCCAAAA	200496	200509	single_sens	139	3'UTR
LmjF16.0560	200648	202849	-	CATGACTGAGCATT	200450	200463	single_sens	185	3'UTR
LmjF16.0570	204087	204479	-	CATGCTTGCTGCGA	203734	203747	single_antisens	353	3'UTR
LmjF16.0570	204087	204479	-	CATGGCTCATTCAG	203511	203524	single_sens	563	3'UTR
LmjF16.0600	218100	218492	-	CATGAGGCACTGTG	217545	217558	single_sens	542	3'UTR
LmjF16.0630	224426	226381	-	CATGTCTGCTCTCG	224065	224078	single_sens	348	3'UTR
LmjF16.0650	230150	230467	-	CATGTCTATGCGCC	229227	229240	single_sens	910	3'UTR
LmjF16.0660	232915	234615	-	CATGTTGTTCGAGC	232585	232598	single_sens	317	3'UTR
LmjF16.0680	239985	241328	-	CATGTGAGCGCAAG	239027	239040	single_sens	945	3'UTR
LmjF16.0690	242352	244007	-	CATGGCCGCAATCC	241924	241937	single_sens	415	3'UTR
LmjF16.0700	244827	247376	-	CATGCAAGCCAAAC	244696	244709	single_antisens	131	3'UTR
LmjF16.0710	248869	251898	-	CATGCCCATCACGG	248554	248567	multiple_sens	302	3'UTR
LmjF16.0740	262133	264352	-	CATGTTCTCTGTCT	261624	261637	single_sens	496	3'UTR
LmjF16.0750	265164	266975	-	CATGCGCTTGCCAG	266766	266779	single_antisens	-1602	Inside
LmjF16.0750	265164	266975	-	CATGGCTTGTGTGT	265092	265105	single_sens	59	3'UTR
LmjF16.0810	303880	305688	-	CATGCGCACGTGCA	303544	303557	multiple_sens	323	3'UTR
LmjF16.0820	306507	308540	-	CATGTGTGTGTGGG	306190	306203	multiple_antisens	317	3'UTR
LmjF16.0880	323108	324016	-	CATGGGCAGCGCCT	323277	323290	single_sens	-182	Inside
LmjF16.0890	325558	327546	-	CATGCCTCTGACCC	325392	325405	single_sens	153	3'UTR
LmjF16.0895	328678	329574	-	CATGACAGCGGTTT	328203	328216	single_sens	462	3'UTR
LmjF16.0900	330531	335498	-	CATGGCCCAAGATG	330187	330200	single_antisens	344	3'UTR
LmjF16.0920	338306	338809	-	CATGTTGCACTGGG	337748	337761	single_antisens	558	3'UTR
LmjF16.0940	345440	345778	+	CATGTATACAGCTT	345806	345819	single_sens	28	3'UTR
LmjF16.0940	345440	345778	+	CATGAGAAGTCAAA	345796	345809	single_antisens	31	3'UTR
LmjF16.1150	460269	460997	-	CATGCGAGTCCACC	459880	459893	single_sens	376	3'UTR
LmjF16.1180	466734	468344	-	CATGGCCGTCCGAG	466270	466283	single_sens	451	3'UTR
LmjF16.1190	469436	473761	-	CATGTAGACGTATA	469201	469214	multiple_sens	222	3'UTR
LmjF16.1200	475225	476325	-	CATGTATCCAAACC	474839	474852	single_sens	373	3'UTR
LmjF16.1240	497238	503675	-	CATGGGTGCAACGC	497031	497044	multiple_sens	194	3'UTR
LmjF16.1280	522192	522491	-	CATGCTGACCTAGG	521973	521986	single_sens	206	3'UTR
LmjF16.1340	544502	555778	-	CATGGGGCAACGCT	544422	544435	single_sens	67	3'UTR
LmjF16.1340	544502	555778	-	CATGAACCGGAAAA	544190	544203	single_sens	299	3'UTR
LmjF16.1370	569556	569882	-	CATGTTGATGCGTG	568740	568753	single_sens	803	3'UTR
LmjF16.1380	571452	572000	-	CATGCACACAGGCG	571229	571242	multiple_antisens	223	3'UTR
LmjF16.1380	571452	572000	-	CATGGGTGTCCGTG	570576	570589	single_sens	863	3'UTR
LmjF16.1450	609174	610091	-	CATGCTTCAGCCTA	609608	609621	single_antisens	-434	Inside
LmjF16.1470	621492	623915	-	CATGGAACCGCCCC	620772	620785	single_sens	707	3'UTR
LmjF16.1560	662041	664116	+	CATGCCGCCACTAA	664143	664156	single_antisens	40	3'UTR
LmjF16.1560	662041	664116	+	CATGTGCACTGCTC	664279	664292	multiple_sens	163	3'UTR
LmjF16.1570	665086	666111	+	CATGGTAAAGGTGC	665298	665311	single_sens	-813	Inside
LmjF16.1570	665086	666111	+	CATGCGGCACGGTT	666183	666196	single_sens	72	3'UTR
LmjF16.1590	672375	673226	+	CATGTCGTCTCTAA	673544	673557	single_sens	318	3'UTR
LmjF16.1620	680559	681908	+	CATGTCTAGAGACC	681515	681528	single_sens	-393	Inside
LmjF17.0025	15699	16376	-	CATGACGGCAACCG	15711	15724	single_antisens	-12	Inside
LmjF17.0025	15699	16376	-	CATGGTGAACCTTT	15701	15714	single_sens	-15	Inside
LmjF17.0030	18084	18722	-	CATGCAACAGTGAG	17191	17204	single_antisens	893	3'UTR
LmjF17.0040	19557	20345	-	CATGCCCTCGCTAT	19110	19123	single_sens	434	3'UTR
LmjF17.0040	19557	20345	-	CATGCTCTCCTGGC	19498	19511	single_sens	46	3'UTR
LmjF17.0040	19557	20345	-	CATGCAGGTCTTGT	19269	19282	multiple_sens	275	3'UTR
LmjF17.0080	28653	30002	-	CATGGTGGGGGTCC	27898	27911	single_sens	742	3'UTR
LmjF17.0110	96076	97656	-	CATGTCGCGCAGAG	95749	95762	multiple_sens	314	3'UTR
LmjF17.0130	102176	104782	-	CATGTGCAGGCGCC	101896	101909	multiple_antisens	280	3'UTR
LmjF17.0150	109679	111799	-	CATGAGGTTCGAGG	108911	108924	single_antisens	768	3'UTR
LmjF17.0150	109679	111799	-	CATGACCTTTGCCC	108901	108914	single_sens	765	3'UTR
LmjF17.0235	80551	84537	-	CATGTGCTACGGAG	80033	80046	single_sens	505	3'UTR
LmjF17.0320	156542	157531	-	CATGCAAGCAACTG	156313	156326	single_sens	216	3'UTR
LmjF17.0330	158041	162996	-	CATGCTCAGGGACT	157606	157619	single_antisens	435	3'UTR
LmjF17.0340	164065	164499	-	CATGAACCTTAAGT	164286	164299	single_sens	-234	Inside
LmjF17.0380	174730	175557	-	CATGTGTGCTCGAA	174335	174348	single_antisens	395	3'UTR
LmjF17.0380	174730	175557	-	CATGCGCACACAAG	174499	174512	multiple_antisens	231	3'UTR
LmjF17.0420	200398	202065	-	CATGCACAGACAAG	200067	200080	multiple_sens	318	3'UTR
LmjF17.0460	224423	225073	-	CATGCCTGCGTCTG	223586	223599	single_sens	824	3'UTR
LmjF17.0530	271540	274734	-	CATGTGCGATGCAG	271915	271928	single_sens	-388	Inside
LmjF17.0530	271540	274734	-	CATGGGCGTGGCGG	271397	271410	multiple_sens	130	3'UTR
LmjF17.0540	276524	280402	-	CATGCGTGTACCGA	276383	276396	single_sens	128	3'UTR
LmjF17.0540	276524	280402	-	CATGACATCATCCT	276100	276113	single_sens	411	3'UTR
LmjF17.0540	276524	280402	-	CATGGCACCCGTGG	280189	280202	single_sens	-3678	Inside
LmjF17.0540	276524	280402	-	CATGCCCTCTTCCA	276157	276170	single_sens	354	3'UTR
LmjF17.0550	282165	283061	-	CATGCGAAGAGGGG	281262	281275	single_sens	890	3'UTR
LmjF17.0580	290435	291376	-	CATGCGTTGGCGCC	290164	290177	multiple_sens	258	3'UTR
LmjF17.0580	290435	291376	-	CATGCAAACTTGCC	290284	290297	single_antisens	151	3'UTR
LmjF17.0640	349675	351348	-	CATGCTTGGGGGCA	349497	349510	single_sens	165	3'UTR
LmjF17.0680	369582	370916	-	CATGTTCCGGCTGC	370070	370083	single_sens	-501	Inside
LmjF17.0690	371622	373136	-	CATGATCCACCGCC	372451	372464	single_sens	-842	Inside
LmjF17.0710	376455	378887	-	CATGTGGGTGTGGT	375997	376010	single_antisens	458	3'UTR
LmjF17.0710	376455	378887	-	CATGAGTCCGGGCG	376202	376215	single_sens	240	3'UTR
LmjF17.0710	376455	378887	-	CATGTCGTCGCCTC	376333	376346	single_sens	109	3'UTR
LmjF17.0725	384831	386492	-	CATGGGCAGATAGG	383553	383566	single_antisens	1278	3'UTR
LmjF17.0725	384831	386492	-	CATGATTGGGGGCA	383521	383534	single_sens	1297	3'UTR
LmjF17.0740	332095	333153	-	CATGTCAAACGAAG	331831	331844	single_antisens	264	3'UTR
LmjF17.0780	316023	316313	-	CATGAACTGTGCCG	315795	315808	multiple_sens	215	3'UTR
LmjF17.0790	345260	347368	-	CATGGCCTACACCC	344536	344549	single_sens	711	3'UTR
LmjF17.0800	391067	393883	-	CATGCACAGAAAAA	390107	390120	single_sens	947	3'UTR
LmjF17.0810	395208	396344	-	CATGCACACATTAA	394929	394942	single_sens	266	3'UTR
LmjF17.0815	397592	398215	-	CATGCGCTAGCGTA	397255	397268	single_sens	324	3'UTR
LmjF17.0840	410196	411767	-	CATGCGGTAGCCCA	409928	409941	single_antisens	268	3'UTR
LmjF17.0860	413872	414315	-	CATGCTGAGCGTTT	413319	413332	single_sens	540	3'UTR
LmjF17.0870	415952	417286	+	CATGATATAGTGCT	417806	417819	single_sens	520	3'UTR
LmjF17.0870	415952	417286	+	CATGTCACCTGCCC	417562	417575	single_antisens	289	3'UTR
LmjF17.0870	415952	417286	+	CATGGGAAGCGCTT	417641	417654	single_antisens	368	3'UTR
LmjF17.0880	419895	421580	+	CATGTTGCCTTCTA	422141	422154	single_sens	561	3'UTR
LmjF17.0890	423160	423498	+	CATGCGCCTCATCA	424681	424694	single_antisens	1196	3'UTR
LmjF17.0920	430940	438046	+	CATGGCTTACTGCG	437962	437975	single_sens	-84	Inside
LmjF17.0930	441639	445541	+	CATGGCATCTGAGC	446920	446933	single_sens	1379	3'UTR
LmjF17.0940	447409	450615	+	CATGTGTGGGTGTT	451520	451533	single_sens	905	3'UTR
LmjF17.0950	452958	457742	+	CATGCAGAGAAAAA	455606	455619	single_antisens	-2123	Inside
LmjF17.0990	473769	493214	+	CATGTGCCCCTGTT	493280	493293	single_sens	66	3'UTR
LmjF17.1050	515811	516983	+	CATGGCACATAGGC	517305	517318	multiple_sens	322	3'UTR
LmjF17.1070	525248	526834	+	CATGCGCGCGTGCT	527039	527052	multiple_sens	205	3'UTR
LmjF17.1090	532907	536839	+	CATGAGCACGAGGA	537006	537019	multiple_antisens	180	3'UTR
LmjF17.1110	540179	544471	+	CATGGGCGCACGCA	544794	544807	single_sens	323	3'UTR
LmjF17.1110	540179	544471	+	CATGAGAACAGGCC	545713	545726	single_sens	1242	3'UTR
LmjF17.1140	555289	559485	+	CATGAAAGCAGGCG	560460	560473	single_sens	975	3'UTR
LmjF17.1200	584274	586775	+	CATGCCCACAGCCA	588009	588022	single_sens	1234	3'UTR
LmjF17.1210	588959	590323	+	CATGCTGATCGGCG	590451	590464	multiple_antisens	141	3'UTR
LmjF17.1220	593305	593640	+	CATGCCTCCCACGC	594082	594095	single_antisens	455	3'UTR
LmjF17.1220	593305	593640	+	CATGCCAGCGGGAT	594106	594119	single_sens	466	3'UTR
LmjF17.1230	595524	599792	+	CATGCAAGCGCGCG	600036	600049	single_sens	244	3'UTR
LmjF17.1240	600653	603517	+	CATGGCGGATCAAC	603735	603748	single_sens	218	3'UTR
LmjF17.1250	604247	607432	+	CATGGCGGGCGGCG	607501	607514	single_sens	69	3'UTR
LmjF17.1280	613382	613585	+	CATGCCGCTGCTGC	613811	613824	multiple_sens	226	3'UTR
LmjF17.1290	614552	616681	+	CATGATACGCGTTG	617331	617344	single_sens	650	3'UTR
LmjF17.1315	625231	626802	+	CATGACATCTCCGC	625503	625516	single_sens	-1299	Inside
LmjF17.1330	631958	632683	+	CATGGGTGTCTATT	632695	632708	single_sens	12	3'UTR
LmjF17.1340	633674	634597	+	CATGCGTGTTTCTA	634748	634761	single_sens	151	3'UTR
LmjF17.1340	633674	634597	+	CATGGCCGCCTCGG	634837	634850	multiple_sens	240	3'UTR
LmjF17.1375	645604	645990	+	CATGAGCAACGGAG	646283	646296	single_antisens	306	3'UTR
LmjF17.1400	652374	653186	+	CATGTGACGCGAAG	653458	653471	single_sens	272	3'UTR
LmjF17.1410	657204	658697	+	CATGCTAACCTCGC	659051	659064	single_sens	354	3'UTR
LmjF17.1420	662318	663091	+	CATGCACACGGAGA	663274	663287	multiple_antisens	196	3'UTR
LmjF17.1420	662318	663091	+	CATGTGTGCCTGTG	663284	663297	multiple_sens	193	3'UTR
LmjF17.1430	665836	667338	+	CATGATGACGGCGG	667625	667638	multiple_sens	287	3'UTR
LmjF17.1450	674251	675711	+	CATGGGCGTCTAAG	675699	675712	single_sens	-12	Inside
LmjF18.0010	1694	4702	-	CATGGACATCAGCG	3640	3653	single_sens	-1959	Inside
LmjF18.0020	6788	7939	-	CATGTGCACAGCGC	5924	5937	single_antisens	864	3'UTR
LmjF18.0020	6788	7939	-	CATGAAGAGGCGGC	6613	6626	multiple_antisens	175	3'UTR
LmjF18.0020	6788	7939	-	CATGTGAGGAGGTG	6531	6544	multiple_sens	244	3'UTR
LmjF18.0060	16446	16919	-	CATGGAATGGCTGG	16188	16201	single_sens	245	3'UTR
LmjF18.0090	25238	27676	-	CATGCTCACCTCCC	25067	25080	multiple_sens	158	3'UTR
LmjF18.0130	37770	39836	-	CATGAGACCCCTGC	37635	37648	single_sens	122	3'UTR
LmjF18.0160	48814	50931	-	CATGTGTATTGTGT	48343	48356	single_sens	458	3'UTR
LmjF18.0190	87423	88451	-	CATGAAGGAGAACA	86809	86822	single_antisens	614	3'UTR
LmjF18.0210	101891	102946	-	CATGTATATTTGTG	100726	100739	single_antisens	1165	3'UTR
LmjF18.0210	101891	102946	-	CATGTGCGTCGTTA	101680	101693	single_sens	198	3'UTR
LmjF18.0220	104853	106082	-	CATGACTTGCGCAC	103793	103806	single_sens	1047	3'UTR
LmjF18.0230	108592	109488	-	CATGCTGTGGTGCC	107299	107312	single_sens	1280	3'UTR
LmjF18.0240	111539	112753	-	CATGCCTTCCTTTC	111276	111289	single_sens	250	3'UTR
LmjF18.0250	113448	113876	-	CATGCACGTACTGC	113299	113312	multiple_sens	136	3'UTR
LmjF18.0260	115062	115418	-	CATGAACGCTTTTT	114780	114793	single_sens	269	3'UTR
LmjF18.0280	127468	129519	-	CATGCCTGAACAAC	126386	126399	single_antisens	1082	3'UTR
LmjF18.0300	133919	135019	-	CATGCGTGTGCCGG	133285	133298	single_sens	621	3'UTR
LmjF18.0320	137702	138895	-	CATGTGTGTTGCTG	137549	137562	multiple_sens	140	3'UTR
LmjF18.0320	137702	138895	-	CATGCGATGACGCT	137354	137367	single_sens	335	3'UTR
LmjF18.0330	139837	140571	-	CATGTGTGGACGAC	139003	139016	single_sens	821	3'UTR
LmjF18.0350	144724	145638	-	CATGAGCGAGACAG	144580	144593	multiple_antisens	144	3'UTR
LmjF18.0360	146660	147733	-	CATGGTCAAGTAAC	146317	146330	single_sens	330	3'UTR
LmjF18.0360	146660	147733	-	CATGTAGTCCCAGC	146286	146299	single_sens	361	3'UTR
LmjF18.0360	146660	147733	-	CATGCTCCCCTTCC	146186	146199	single_antisens	474	3'UTR
LmjF18.0380	151796	155188	-	CATGCCCCCCTCCC	151566	151579	multiple_sens	217	3'UTR
LmjF18.0380	151796	155188	-	CATGCGTGCCGTTA	151499	151512	single_antisens	297	3'UTR
LmjF18.0410	170358	170960	-	CATGTCCGTGGGAC	169917	169930	single_sens	428	3'UTR
LmjF18.0410	170358	170960	-	CATGGAGGAGGAGG	170023	170036	multiple_sens	322	3'UTR
LmjF18.0420	172457	172870	-	CATGAGCCAAACTG	172599	172612	single_sens	-155	Inside
LmjF18.0420	172457	172870	-	CATGGGATAAACCG	172187	172200	single_sens	257	3'UTR
LmjF18.0420	172457	172870	-	CATGGAAGAAGGGA	172197	172210	multiple_antisens	260	3'UTR
LmjF18.0450	192735	194123	-	CATGCGGACAGTGG	191387	191400	single_antisens	1348	3'UTR
LmjF18.0460	195994	196692	-	CATGACGGCAACCC	194770	194783	single_sens	1211	3'UTR
LmjF18.0490	202317	203183	-	CATGTGCACATCAA	202095	202108	multiple_antisens	222	3'UTR
LmjF18.0520	213790	215688	-	CATGGAAGGCAACG	213572	213585	multiple_antisens	218	3'UTR
LmjF18.0595	248780	249049	+	CATGCAGCGTAGGG	249287	249300	single_sens	238	3'UTR
LmjF18.0595	248780	249049	+	CATGTACGACTGAG	249622	249635	single_antisens	586	3'UTR
LmjF18.0600	250748	252658	+	CATGATCGCATCCT	254023	254036	single_sens	1365	3'UTR
LmjF18.0610	258116	259912	+	CATGCCGAGCAACG	260145	260158	multiple_antisens	246	3'UTR
LmjF18.0690	284370	286847	+	CATGCGCGCCCTCG	287212	287225	single_sens	365	3'UTR
LmjF18.0690	284370	286847	+	CATGCCGTACGACT	286986	286999	single_sens	139	3'UTR
LmjF18.0730	312802	313554	+	CATGGCGATGATGA	313823	313836	multiple_sens	269	3'UTR
LmjF18.0740	314647	316047	+	CATGGTATGCACAT	316986	316999	single_sens	939	3'UTR
LmjF18.0740	314647	316047	+	CATGCAACTTACAG	317323	317336	single_antisens	1289	3'UTR
LmjF18.0770	321254	326335	+	CATGTGAGCGTCCT	326607	326620	single_sens	272	3'UTR
LmjF18.0780	327441	328160	+	CATGGACGTCTGTC	328200	328213	single_sens	40	3'UTR
LmjF18.0790	328836	329864	+	CATGCACACGCGCA	330038	330051	multiple_antisens	187	3'UTR
LmjF18.0800	330715	331650	+	CATGCACACAGACG	331889	331902	multiple_antisens	252	3'UTR
LmjF18.0840	348339	354494	+	CATGCGACTATCTA	355191	355204	single_sens	697	3'UTR
LmjF18.0870	369750	371360	+	CATGTTAGCATATA	372208	372221	single_sens	848	3'UTR
LmjF18.0880	373113	376175	+	CATGAGGTGGAAGC	376452	376465	multiple_antisens	290	3'UTR
LmjF18.0900	379853	382477	+	CATGTGTGTACGTG	382780	382793	multiple_sens	303	3'UTR
LmjF18.0910	383603	386923	+	CATGATACACCGGC	387103	387116	single_sens	180	3'UTR
LmjF18.0910	383603	386923	+	CATGCTGCCCTCTC	387230	387243	multiple_sens	307	3'UTR
LmjF18.0930	390090	392717	+	CATGGCGGGAGTAC	393031	393044	multiple_antisens	327	3'UTR
LmjF18.0930	390090	392717	+	CATGTGAGGCGAAC	393041	393054	single_sens	324	3'UTR
LmjF18.0980	410673	411248	+	CATGGAAACCGAGG	411395	411408	single_sens	147	3'UTR
LmjF18.1010	417666	418004	+	CATGTCCCACCCCT	418379	418392	single_sens	375	3'UTR
LmjF18.1010	417666	418004	+	CATGCGTACGCTAT	418369	418382	single_antisens	378	3'UTR
LmjF18.1020	420116	424087	+	CATGCCGGGGGGAG	424349	424362	multiple_antisens	275	3'UTR
LmjF18.1040	434096	438130	+	CATGCGCACACGCG	438379	438392	multiple_antisens	262	3'UTR
LmjF18.1040	434096	438130	+	CATGTATGTGTGTC	438389	438402	multiple_sens	259	3'UTR
LmjF18.1180	498552	502430	+	CATGCTCTGTCAGC	502858	502871	single_sens	428	3'UTR
LmjF18.1190	503426	507241	+	CATGTCGATGTCCA	507316	507329	single_sens	75	3'UTR
LmjF18.1220	514552	516747	+	CATGGTAGCGGTGA	517018	517031	single_antisens	284	3'UTR
LmjF18.1230	517758	519617	+	CATGTGTTCCTCCC	519879	519892	multiple_sens	262	3'UTR
LmjF18.1230	517758	519617	+	CATGCGAGCGCCGG	520601	520614	single_sens	984	3'UTR
LmjF18.1230	517758	519617	+	CATGCAGACACTTT	520801	520814	single_sens	1184	3'UTR
LmjF18.1240	521395	523710	+	CATGCTTCGGTGTG	523857	523870	single_sens	147	3'UTR
LmjF18.1310	554792	557209	+	CATGCATCCGTTCA	557382	557395	single_sens	173	3'UTR
LmjF18.1340	573576	575882	+	CATGCGCCTGCGCC	575274	575287	single_sens	-608	Inside
LmjF18.1360	604238	607120	+	CATGCTCGACATTC	607570	607583	single_sens	450	3'UTR
LmjF18.1370	608455	610926	+	CATGTGTGCCGCCG	611117	611130	multiple_antisens	204	3'UTR
LmjF18.1380	613927	615063	+	CATGTGCACAATCA	615886	615899	single_sens	823	3'UTR
LmjF18.1380	613927	615063	+	CATGACGTGAGGCA	615315	615328	multiple_antisens	265	3'UTR
LmjF18.1380	613927	615063	+	CATGCAGTAAACTA	615842	615855	single_antisens	792	3'UTR
LmjF18.1390	617913	618689	+	CATGTGCCTCTTGC	618694	618707	single_sens	5	3'UTR
LmjF18.1410	620967	624077	+	CATGAGGGCCAAAT	624930	624943	single_sens	853	3'UTR
LmjF18.1420	626124	628796	+	CATGCGTTTGTGTC	628926	628939	multiple_antisens	143	3'UTR
LmjF18.1460	663602	666328	+	CATGTTCGCGGGGT	666895	666908	single_sens	567	3'UTR
LmjF18.1470	667128	668177	+	CATGGGAGGAAAAA	668660	668673	single_sens	483	3'UTR
LmjF18.1550	698050	699309	+	CATGCGCACACGTG	699473	699486	multiple_sens	164	3'UTR
LmjF18.1580	706395	707339	+	CATGCGCGGGACGG	708483	708496	single_sens	1144	3'UTR
LmjF18.1610	715438	717402	+	CATGCGTGGCGAGG	716714	716727	single_antisens	-675	Inside
LmjF18.1625	720685	721362	+	CATGACTTCCGCCC	721616	721629	single_sens	254	3'UTR
LmjF18.1625	720685	721362	+	CATGCGCACAAACA	721602	721615	multiple_antisens	253	3'UTR
LmjF18.1630	723700	724470	+	CATGGGCTCGAGTG	724735	724748	multiple_sens	265	3'UTR
LmjF18.1670	736000	737721	+	CATGGTTACGGCCG	735440	735453	single_antisens	-2268	5'UTR
LmjF18.1670	736000	737721	+	CATGTCACGGAGTT	735143	735156	single_sens	-2578	5'UTR
LmjF18.1670	736000	737721	+	CATGTCGGCAAGTT	735406	735419	single_sens	-2315	5'UTR
LmjF19.0010	1553	2440	-	CATGCCGAGGCAGA	1246	1259	multiple_sens	294	3'UTR
LmjF19.0030	5559	5882	-	CATGTCCAGTACGC	5335	5348	multiple_antisens	224	3'UTR
LmjF19.0030	5559	5882	-	CATGAAGTTGCACA	5325	5338	single_sens	221	3'UTR
LmjF19.0080	12937	14235	-	CATGTCGCGCCACT	13675	13688	single_antisens	-738	Inside
LmjF19.0090	15073	16284	-	CATGTTTGTACGTC	14746	14759	single_sens	314	3'UTR
LmjF19.0090	15073	16284	-	CATGGGCTCTCTTA	14715	14728	single_sens	345	3'UTR
LmjF19.0110	20416	20901	-	CATGCCCTTGGCCG	19811	19824	single_sens	592	3'UTR
LmjF19.0130	24025	24786	-	CATGCTGACGACGT	23760	23773	single_sens	252	3'UTR
LmjF19.0130	24025	24786	-	CATGGCTGGTGTTT	23697	23710	single_sens	315	3'UTR
LmjF19.0160	33350	34492	-	CATGAAGTGCACGA	32576	32589	single_sens	761	3'UTR
LmjF19.0190	48083	48574	-	CATGCACGCGCTCA	47865	47878	multiple_antisens	218	3'UTR
LmjF19.0240	72726	74741	+	CATGTGCTTTCTTA	75517	75530	single_antisens	789	3'UTR
LmjF19.0260	81588	84107	+	CATGTTATTTCTGT	84267	84280	single_sens	160	3'UTR
LmjF19.0290	101922	106034	+	CATGTGCGTGTGGG	106196	106209	multiple_sens	162	3'UTR
LmjF19.0290	101922	106034	+	CATGGAACGGAAGA	106590	106603	single_sens	556	3'UTR
LmjF19.0310	112663	113421	+	CATGCGGCAGGCGC	113779	113792	single_sens	358	3'UTR
LmjF19.0320	115945	117963	+	CATGATCCTCCTAG	116286	116299	single_sens	-1677	Inside
LmjF19.0320	115945	117963	+	CATGGCGGCCTGGT	118397	118410	single_sens	434	3'UTR
LmjF19.0320	115945	117963	+	CATGTTACAGGAGG	118643	118656	single_sens	680	3'UTR
LmjF19.0340	123313	124689	+	CATGGTCATCGAGG	123678	123691	single_sens	-1011	Inside
LmjF19.0380	150307	156360	+	CATGAAGCTGGCAA	156901	156914	single_sens	541	3'UTR
LmjF19.0380	150307	156360	+	CATGTCTACCGGAT	156891	156904	single_antisens	544	3'UTR
LmjF19.0390	157262	157717	+	CATGGTCGCATAAG	157705	157718	single_sens	-12	Inside
LmjF19.0390	157262	157717	+	CATGCCAAGATTAC	158135	158148	single_sens	418	3'UTR
LmjF19.0390	157262	157717	+	CATGCCGCCTCCTC	157860	157873	multiple_sens	143	3'UTR
LmjF19.0390	157262	157717	+	CATGAGACGGGCGT	158068	158081	single_sens	351	3'UTR
LmjF19.0400	159427	160269	+	CATGACGCGCGGCG	160089	160102	single_sens	-180	Inside
LmjF19.0460	176425	177312	+	CATGCGTGCCGGAC	177506	177519	single_sens	194	3'UTR
LmjF19.0470	177980	179062	+	CATGCCGATTCGCT	179272	179285	multiple_antisens	223	3'UTR
LmjF19.0470	177980	179062	+	CATGACGGAAATGC	179145	179158	single_antisens	96	3'UTR
LmjF19.0470	177980	179062	+	CATGGCAGGGCGGC	179282	179295	single_sens	220	3'UTR
LmjF19.0490	185420	186064	+	CATGCCGCTTGCCC	186709	186722	single_sens	645	3'UTR
LmjF19.0500	187231	188130	+	CATGCTGCTGTCGT	189205	189218	single_sens	1075	3'UTR
LmjF19.0510	189452	194263	+	CATGTTCCGTCTTC	194415	194428	single_sens	152	3'UTR
LmjF19.0520	194737	196446	+	CATGTGTGGTGATC	197649	197662	single_antisens	1216	3'UTR
LmjF19.0560	210537	214682	+	CATGACCCTCTGGA	215034	215047	single_sens	352	3'UTR
LmjF19.0560	210537	214682	+	CATGTACGTTTCAC	214914	214927	multiple_antisens	245	3'UTR
LmjF19.0580	231311	239677	+	CATGTGCGCGTTGG	239907	239920	single_sens	230	3'UTR
LmjF19.0580	231311	239677	+	CATGACACCCGCAT	240010	240023	single_sens	333	3'UTR
LmjF19.0610	264966	265247	+	CATGATGGCTTGAG	265790	265803	single_sens	543	3'UTR
LmjF19.0620	266636	268873	+	CATGTGTATATGTG	269135	269148	multiple_sens	262	3'UTR
LmjF19.0650	277195	283005	+	CATGGCGTGCGCGC	283175	283188	multiple_sens	170	3'UTR
LmjF19.0650	277195	283005	+	CATGGACCTTCGCC	283301	283314	single_sens	296	3'UTR
LmjF19.0670	286459	287544	+	CATGTGACCGAGTC	287776	287789	single_sens	232	3'UTR
LmjF19.0670	286459	287544	+	CATGCAGGGCCAGC	287722	287735	single_antisens	191	3'UTR
LmjF19.0720	316994	317908	+	CATGCACGACGTAG	318808	318821	single_sens	900	3'UTR
LmjF19.0740	323011	324351	+	CATGATGATGGGTT	324434	324447	single_sens	83	3'UTR
LmjF19.0780	332515	333273	+	CATGCGTTTACTCA	333461	333474	single_sens	188	3'UTR
LmjF19.0920	370487	372505	+	CATGAACCAAAAAA	373695	373708	single_antisens	1203	3'UTR
LmjF19.0950	382999	385428	+	CATGGCGCACCCCA	385341	385354	single_sens	-87	Inside
LmjF19.0950	382999	385428	+	CATGAAAGTTGTGC	385554	385567	single_sens	126	3'UTR
LmjF19.0960	386127	386465	+	CATGACGCTCGAAG	386399	386412	single_sens	-66	Inside
LmjF19.0980	390980	393496	+	CATGCCCCCACGTA	394351	394364	single_sens	855	3'UTR
LmjF19.1010	415551	417995	+	CATGGATGTCACTG	419196	419209	single_sens	1201	3'UTR
LmjF19.1010	415551	417995	+	CATGGTGGACACAG	416006	416019	single_sens	-1989	Inside
LmjF19.1020	420293	421870	+	CATGCGTGTGTTTA	422115	422128	single_sens	245	3'UTR
LmjF19.1080	448102	459405	+	CATGCTGTCGTTGA	458620	458633	single_antisens	-772	Inside
LmjF19.1110	468887	469921	+	CATGTAAAGGCTGT	470496	470509	single_sens	575	3'UTR
LmjF19.1130	474619	491889	+	CATGCTCAGGGTAG	486327	486340	single_antisens	-5549	Inside
LmjF19.1140	493069	495531	+	CATGTGTGTGCCGT	495733	495746	multiple_sens	202	3'UTR
LmjF19.1140	493069	495531	+	CATGTCCTTGGCAC	496716	496729	single_sens	1185	3'UTR
LmjF19.1150	497254	505224	+	CATGTACACGAAAA	506117	506130	single_antisens	906	3'UTR
LmjF19.1230	530383	531408	+	CATGAGCGGCGATT	531710	531723	single_sens	302	3'UTR
LmjF19.1260	543275	543790	+	CATGTGTTACAACT	543733	543746	single_sens	-57	Inside
LmjF19.1270	544446	545129	+	CATGTGGTGAGGGT	545226	545239	single_sens	97	3'UTR
LmjF19.1300	551291	553846	+	CATGTGCGTGTGCG	554034	554047	multiple_sens	188	3'UTR
LmjF19.1310	557295	560225	+	CATGCGCACAGGTG	560480	560493	multiple_sens	255	3'UTR
LmjF19.1347	589329	591533	+	CATGGCGGAGACTA	592464	592477	single_sens	931	3'UTR
LmjF19.1350	596672	597874	+	CATGCGTGATGGGT	598534	598547	single_sens	660	3'UTR
LmjF19.1350	596672	597874	+	CATGGGTGTCTGTC	598943	598956	single_antisens	1082	3'UTR
LmjF19.1350	596672	597874	+	CATGTCTGAATTTG	598646	598659	single_sens	772	3'UTR
LmjF19.1365	601416	601790	+	CATGTGTGTACGTA	601941	601954	multiple_sens	151	3'UTR
LmjF19.1380	609697	611538	+	CATGATACCACTTC	612122	612135	single_sens	584	3'UTR
LmjF19.1400	614401	615087	+	CATGGATCAGTGCG	615745	615758	single_sens	658	3'UTR
LmjF19.1420	621273	622337	+	CATGAGGTCACGAC	622807	622820	single_sens	470	3'UTR
LmjF19.1440	632992	634083	+	CATGCATCACTCAA	634110	634123	single_sens	27	3'UTR
LmjF19.1505	649796	650140	+	CATGCGCAGGCTAT	650407	650420	multiple_antisens	280	3'UTR
LmjF19.1550	670372	671577	+	CATGTGCAGGCCTA	672410	672423	single_sens	833	3'UTR
LmjF19.1560	673013	674557	+	CATGAGCGGACCGC	675665	675678	single_sens	1108	3'UTR
LmjF19.1580	678256	679440	+	CATGTGCCAGACGC	679762	679775	multiple_sens	322	3'UTR
LmjF19.1610	684473	685309	+	CATGAAGATCGTAG	685305	685318	single_sens	-4	Inside
LmjF20.0020	6340	7572	-	CATGCTGTTTCTTG	7560	7573	single_sens	-1233	Inside
LmjF20.0030	8574	9413	-	CATGAGCGGTCGTG	8148	8161	single_sens	413	3'UTR
LmjF20.0070	20661	21272	-	CATGGCTGACGTAC	20372	20385	single_sens	276	3'UTR
LmjF20.0080	22912	24927	-	CATGCACGTGTGAT	21927	21940	single_sens	972	3'UTR
LmjF20.0100	32976	34415	-	CATGATGATAAAAA	31872	31885	single_antisens	1104	3'UTR
LmjF20.0160	55778	58195	-	CATGCAATGTGAGA	55049	55062	single_antisens	729	3'UTR
LmjF20.0170	59100	60122	-	CATGTGCTGCGAAG	58724	58737	single_sens	363	3'UTR
LmjF20.0240	78928	79713	-	CATGGAGCACCACA	79332	79345	single_antisens	-404	Inside
LmjF20.0270	100447	101550	+	CATGCACCTCACCT	101720	101733	multiple_antisens	183	3'UTR
LmjF20.0320	114377	116269	+	CATGGAGGTTGCTT	116442	116455	single_antisens	186	3'UTR
LmjF20.0330	117071	118024	+	CATGAGAGAAGCCG	118242	118255	multiple_sens	218	3'UTR
LmjF20.0360	131281	132228	+	CATGTGTGTATGTC	132471	132484	multiple_sens	243	3'UTR
LmjF20.0390	150071	151159	+	CATGGTAGTGTCAA	151492	151505	single_sens	333	3'UTR
LmjF20.0390	150071	151159	+	CATGCCCTTCCCCC	151404	151417	multiple_antisens	258	3'UTR
LmjF20.0410	156399	160439	+	CATGTGCGAGGGCC	160715	160728	multiple_sens	276	3'UTR
LmjF20.0420	161346	162470	+	CATGCACGCACGCA	162709	162722	multiple_sens	239	3'UTR
LmjF20.0420	161346	162470	+	CATGCTTCTCTGCC	162748	162761	single_sens	278	3'UTR
LmjF20.0440	167753	169216	+	CATGGAGCGCGAGT	168253	168266	single_sens	-963	Inside
LmjF20.0450	170966	171256	+	CATGGCTCACCCGC	172125	172138	single_sens	869	3'UTR
LmjF20.0460	173910	175037	+	CATGCGCATCGACG	175280	175293	multiple_sens	243	3'UTR
LmjF20.0490	180796	181263	+	CATGTCTGGTGTTC	180975	180988	single_sens	-288	Inside
LmjF20.0490	180796	181263	+	CATGCTCCCTCGCT	182483	182496	single_sens	1220	3'UTR
LmjF20.0500	183014	184672	+	CATGCAACTGGTAG	185393	185406	single_sens	721	3'UTR
LmjF20.0530	192110	192544	+	CATGAACGTGGCGC	192702	192715	single_sens	158	3'UTR
LmjF20.0540	193469	194167	+	CATGCACGCCCCCC	194731	194744	single_sens	564	3'UTR
LmjF20.0560	198157	199938	+	CATGGAGTCCATCC	200638	200651	single_sens	700	3'UTR
LmjF20.0590	212483	214333	+	CATGGTGCGTCCGA	214184	214197	single_sens	-149	Inside
LmjF20.0600	215221	216450	+	CATGCGTGCAGCTG	216749	216762	multiple_sens	299	3'UTR
LmjF20.0620	217855	222369	+	CATGAACAGATAGG	223078	223091	single_sens	709	3'UTR
LmjF20.0670	240734	241480	+	CATGGGGGCCTAGC	242374	242387	single_sens	894	3'UTR
LmjF20.0670	240734	241480	+	CATGTGGCTCGTTA	241770	241783	single_sens	290	3'UTR
LmjF20.0780	314907	316985	+	CATGCCTTGGTGTG	317053	317066	single_sens	68	3'UTR
LmjF20.0790	317720	319897	+	CATGGTGAATGCGC	319961	319974	single_antisens	77	3'UTR
LmjF20.0800	320473	321549	+	CATGTTCCCGCGAC	321980	321993	single_sens	431	3'UTR
LmjF20.0810	343661	345877	+	CATGGCTCCTGTAA	346561	346574	single_sens	684	3'UTR
LmjF20.0810	343661	345877	+	CATGTCGAGGCCCT	346474	346487	single_sens	597	3'UTR
LmjF20.0850	351652	356379	+	CATGCGAGGGCGCT	357028	357041	single_sens	649	3'UTR
LmjF20.0870	359626	361932	+	CATGGTAATCCAAA	362316	362329	single_sens	384	3'UTR
LmjF20.0910	370321	371172	+	CATGGCACACCTTT	371335	371348	single_sens	163	3'UTR
LmjF20.0910	370321	371172	+	CATGTGCGGGTGCA	371325	371338	multiple_antisens	166	3'UTR
LmjF20.0920	372208	373995	+	CATGTGTGCGTTTA	374221	374234	multiple_sens	226	3'UTR
LmjF20.0930	375123	381401	+	CATGTCGGTGCTGC	381594	381607	multiple_sens	193	3'UTR
LmjF20.0940	381924	383312	+	CATGCTTTCTCCGT	383482	383495	single_antisens	183	3'UTR
LmjF20.0950	384630	386741	+	CATGCACTCAGATG	388032	388045	single_sens	1291	3'UTR
LmjF20.1020	419124	422186	+	CATGTGAGTATGAG	423154	423167	single_sens	968	3'UTR
LmjF20.1080	465494	472816	+	CATGTACTGCTGAC	472988	473001	single_sens	172	3'UTR
LmjF20.1140	512693	513655	+	CATGGCCTGGTGTG	513847	513860	single_sens	192	3'UTR
LmjF20.1160	515937	516836	+	CATGCTTGATAAGC	517069	517082	single_antisens	246	3'UTR
LmjF20.1240	564838	573108	+	CATGGGGGGAGGGC	573391	573404	single_sens	283	3'UTR
LmjF20.1300	594064	594474	+	CATGGCAGGTTTTA	595674	595687	single_sens	1200	3'UTR
LmjF20.1350	612260	615259	+	CATGGGTGCTGGCG	615622	615635	single_sens	363	3'UTR
LmjF20.1360	616427	617647	+	CATGCTCGTTCACC	617871	617884	single_antisens	237	3'UTR
LmjF20.1360	616427	617647	+	CATGGCGAAACGAC	617949	617962	multiple_sens	302	3'UTR
LmjF20.1360	616427	617647	+	CATGCGGACGTGCT	617682	617695	single_sens	35	3'UTR
LmjF20.1370	626584	627873	+	CATGCACACGTGCG	628089	628102	multiple_antisens	229	3'UTR
LmjF20.1390	635321	636634	+	CATGCACCGTAGAA	636623	636636	single_sens	-11	Inside
LmjF20.1440	653069	653506	+	CATGTGCGCGCACG	653744	653757	multiple_sens	238	3'UTR
LmjF20.1470	658607	660352	-	CATGACGGCGTGGG	658720	658733	single_sens	-126	Inside
LmjF20.1500	670204	673065	-	CATGTTTATCCGTA	671759	671772	single_sens	-1568	Inside
LmjF20.1510	673829	680161	-	CATGACGGTGAAAA	674291	674304	single_antisens	-462	Inside
LmjF20.1510	673829	680161	-	CATGCGACTGGACG	673644	673657	single_sens	172	3'UTR
LmjF20.1520	681393	686147	-	CATGAGCTAACAGA	681211	681224	single_sens	169	3'UTR
LmjF20.1520	681393	686147	-	CATGGAGGCACTAA	681002	681015	single_sens	378	3'UTR
LmjF20.1520	681393	686147	-	CATGCACACGCATC	681095	681108	multiple_antisens	298	3'UTR
LmjF20.1520	681393	686147	-	CATGTTTCCGATGT	681085	681098	single_sens	295	3'UTR
LmjF20.1540	690040	690537	-	CATGGCAGAAACGG	689812	689825	multiple_sens	215	3'UTR
LmjF20.1550	722286	723491	-	CATGATGATCACGT	722061	722074	multiple_sens	212	3'UTR
LmjF20.1600	733994	737014	-	CATGTAGAATAGGG	733853	733866	single_sens	128	3'UTR
LmjF20.1650	697102	697527	-	CATGTGCGGCCTCA	696343	696356	single_sens	746	3'UTR
LmjF20.1650	697102	697527	-	CATGGCTGCTGCTA	696888	696901	multiple_sens	201	3'UTR
LmjF20.1730	715147	716403	-	CATGCCTCTGCAAG	714944	714957	single_sens	190	3'UTR
LmjF21.0027	12991	13761	+	CATGCTGTAGAGAA	13684	13697	single_sens	-77	Inside
LmjF21.0027	12991	13761	+	CATGAACGTTTCCA	14085	14098	single_sens	324	3'UTR
LmjF21.0050	18392	19093	+	CATGTTCTTTGGTC	19204	19217	single_sens	111	3'UTR
LmjF21.0055	19684	21165	+	CATGATACGCGCGT	21121	21134	single_sens	-44	Inside
LmjF21.0060	21795	23069	+	CATGGCCCCTTCTC	23206	23219	multiple_sens	137	3'UTR
LmjF21.0060	21795	23069	+	CATGGACAGGGCTG	24105	24118	single_sens	1036	3'UTR
LmjF21.0080	25588	27240	+	CATGCCCCACCCCC	27551	27564	multiple_sens	311	3'UTR
LmjF21.0100	30537	30992	+	CATGGGCGTTGAAA	31254	31267	single_sens	262	3'UTR
LmjF21.0100	30537	30992	+	CATGGAGTTGTCCG	31285	31298	multiple_sens	293	3'UTR
LmjF21.0150	54985	56055	+	CATGCAGTGCGAAG	56218	56231	multiple_antisens	176	3'UTR
LmjF21.0180	63060	67487	+	CATGTAAACTACGA	67847	67860	single_sens	360	3'UTR
LmjF21.0190	68683	70857	+	CATGCCTTCCGTTC	71142	71155	single_sens	285	3'UTR
LmjF21.0200	71751	74633	+	CATGGCCGACATCA	73601	73614	single_sens	-1032	Inside
LmjF21.0210	75354	76958	+	CATGGCGCATACGC	76359	76372	single_sens	-599	Inside
LmjF21.0230	78704	80461	+	CATGGTGCGCCGGC	78976	78989	single_sens	-1485	Inside
LmjF21.0240	81247	82662	+	CATGCCCGTTAACG	83762	83775	single_sens	1100	3'UTR
LmjF21.0250	85246	86661	+	CATGAGGGACGATC	87634	87647	single_sens	973	3'UTR	3'UTR
LmjF21.0260	89467	91257	+	CATGTGTATGCGTG	91466	91479	multiple_antisens	222	3'UTR
LmjF21.0260	89467	91257	+	CATGCGCACGCCGA	91476	91489	single_sens	219	3'UTR
LmjF21.0260	89467	91257	+	CATGACGGTGATGT	91432	91445	multiple_sens	175	3'UTR
LmjF21.0280	96454	98082	+	CATGTGTGGTGTGG	98189	98202	multiple_antisens	120	3'UTR
LmjF21.0290	98642	101926	+	CATGCGCACGTGTA	102100	102113	multiple_sens	174	3'UTR
LmjF21.0310	104158	105126	+	CATGTGTGTCTGCG	105357	105370	multiple_sens	231	3'UTR
LmjF21.0330	107938	111138	+	CATGCTTGCCGGTC	111722	111735	single_sens	584	3'UTR
LmjF21.0340	112308	113711	+	CATGGGGGGAGCGT	114305	114318	single_sens	594	3'UTR
LmjF21.0340	112308	113711	+	CATGGTCGCGTCGC	113684	113697	single_sens	-27	Inside
LmjF21.0350	115204	115569	+	CATGCGAGCAGAAA	115597	115610	single_antisens	41	3'UTR
LmjF21.0380	120227	120874	+	CATGTGGGCACAGG	121133	121146	single_sens	259	3'UTR
LmjF21.0430	138524	139717	+	CATGATGAGAAAGG	140214	140227	single_sens	497	3'UTR
LmjF21.0450	143467	144243	+	CATGTGGACGAGAG	144518	144531	single_sens	275	3'UTR
LmjF21.0460	145085	147856	+	CATGTGCAATGGAA	148955	148968	single_sens	1099	3'UTR
LmjF21.0460	145085	147856	+	CATGTATACGCAGG	148992	149005	single_sens	1136	3'UTR
LmjF21.0490	156549	157895	+	CATGCTCTCTCGCC	158168	158181	multiple_sens	273	3'UTR
LmjF21.0500	159414	160058	+	CATGTAAAGTCCAG	160953	160966	single_sens	895	3'UTR
LmjF21.0510	161618	163315	+	CATGTAAGCTCGGT	163473	163486	single_sens	158	3'UTR
LmjF21.0520	163990	165333	+	CATGCCCCCGTACA	165579	165592	single_sens	246	3'UTR
LmjF21.0530	167158	170604	-	CATGTACAGGCTTT	166909	166922	single_sens	236	3'UTR
LmjF21.0560	177345	177635	-	CATGTTTTCCTGCT	177174	177187	single_sens	158	3'UTR
LmjF21.0590	183823	184989	-	CATGGAGCAGAGAT	183019	183032	single_sens	791	3'UTR
LmjF21.0630	194514	196796	-	CATGCACTTTGGGC	194206	194219	single_sens	295	3'UTR
LmjF21.0650	201539	203458	-	CATGTCGCTGGCTC	201217	201230	multiple_sens	309	3'UTR
LmjF21.0690	211550	211996	-	CATGCGCTCATCTG	210948	210961	single_sens	589	3'UTR
LmjF21.0700	215758	217623	-	CATGCAGACCTGTT	214423	214436	single_antisens	1335	3'UTR
LmjF21.0720	222637	223701	-	CATGAAGGACCGGA	221682	221695	single_sens	942	3'UTR
LmjF21.0730	232743	233060	+	CATGTCTGCACCTA	232742	232755	single_sens	-318	Inside
LmjF21.0735	233240	233668	+	CATGTAAGTCTTTT	233662	233675	single_sens	-6	Inside
LmjF21.0750	234897	237062	+	CATGCGCATCGCCG	237255	237268	multiple_sens	193	3'UTR
LmjF21.0750	234897	237062	+	CATGCGAGATCGGA	235594	235607	single_antisens	-1455	Inside
LmjF21.0790	252917	253783	+	CATGCGGCGGCGGC	253956	253969	multiple_antisens	186	3'UTR
LmjF21.0823	282165	285101	+	CATGCGTGAGTAGG	286310	286323	single_antisens	1222	3'UTR
LmjF21.0845	313331	313966	+	CATGAAACTCCCCT	314951	314964	single_antisens	998	3'UTR
LmjF21.0853	319305	326210	+	CATGACGACACGGA	326690	326703	single_antisens	493	3'UTR
LmjF21.0855	326952	327842	+	CATGTGCACGCGTC	328045	328058	multiple_sens	203	3'UTR
LmjF21.0855	326952	327842	+	CATGCGCGTGCAGG	328035	328048	multiple_antisens	206	3'UTR
LmjF21.0861	329287	337191	+	CATGCATCATCGCC	337322	337335	multiple_sens	131	3'UTR
LmjF21.0875	354670	358506	+	CATGGGAGGTGTAG	359152	359165	single_sens	646	3'UTR
LmjF21.0880	359988	362849	+	CATGTTCACGAGAG	363082	363095	multiple_antisens	246	3'UTR
LmjF21.0882	363753	364079	+	CATGCGCAGCTCCG	364281	364294	multiple_sens	202	3'UTR
LmjF21.0891	372333	374471	+	CATGGCGTGCGTGG	372865	372878	single_antisens	-1593	Inside
LmjF21.0891	372333	374471	+	CATGCTCCCCGGGA	374704	374717	single_sens	233	3'UTR
LmjF21.0895	375759	377684	+	CATGCACACCAGCA	377808	377821	multiple_sens	124	3'UTR
LmjF21.0901	378673	379944	+	CATGTAGAGCTGCG	379982	379995	single_sens	38	3'UTR
LmjF21.0905	380413	381759	+	CATGTGATGATGGG	382067	382080	multiple_sens	308	3'UTR
LmjF21.0905	380413	381759	+	CATGTGCCACCTCT	381552	381565	single_sens	-207	Inside
LmjF21.0905	380413	381759	+	CATGGAACGTGCTG	381701	381714	single_sens	-58	Inside
LmjF21.0905	380413	381759	+	CATGCTTCATCCAG	382023	382036	multiple_sens	264	3'UTR
LmjF21.0905	380413	381759	+	CATGCTCTTCCTGC	382115	382128	single_sens	356	3'UTR
LmjF21.0930	385986	386384	+	CATGGTGGCTACAA	387171	387184	single_sens	787	3'UTR
LmjF21.0930	385986	386384	+	CATGCCTGTCGGTC	386652	386665	multiple_antisens	281	3'UTR
LmjF21.0930	385986	386384	+	CATGGGAGGCCGTG	387414	387427	single_antisens	1043	3'UTR
LmjF21.0940	389308	390354	+	CATGTGTGGTTGTG	391206	391219	single_sens	852	3'UTR
LmjF21.0940	389308	390354	+	CATGTCAGGGTGCA	391524	391537	single_sens	1170	3'UTR
LmjF21.0970	400010	402151	+	CATGACGCCGCTCA	402306	402319	multiple_sens	155	3'UTR
LmjF21.0980	403141	408543	+	CATGTCTCTCGATA	409061	409074	single_sens	518	3'UTR
LmjF21.0980	403141	408543	+	CATGAGAAGGGGCT	408987	409000	single_antisens	457	3'UTR
LmjF21.0990	409975	410403	+	CATGGCCGAACGAG	410713	410726	single_sens	310	3'UTR
LmjF21.1010	418884	420296	+	CATGCAAGATGAAC	420459	420472	multiple_sens	163	3'UTR
LmjF21.1020	421054	421938	+	CATGCCCCCTCCAG	423190	423203	single_sens	1252	3'UTR
LmjF21.1030	423753	426197	+	CATGCGCTGTACAT	426360	426373	multiple_antisens	176	3'UTR
LmjF21.1030	423753	426197	+	CATGTGAAGGACGA	427485	427498	single_sens	1288	3'UTR
LmjF21.1040	428472	434837	+	CATGGTGCAGCGAG	434729	434742	single_sens	-108	Inside
LmjF21.1050	437311	437883	+	CATGCAGACGGGGG	438491	438504	single_antisens	621	3'UTR
LmjF21.1050	437311	437883	+	CATGGGAGCGAATT	437966	437979	single_sens	83	3'UTR
LmjF21.1050	437311	437883	+	CATGGGGGTTGCGG	438134	438147	single_sens	251	3'UTR
LmjF21.1060	439183	439614	+	CATGCAGGGAGTTC	440063	440076	single_sens	449	3'UTR
LmjF21.1110	453126	458411	-	CATGCATCTCGACG	452321	452334	single_sens	792	3'UTR
LmjF21.1110	453126	458411	-	CATGCCGTGCTCCA	452649	452662	single_sens	464	3'UTR
LmjF21.1120	459161	461005	-	CATGACGCCGTCGA	459088	459101	single_sens	60	3'UTR
LmjF21.1130	461648	463522	-	CATGTGCCAGTCGC	461241	461254	single_sens	394	3'UTR
LmjF21.1240	511808	515596	-	CATGCGCACCCGTA	511591	511604	multiple_sens	204	3'UTR
LmjF21.1250	518860	519669	-	CATGCTTCGATGCT	518711	518724	multiple_sens	136	3'UTR
LmjF21.1260	521277	522779	-	CATGAAACGTGCAG	520381	520394	single_antisens	896	3'UTR
LmjF21.1270	524294	526801	-	CATGTTCTCCTCTG	524122	524135	multiple_antisens	172	3'UTR
LmjF21.1280	530774	532105	-	CATGTCCGGCCATA	530682	530695	single_antisens	92	3'UTR
LmjF21.1295	536316	537137	-	CATGCACGCTCACC	536225	536238	single_sens	78	3'UTR
LmjF21.1330	547309	552087	-	CATGGCAGCCGTCG	546975	546988	multiple_sens	321	3'UTR
LmjF21.1330	547309	552087	-	CATGGCCCCCACGC	546985	546998	multiple_antisens	324	3'UTR
LmjF21.1350	558367	563688	-	CATGTGAGGAGGAG	557449	557462	single_sens	905	3'UTR
LmjF21.1360	564342	565412	-	CATGCTTGGGATCG	563939	563952	single_antisens	403	3'UTR
LmjF21.1440	590890	591555	-	CATGAGCGCAACAA	590659	590672	multiple_antisens	231	3'UTR
LmjF21.1450	593490	596708	-	CATGCAGAACTAGG	592165	592178	single_sens	1312	3'UTR
LmjF21.1460	597263	598798	-	CATGTTGCTGAGGG	597068	597081	single_sens	182	3'UTR
LmjF21.1530	624783	626819	-	CATGCACTACCGAG	625208	625221	single_sens	-438	Inside
LmjF21.1550	637748	638173	-	CATGAGTGGCGAGG	637395	637408	single_sens	340	3'UTR
LmjF21.1550	637748	638173	-	CATGCGCGTGTTTC	637506	637519	single_antisens	242	3'UTR
LmjF21.1550	637748	638173	-	CATGAAACAACTCC	636960	636973	single_sens	775	3'UTR
LmjF21.1550	637748	638173	-	CATGCGCGCACCAT	637496	637509	multiple_sens	239	3'UTR
LmjF21.1550	637748	638173	-	CATGTCAGTGGGCG	637081	637094	single_sens	654	3'UTR
LmjF21.1552	645250	646557	-	CATGAGCCAGGAGG	645600	645613	single_sens	-363	Inside
LmjF21.1552	645250	646557	-	CATGTCGGAGAGAA	644664	644677	single_sens	573	3'UTR
LmjF21.1555	648202	649389	-	CATGAAGAGGGGAG	647973	647986	multiple_antisens	229	3'UTR
LmjF21.1560	639510	641102	-	CATGTGTCTGTGTG	639296	639309	multiple_sens	201	3'UTR
LmjF21.1560	639510	641102	-	CATGCTCACTATGT	638790	638803	single_sens	707	3'UTR
LmjF21.1569	679483	682278	-	CATGCGCGCTTAGA	679116	679129	single_sens	354	3'UTR
LmjF21.1570	685462	687264	-	CATGGCGCTGCGTC	685335	685348	multiple_antisens	127	3'UTR
LmjF21.1590	696336	697745	-	CATGCGGGCGGGAC	695786	695799	single_antisens	550	3'UTR
LmjF21.1610	704613	705095	-	CATGCACACGCACG	704328	704341	multiple_antisens	285	3'UTR
LmjF21.1640	709865	710560	-	CATGTACATCAGCC	709689	709702	multiple_sens	163	3'UTR
LmjF21.1670	717388	718719	-	CATGTGCACCTGTG	717119	717132	multiple_antisens	269	3'UTR
LmjF21.1700	727902	728597	-	CATGTGCCACGAAG	727719	727732	single_sens	170	3'UTR
LmjF21.1700	727902	728597	-	CATGCATATAGTGT	727882	727895	single_sens	7	3'UTR
LmjF21.1710	729355	729828	-	CATGGAGCTTTTAT	729333	729346	single_sens	9	3'UTR
LmjF21.1770	739907	740818	+	CATGAAGTAGGCGG	740809	740822	single_sens	-9	Inside
LmjF21.1790	743419	743988	+	CATGATGTATCTGT	744985	744998	single_sens	997	3'UTR
LmjF21.1800	745525	746094	+	CATGCCCACCTGTG	746470	746483	single_sens	376	3'UTR
LmjF21.1820	749540	749818	+	CATGTGAGGAGGAA	750011	750024	single_sens	193	3'UTR
LmjF21.1820	749540	749818	+	CATGAACAAAAGCG	749844	749857	single_antisens	39	3'UTR
LmjF21.1860	762804	764135	+	CATGGAATCATCGC	765260	765273	single_antisens	1138	3'UTR
LmjF21.1860	762804	764135	+	CATGGATGGAGTTA	765270	765283	single_sens	1135	3'UTR
LmjF22.0020	11185	11619	-	CATGGGGCACTGTG	11598	11611	single_antisens	-413	Inside
LmjF22.0030	12239	12805	-	CATGTCATTTCTCG	12129	12142	single_sens	97	3'UTR
LmjF22.0030	12239	12805	-	CATGGAAATCCGTT	12139	12152	single_antisens	100	3'UTR
LmjF22.0040	13969	14832	-	CATGCAGCCGTGCA	14523	14536	single_sens	-567	Inside
LmjF22.0060	18390	20708	-	CATGGAACAGCAAG	18217	18230	single_antisens	173	3'UTR
LmjF22.0060	18390	20708	-	CATGTGTGGTTGTC	18207	18220	multiple_sens	170	3'UTR
LmjF22.0100	43191	43922	-	CATGTTTGCCGTGT	41955	41968	single_sens	1223	3'UTR
LmjF22.0110	46559	48529	-	CATGGGACGAGACG	45941	45954	single_sens	605	3'UTR
LmjF22.0110	46559	48529	-	CATGGTGTAGAGGA	46020	46033	single_sens	526	3'UTR
LmjF22.0110	46559	48529	-	CATGTGTGATGTGT	46223	46236	multiple_sens	323	3'UTR
LmjF22.0120	50396	51130	-	CATGGAGTAGCTTG	49011	49024	single_sens	1372	3'UTR
LmjF22.0140	59937	61592	-	CATGCGGGTGGGCA	59708	59721	single_sens	216	3'UTR
LmjF22.0240	104858	105847	-	CATGCGTCTTTCTT	104227	104240	single_antisens	631	3'UTR
LmjF22.0260	111820	112668	-	CATGGGTGAGAGCA	110465	110478	single_sens	1342	3'UTR
LmjF22.0280	118747	121272	-	CATGTGTCGTCTCC	118566	118579	single_sens	168	3'UTR
LmjF22.0280	118747	121272	-	CATGCCGGCTTTTG	117661	117674	single_sens	1073	3'UTR
LmjF22.0300	125266	126951	-	CATGGCCCCCAGCC	126213	126226	single_sens	-960	Inside
LmjF22.0300	125266	126951	-	CATGGACGTAGAAG	124732	124745	single_sens	521	3'UTR
LmjF22.0300	125266	126951	-	CATGCTGTTGCGTG	124850	124863	single_sens	403	3'UTR
LmjF22.0350	146834	147586	-	CATGGCAGCTTCGA	147205	147218	single_antisens	-371	Inside
LmjF22.0370	150568	151392	-	CATGCACAACGGCT	150683	150696	single_sens	-128	Inside
LmjF22.0380	152229	156065	-	CATGCGCCAAGCTT	152343	152356	single_sens	-127	Inside
LmjF22.0400	160051	162231	-	CATGTGAGCTGTCG	159495	159508	single_antisens	556	3'UTR
LmjF22.0400	160051	162231	-	CATGGAGCTGGTTT	159485	159498	single_sens	553	3'UTR
LmjF22.0440	175803	179462	-	CATGACGGGAAGCG	175537	175550	multiple_sens	253	3'UTR
LmjF22.0500	196417	197955	-	CATGTCATATCCCG	195457	195470	single_sens	947	3'UTR
LmjF22.0500	196417	197955	-	CATGTCATCCCCAA	195467	195480	single_antisens	950	3'UTR
LmjF22.0510	198694	200439	-	CATGTTCGTCCCTG	198571	198584	single_sens	110	3'UTR
LmjF22.0560	211841	214516	-	CATGCTTTCGCTCG	211537	211550	single_sens	291	3'UTR
LmjF22.0570	216458	217771	-	CATGTCGAACGAGA	217759	217772	single_sens	-1314	Inside
LmjF22.0620	230768	232102	-	CATGAGCCATATGT	229539	229552	single_antisens	1229	3'UTR
LmjF22.0620	230768	232102	-	CATGCTCCATCGTT	229727	229740	single_sens	1028	3'UTR
LmjF22.0620	230768	232102	-	CATGAATACCTTGT	229480	229493	single_sens	1275	3'UTR
LmjF22.0630	234280	237705	-	CATGCGTGTCCGGG	233377	233390	single_sens	890	3'UTR
LmjF22.0650	250101	251603	-	CATGGCGGTAGTGG	248965	248978	single_sens	1123	3'UTR
LmjF22.0660	253270	256593	-	CATGTTTGCGTCTG	252242	252255	single_antisens	1028	3'UTR
LmjF22.0680	260831	261130	-	CATGATCCGGCAGC	260498	260511	multiple_sens	320	3'UTR
LmjF22.0680	260831	261130	-	CATGCGCAGACACA	260540	260553	multiple_antisens	291	3'UTR
LmjF22.0780	318195	319064	-	CATGGGTCCAGCAG	317334	317347	single_antisens	861	3'UTR
LmjF22.0790	319850	321847	-	CATGAGTATGACGC	319474	319487	single_sens	363	3'UTR
LmjF22.0800	323577	324641	+	CATGACAACAAAAA	324790	324803	multiple_antisens	162	3'UTR
LmjF22.0880	357174	359288	+	CATGCACCACAAAA	359761	359774	single_antisens	486	3'UTR
LmjF22.0890	360334	360702	+	CATGACTTAGTGAA	362013	362026	single_sens	1311	3'UTR
LmjF22.0890	360334	360702	+	CATGGGTGCGTGAG	361389	361402	single_sens	687	3'UTR
LmjF22.0890	360334	360702	+	CATGTGCACGCGTT	361304	361317	single_antisens	615	3'UTR
LmjF22.0970	398859	404789	+	CATGATCTGCGCGT	404912	404925	multiple_sens	123	3'UTR
LmjF22.0980	407705	409825	+	CATGCGGGCAAGCA	410145	410158	single_antisens	333	3'UTR
LmjF22.1000	416075	417835	+	CATGCGTGCACGCG	418038	418051	multiple_sens	203	3'UTR
LmjF22.1010	420068	421810	+	CATGATGCGGACGA	421045	421058	single_sens	-765	Inside
LmjF22.1020	424020	425342	+	CATGAGCAAGCGCA	425559	425572	multiple_sens	217	3'UTR
LmjF22.1080	444667	445425	+	CATGCGTACACGCA	445645	445658	multiple_sens	220	3'UTR
LmjF22.1090	446716	448824	+	CATGTACGCATAGA	449491	449504	single_sens	667	3'UTR
LmjF22.1250	517760	519118	-	CATGGCATCGACCT	517507	517520	multiple_antisens	253	3'UTR
LmjF22.1260	520250	523513	-	CATGCTGTCTGCTG	519898	519911	single_sens	339	3'UTR
LmjF22.1280	527771	528946	-	CATGACGCAACTGT	526605	526618	single_sens	1153	3'UTR
LmjF22.1280	527771	528946	-	CATGTCGCCATCCC	526585	526598	single_sens	1173	3'UTR
LmjF22.1300	534353	534964	-	CATGCGTGTCTCGA	533554	533567	single_sens	786	3'UTR
LmjF22.1320	545651	551791	-	CATGTGCCTGCTTG	545371	545384	single_sens	267	3'UTR
LmjF22.1360	572577	573665	-	CATGTCCGCAGGCG	572389	572402	multiple_sens	175	3'UTR
LmjF22.1380	578703	579506	-	CATGTATGGTGCCC	577727	577740	single_sens	963	3'UTR
LmjF22.1430	592596	592931	-	CATGAGATTCAGCT	592448	592461	multiple_sens	135	3'UTR
LmjF22.1440	597763	599286	-	CATGCCTCTCTGTG	597036	597049	single_sens	714	3'UTR
LmjF22.1440	597763	599286	-	CATGCTCAGCCCTT	597362	597375	single_antisens	401	3'UTR
LmjF22.1450	600019	600708	-	CATGTGATCCCAGG	600056	600069	single_sens	-50	Inside
LmjF22.1480	605241	605990	-	CATGTGGCCACAGA	605209	605222	single_sens	19	3'UTR
LmjF22.1500	613982	617245	+	CATGAGGTGCAGAT	617619	617632	single_sens	374	3'UTR
LmjF22.1520	621188	621715	+	CATGATGCAAACCG	622102	622115	single_sens	387	3'UTR
LmjF22.1530	622322	623056	+	CATGATTCGCGACG	623306	623319	multiple_sens	250	3'UTR
LmjF22.1580	642741	643832	+	CATGGAGATTGCCA	643637	643650	single_sens	-195	Inside
LmjF22.1580	642741	643832	+	CATGAACGGGACCC	643287	643300	single_sens	-545	Inside
LmjF22.1600	652273	654708	+	CATGCGCGTGCGTG	654939	654952	multiple_sens	231	3'UTR
LmjF22.1630	673560	674576	+	CATGCGTCTGTCGC	675559	675572	single_sens	983	3'UTR
LmjF22.1640	676149	676460	+	CATGCTCGCGTGTG	676774	676787	multiple_sens	314	3'UTR
LmjF22.1640	676149	676460	+	CATGACAATGCGCT	676811	676824	single_sens	351	3'UTR
LmjF22.1660	679507	681357	+	CATGAGTGCCCGCC	682375	682388	single_sens	1018	3'UTR
LmjF22.1670	684197	686956	+	CATGTGGGTGCGGA	685737	685750	single_sens	-1219	Inside
LmjF22.1670	684197	686956	+	CATGAAGAGCAGCG	687209	687222	multiple_sens	253	3'UTR
LmjF23.0080	16642	17901	+	CATGCGGAGCACCT	18039	18052	multiple_antisens	151	3'UTR
LmjF23.0130	42268	42771	+	CATGTGGCCTCGAC	43857	43870	single_antisens	1099	3'UTR
LmjF23.0170	53599	54282	+	CATGCGTGAGGATG	54502	54515	single_sens	220	3'UTR
LmjF23.0200	61656	62147	+	CATGAGCAAAAAGG	63017	63030	single_sens	870	3'UTR
LmjF23.0240	88362	88931	+	CATGCACACTCTCG	89268	89281	single_antisens	350	3'UTR
LmjF23.0240	88362	88931	+	CATGCACACACATT	89128	89141	multiple_sens	197	3'UTR
LmjF23.0270	101916	102782	+	CATGGCTGCGCTCA	103084	103097	single_antisens	315	3'UTR
LmjF23.0300	110159	111397	+	CATGTGCGCACGTT	111722	111735	multiple_sens	325	3'UTR
LmjF23.0300	110159	111397	+	CATGCATATACACG	111578	111591	multiple_antisens	194	3'UTR
LmjF23.0310	112836	116756	+	CATGCGCGAGCGTT	116810	116823	single_sens	54	3'UTR
LmjF23.0320	118196	119017	+	CATGTTTGGTGTGC	119312	119325	single_sens	295	3'UTR
LmjF23.0330	120029	120691	+	CATGAGACTGCGCG	120849	120862	multiple_sens	158	3'UTR
LmjF23.0350	125084	125968	+	CATGCTGATCCTGC	126233	126246	single_sens	265	3'UTR
LmjF23.0355	126855	127928	+	CATGTAGGACAGGT	128085	128098	single_sens	157	3'UTR
LmjF23.0370	135656	136012	+	CATGTGATGCCCAC	137293	137306	single_antisens	1294	3'UTR
LmjF23.0440	162691	163644	+	CATGGAGGCGGCGA	163949	163962	multiple_antisens	318	3'UTR
LmjF23.0460	174520	175317	+	CATGCGAACGACAG	175466	175479	single_sens	149	3'UTR
LmjF23.0480	178210	182394	+	CATGACAGCACCAT	183649	183662	single_sens	1255	3'UTR
LmjF23.0490	185525	186361	+	CATGGGCTAACCGA	187081	187094	single_sens	720	3'UTR
LmjF23.0520	191602	192666	+	CATGGCGAGCGCAC	193332	193345	single_antisens	679	3'UTR
LmjF23.0530	194307	195164	+	CATGCAGCGCTACG	195482	195495	multiple_sens	318	3'UTR
LmjF23.0540	196813	198930	+	CATGCAGTGCTCCT	199414	199427	single_sens	484	3'UTR
LmjF23.0542	200533	201453	+	CATGCGGAGAAATC	201711	201724	single_sens	258	3'UTR
LmjF23.0542	200533	201453	+	CATGTCGGAGAGGA	201701	201714	multiple_antisens	261	3'UTR
LmjF23.0550	251017	254151	-	CATGTGCTCGTCGT	254048	254061	single_sens	-3044	Inside
LmjF23.0570	262968	266210	-	CATGTCAGTCGGTC	262432	262445	single_sens	523	3'UTR
LmjF23.0570	262968	266210	-	CATGTGATTGGTTA	262468	262481	single_antisens	500	3'UTR
LmjF23.0570	262968	266210	-	CATGTGCATCTATG	262214	262227	single_sens	741	3'UTR
LmjF23.0620	285650	287692	-	CATGAATCAGAATC	284344	284357	single_antisens	1306	3'UTR
LmjF23.0620	285650	287692	-	CATGTGCGCTTCTG	284677	284690	single_sens	960	3'UTR
LmjF23.0620	285650	287692	-	CATGCATCTGCGAG	284599	284612	single_sens	1038	3'UTR
LmjF23.0650	311622	312275	-	CATGAAGGGACGCG	311463	311476	multiple_sens	146	3'UTR
LmjF23.0670	318614	319738	-	CATGCGAACAACCA	317982	317995	single_sens	619	3'UTR
LmjF23.0670	318614	319738	-	CATGCAACGTCACC	318073	318086	single_sens	528	3'UTR
LmjF23.0800	397375	398043	-	CATGACGTGCCGGC	397565	397578	single_sens	-203	Inside
LmjF23.0820	402105	403646	-	CATGCTCTGGTCTC	401803	401816	multiple_antisens	302	3'UTR
LmjF23.0850	424142	426472	-	CATGCTGCACACCG	423932	423945	multiple_sens	197	3'UTR
LmjF23.0860	427612	428634	-	CATGAGCGAACGCA	427743	427756	single_sens	-144	Inside
LmjF23.0950	457240	458937	-	CATGGGCGTGTGGT	457129	457142	single_sens	98	3'UTR
LmjF23.0960	460545	462620	-	CATGCGCGCAACCC	460195	460208	single_antisens	350	3'UTR
LmjF23.0960	460545	462620	-	CATGCCGCGAAAGC	460495	460508	single_antisens	50	3'UTR
LmjF23.1000	475615	476313	-	CATGTTTGCCTTTT	475243	475256	single_sens	359	3'UTR
LmjF23.1035	510155	512242	-	CATGCCTGCGATTG	509748	509761	single_sens	394	3'UTR
LmjF23.1035	510155	512242	-	CATGCACGCGTGGG	509949	509962	multiple_sens	193	3'UTR
LmjF23.1055	514986	516041	-	CATGTGGAGTGCTG	514892	514905	single_sens	81	3'UTR
LmjF23.1090	519087	521105	-	CATGGACGGTATCG	518476	518489	single_antisens	611	3'UTR
LmjF23.1120	533246	535090	-	CATGAAAACGAATC	532347	532360	single_sens	886	3'UTR
LmjF23.1130	536958	538289	-	CATGAACACGCAAC	536582	536595	single_sens	363	3'UTR
LmjF23.1160	555405	555776	+	CATGTCGATTTTTA	555590	555603	single_sens	-186	Inside
LmjF23.1165	556062	557594	+	CATGAGATTTCAGC	557511	557524	single_sens	-83	Inside
LmjF23.1180	560276	560641	+	CATGCACATCCGGC	560781	560794	multiple_antisens	153	3'UTR
LmjF23.1180	560276	560641	+	CATGTGAATGCGTA	560791	560804	single_sens	150	3'UTR
LmjF23.1190	558816	559871	+	CATGTTCACAGCTC	559490	559503	single_sens	-381	Inside
LmjF23.1200	564754	566223	+	CATGCCGCGTGCGT	566677	566690	single_sens	454	3'UTR
LmjF23.1200	564754	566223	+	CATGAATTGTGCGA	566579	566592	single_sens	356	3'UTR
LmjF23.1210	567259	568221	+	CATGCGTGACTGCA	568936	568949	single_sens	715	3'UTR
LmjF23.1220	569635	571290	+	CATGTTTGTGGGTC	572514	572527	single_sens	1224	3'UTR
LmjF23.1230	573573	573806	+	CATGGAAGGAGCCA	574257	574270	single_sens	451	3'UTR
LmjF23.1240	574975	577131	+	CATGCCTGGTGACG	577498	577511	single_sens	367	3'UTR
LmjF23.1250	578475	582533	+	CATGTGGCGCACTG	583586	583599	single_sens	1053	3'UTR
LmjF23.1250	578475	582533	+	CATGCTCTTCGACT	582633	582646	single_sens	100	3'UTR
LmjF23.1263	591232	592041	+	CATGCAACAGGGCC	591747	591760	single_sens	-294	Inside
LmjF23.1280	604831	608298	+	CATGAGTTTCACGA	605506	605519	single_sens	-2792	Inside
LmjF23.1290	612105	614177	+	CATGGTGGTGCTCG	614123	614136	single_sens	-54	Inside
LmjF23.1310	620483	634759	+	CATGCTGATCCTCC	635573	635586	single_sens	814	3'UTR
LmjF23.1320	636226	636795	+	CATGGCTGGTCGGA	637173	637186	single_sens	378	3'UTR
LmjF23.1320	636226	636795	+	CATGGATCACGCTC	637034	637047	single_sens	239	3'UTR
LmjF23.1340	648164	650245	+	CATGCGCGCCGCCA	650372	650385	multiple_sens	127	3'UTR
LmjF23.1360	654362	655609	+	CATGGTGGTGTTGC	656638	656651	single_sens	1029	3'UTR
LmjF23.1360	654362	655609	+	CATGTCAACGTCTG	655819	655832	multiple_antisens	223	3'UTR
LmjF23.1390	670228	670725	+	CATGCAGGGACCGC	670880	670893	single_sens	155	3'UTR
LmjF23.1400	671402	672043	+	CATGCGCACGTTTG	672265	672278	multiple_antisens	235	3'UTR
LmjF23.1440	717673	718284	+	CATGAACAAGCAAA	719186	719199	single_antisens	915	3'UTR
LmjF23.1470	731831	732493	+	CATGGCTGATTCGA	732734	732747	multiple_antisens	254	3'UTR
LmjF23.1590	213199	214596	+	CATGCCGGTCCCCA	214837	214850	multiple_sens	241	3'UTR
LmjF23.1610	218784	219887	+	CATGCTAGATGCAC	220196	220209	single_sens	309	3'UTR
LmjF23.1610	218784	219887	+	CATGTAGAGGCACA	220131	220144	single_antisens	257	3'UTR
LmjF23.1630	223059	224855	+	CATGCAGCGGCTGA	224822	224835	single_sens	-33	Inside
LmjF23.1650	241487	241960	-	CATGTCTGATGGTC	241365	241378	single_sens	109	3'UTR
LmjF23.1650	241487	241960	-	CATGCCCACACCCA	241375	241388	single_antisens	112	3'UTR
LmjF23.1665	246926	247636	-	CATGCATATATTGT	246159	246172	single_sens	754	3'UTR
LmjF23.1710	698237	700276	+	CATGGCACGACTTC	700743	700756	single_antisens	480	3'UTR
LmjF23.1715	701104	701496	+	CATGCGTAGAGGCT	701606	701619	single_sens	110	3'UTR
LmjF23.1730	704033	705256	+	CATGCGCAAGCACG	705548	705561	multiple_antisens	305	3'UTR
LmjF23.1730	704033	705256	+	CATGTTTGTGTTGC	705558	705571	multiple_sens	302	3'UTR
LmjF24.0040	9459	9959	+	CATGAATTCATAGG	9970	9983	single_sens	11	3'UTR
LmjF24.0050	10422	11822	+	CATGCGTTGAGCGA	11883	11896	single_sens	61	3'UTR
LmjF24.0060	12399	13643	+	CATGGCGCTTTACA	14080	14093	single_sens	437	3'UTR
LmjF24.0140	27730	28914	+	CATGTGTCCGAACC	29353	29366	single_sens	439	3'UTR
LmjF24.0140	27730	28914	+	CATGATACGTCGCG	29343	29356	single_antisens	442	3'UTR
LmjF24.0150	29857	30519	+	CATGGGACCGTAGT	31841	31854	single_sens	1322	3'UTR
LmjF24.0160	32295	33164	+	CATGCGGCTCTGCA	33621	33634	single_antisens	470	3'UTR
LmjF24.0180	35683	37290	+	CATGCTGGCGGGTC	36855	36868	single_sens	-435	Inside
LmjF24.0200	43931	44848	+	CATGAGTGCTACGC	44528	44541	single_sens	-320	Inside
LmjF24.0210	45650	46651	+	CATGTTTAGCGTAA	46884	46897	single_sens	233	3'UTR
LmjF24.0280	74278	76338	+	CATGGGCGGGCGAG	75744	75757	single_antisens	-581	Inside
LmjF24.0280	74278	76338	+	CATGCGTGCGCTGG	76446	76459	multiple_antisens	121	3'UTR
LmjF24.0280	74278	76338	+	CATGGGTGAGCGCG	74937	74950	single_antisens	-1388	Inside
LmjF24.0280	74278	76338	+	CATGGCTTCAGGAA	75259	75272	single_antisens	-1066	Inside
LmjF24.0310	90370	91329	+	CATGTGTGCGGGAT	91440	91453	multiple_antisens	124	3'UTR
LmjF24.0330	99386	102508	+	CATGGCAGAGGACC	100675	100688	single_sens	-1833	Inside
LmjF24.0340	103426	106347	+	CATGTCGTGTGTCA	106564	106577	single_sens	217	3'UTR
LmjF24.0350	107312	108103	+	CATGTCTGTAGCTT	108781	108794	single_antisens	691	3'UTR
LmjF24.0360	110766	112568	+	CATGGAGCTCACTC	113880	113893	single_antisens	1325	3'UTR
LmjF24.0370	117749	119044	+	CATGCGGAGACGCC	119316	119329	multiple_sens	272	3'UTR
LmjF24.0390	126697	128565	+	CATGGTCAGTGAAA	128973	128986	single_sens	408	3'UTR
LmjF24.0420	137491	138414	+	CATGCTCACGTGCG	138700	138713	multiple_sens	286	3'UTR
LmjF24.0470	162209	163471	+	CATGAGGCAGCGGC	163592	163605	single_sens	121	3'UTR
LmjF24.0480	167294	170956	+	CATGCCTCTCTCAC	171134	171147	multiple_sens	178	3'UTR
LmjF24.0530	188259	188942	+	CATGCCGCTTCAGG	189358	189371	single_sens	416	3'UTR
LmjF24.0540	190313	191701	+	CATGCAGGCAGCGC	191872	191885	multiple_sens	171	3'UTR
LmjF24.0555	196436	196711	+	CATGTGTGCGTAGG	196925	196938	single_antisens	227	3'UTR
LmjF24.0620	216856	219285	+	CATGTTACAGCGCG	220077	220090	single_antisens	805	3'UTR
LmjF24.0620	216856	219285	+	CATGCCTCAGGCAC	220087	220100	single_sens	802	3'UTR
LmjF24.0630	220526	220846	+	CATGTTACGTCGTG	221493	221506	single_sens	647	3'UTR
LmjF24.0640	222900	224633	+	CATGTCAAACACCG	225848	225861	single_sens	1215	3'UTR
LmjF24.0640	222900	224633	+	CATGTCGCCTTTGC	224723	224736	single_antisens	103	3'UTR
LmjF24.0680	240034	241677	+	CATGACGAGGAGCA	241624	241637	single_sens	-53	Inside
LmjF24.0790	277309	279057	+	CATGCGCGGTTCCC	279320	279333	single_sens	263	3'UTR
LmjF24.0790	277309	279057	+	CATGTGTGTGCACG	279306	279319	multiple_antisens	262	3'UTR
LmjF24.0800	279838	281646	+	CATGACTGCCCCTC	281834	281847	single_sens	188	3'UTR
LmjF24.0820	285401	293614	+	CATGGTGTCTGGCC	294492	294505	single_sens	878	3'UTR
LmjF24.0860	302714	303748	+	CATGTATGCCGTCT	303928	303941	single_antisens	193	3'UTR
LmjF24.0860	302714	303748	+	CATGAATAGGGTCG	304017	304030	single_sens	269	3'UTR
LmjF24.0870	304446	305129	+	CATGGAAAGCACGC	305912	305925	single_sens	783	3'UTR
LmjF24.0940	325939	326286	+	CATGTTGCTTCGTA	326697	326710	single_sens	411	3'UTR
LmjF24.0970	333214	335505	+	CATGTCGGTGTGCA	336601	336614	single_sens	1096	3'UTR
LmjF24.0980	336861	341627	+	CATGTCTGTAGGTG	341646	341659	single_sens	19	3'UTR
LmjF24.0990	342392	344377	+	CATGTGGTGTAGTG	344559	344572	single_sens	182	3'UTR
LmjF24.1000	345088	346734	+	CATGCACCCACGCG	347024	347037	multiple_antisens	303	3'UTR
LmjF24.1030	353672	354304	+	CATGTACAGCCATT	354720	354733	single_sens	416	3'UTR
LmjF24.1050	359534	363358	+	CATGGGGAGGGGGG	363543	363556	multiple_antisens	198	3'UTR
LmjF24.1060	363857	365641	+	CATGTGTCTCCTTT	365936	365949	multiple_sens	295	3'UTR
LmjF24.1080	375461	376771	+	CATGCGTCGCTCAA	377940	377953	single_sens	1169	3'UTR
LmjF24.1090	378372	379928	+	CATGTATAAGCAGG	380687	380700	single_sens	759	3'UTR
LmjF24.1090	378372	379928	+	CATGTCCGGTTGGG	380775	380788	single_antisens	860	3'UTR
LmjF24.1090	378372	379928	+	CATGAGCGCCTGAA	380785	380798	single_sens	857	3'UTR
LmjF24.1120	393944	396682	+	CATGTACAGTGCAG	397079	397092	single_sens	397	3'UTR
LmjF24.1125	398261	400669	+	CATGGTCGCTCTGC	400795	400808	single_sens	126	3'UTR
LmjF24.1140	405342	406991	+	CATGGCAAGTGGTG	406711	406724	single_sens	-280	Inside
LmjF24.1160	413564	416707	+	CATGCGTTCTTTGC	417482	417495	single_sens	775	3'UTR
LmjF24.1180	424755	425513	+	CATGCCGTCTTTTC	426145	426158	single_antisens	645	3'UTR
LmjF24.1260	447237	447755	+	CATGGGATGGGTCC	449031	449044	single_sens	1276	3'UTR
LmjF24.1260	447237	447755	+	CATGATGGACAAGG	448881	448894	single_sens	1126	3'UTR
LmjF24.1290	458532	462806	+	CATGCACGGTGCAA	463032	463045	single_sens	226	3'UTR
LmjF24.1310	471082	471846	+	CATGTACGGAGACA	471883	471896	single_sens	37	3'UTR
LmjF24.1315	472098	472826	+	CATGGGCCTAGTCC	472763	472776	single_sens	-63	Inside
LmjF24.1330	473998	474255	+	CATGATTTGTCGGA	474314	474327	single_sens	59	3'UTR
LmjF24.1340	474692	477370	+	CATGTAGACTCCAT	477364	477377	single_sens	-6	Inside
LmjF24.1350	477872	480538	+	CATGCTTCCGTCTA	480854	480867	single_sens	316	3'UTR
LmjF24.1410	500310	503024	+	CATGCGCAGAAAAA	503270	503283	multiple_sens	246	3'UTR
LmjF24.1420	504048	508160	+	CATGCCGTGGTGCG	509338	509351	single_sens	1178	3'UTR
LmjF24.1420	504048	508160	+	CATGCAGTAGAACA	508687	508700	single_sens	527	3'UTR
LmjF24.1480	549270	551168	+	CATGGGGAAGTCTC	551009	551022	single_sens	-159	Inside
LmjF24.1500	554362	554874	+	CATGGACTCTGTTA	555224	555237	single_sens	350	3'UTR
LmjF24.1520	558698	562156	+	CATGTGCGTCCGCG	561955	561968	single_sens	-201	Inside
LmjF24.1520	558698	562156	+	CATGCAGAGCGAGG	562396	562409	multiple_sens	240	3'UTR
LmjF24.1550	571536	574427	+	CATGTCCGAGCCGG	574646	574659	single_sens	219	3'UTR
LmjF24.1610	605070	605429	+	CATGGCGACGCACA	605714	605727	multiple_antisens	298	3'UTR
LmjF24.1630	610677	612500	+	CATGTGCACGCGCG	612643	612656	multiple_sens	143	3'UTR
LmjF24.1630	610677	612500	+	CATGCGTCCGTGAG	612619	612632	single_antisens	132	3'UTR
LmjF24.1650	623942	625546	-	CATGTGTCCACCGC	624264	624277	single_sens	-335	Inside
LmjF24.1680	629940	631280	-	CATGCGCTGCGGAA	629853	629866	single_sens	74	3'UTR
LmjF24.1690	632574	633713	-	CATGCTACGGCCTC	631642	631655	single_sens	919	3'UTR
LmjF24.1710	637601	638179	-	CATGTCCCGGACCC	636937	636950	single_sens	651	3'UTR
LmjF24.1710	637601	638179	-	CATGCTGTGTGCGC	637397	637410	multiple_antisens	204	3'UTR
LmjF24.1750	653341	655557	-	CATGAAAACGGGTG	653089	653102	multiple_sens	239	3'UTR
LmjF24.1760	656453	657265	-	CATGGATAGAAGAG	656355	656368	single_sens	85	3'UTR
LmjF24.1760	656453	657265	-	CATGGCACCTCTGT	656173	656186	multiple_sens	267	3'UTR
LmjF24.1790	668545	669210	-	CATGTGCGTGCGTG	668250	668263	multiple_antisens	295	3'UTR
LmjF24.1790	668545	669210	-	CATGCACACCCTCC	668362	668375	multiple_sens	170	3'UTR
LmjF24.1810	671321	672643	-	CATGACGCGTGAAG	671171	671184	single_sens	137	3'UTR
LmjF24.1840	677398	678234	-	CATGTAGCAACCTC	677282	677295	single_sens	103	3'UTR
LmjF24.1880	695200	697998	-	CATGAATTCATATT	694767	694780	single_antisens	433	3'UTR
LmjF24.1970	733898	736165	-	CATGGCAAGTAGAG	733525	733538	single_sens	360	3'UTR
LmjF24.1980	737477	738277	-	CATGTGAAGGACAG	736696	736709	single_sens	768	3'UTR
LmjF24.1990	739252	740310	-	CATGTACAGTGCGT	739194	739207	single_sens	45	3'UTR
LmjF24.2000	740707	742485	-	CATGCGCAGCGCAA	741192	741205	single_sens	-498	Inside
LmjF24.2020	747173	751510	-	CATGCCGTTGCCTC	746936	746949	single_sens	224	3'UTR
LmjF24.2020	747173	751510	-	CATGGTACCTGGTC	747082	747095	single_sens	78	3'UTR
LmjF24.2020	747173	751510	-	CATGCTGGTGCAGT	747379	747392	single_sens	-219	Inside
LmjF24.2030	752839	753618	-	CATGCTCCGATGGC	752547	752560	multiple_antisens	292	3'UTR
LmjF24.2040	754623	754889	-	CATGGGTGGCGAAG	754361	754374	multiple_sens	249	3'UTR
LmjF24.2045	755882	756397	-	CATGGAAGCCTTCA	755440	755453	single_sens	429	3'UTR
LmjF24.2045	755882	756397	-	CATGACGCACACGT	756282	756295	single_sens	-413	Inside
LmjF24.2050	757560	757991	-	CATGCAACAGATGG	757565	757578	single_sens	-18	Inside
LmjF24.2060	760085	762100	-	CATGCACACGCGTG	759848	759861	multiple_antisens	237	3'UTR
LmjF24.2080	765163	765825	-	CATGCGTCCACCGC	765030	765043	single_sens	120	3'UTR
LmjF24.2080	765163	765825	-	CATGGGGGTGTGAT	765040	765053	single_sens	110	3'UTR
LmjF24.2080	765163	765825	-	CATGCAACGGAAAA	764878	764891	single_sens	272	3'UTR
LmjF24.2080	765163	765825	-	CATGTGTTTCAAGC	764888	764901	single_antisens	275	3'UTR
LmjF24.2100	768642	769574	-	CATGTGAGGAGGTC	768635	768648	single_sens	-6	Inside
LmjF24.2120	774944	778540	-	CATGGAAGATGCCT	774519	774532	single_antisens	425	3'UTR
LmjF24.2140	781691	782671	-	CATGGTCGGCGTGT	781569	781582	single_sens	109	3'UTR
LmjF24.2170	793837	796887	-	CATGCCACGGCGTA	793221	793234	single_sens	603	3'UTR
LmjF24.2190	802755	803498	-	CATGTTGACTGAGG	802760	802773	single_sens	-18	Inside
LmjF24.2200	804184	804924	-	CATGGACAGTGCGG	803948	803961	multiple_sens	223	3'UTR
LmjF24.2210	808319	808813	-	CATGAAAGGAAACA	808131	808144	multiple_antisens	188	3'UTR
LmjF24.2210	808319	808813	-	CATGATCCACCACC	808182	808195	single_antisens	137	3'UTR
LmjF24.2210	808319	808813	-	CATGATTCGAGAAA	808811	808824	single_antisens	-492	Inside
LmjF24.2210	808319	808813	-	CATGGCAGGCTGCG	808172	808185	single_sens	134	3'UTR
LmjF24.2220	809546	810739	-	CATGGTCGCCCTCT	809411	809424	single_sens	122	3'UTR
LmjF24.2250	818187	819542	-	CATGTACACACACC	817949	817962	multiple_antisens	238	3'UTR
LmjF24.2270	822302	823138	-	CATGACGGAGAGTA	822080	822093	single_sens	209	3'UTR
LmjF24.2270	822302	823138	-	CATGCCAAAGGGCC	822339	822352	single_sens	-50	Inside
LmjF24.2280	824071	826512	-	CATGGAGGGGTGGG	823253	823266	single_sens	805	3'UTR
LmjF24.2290	827249	829483	-	CATGTTACGTTCGC	827664	827677	single_sens	-428	Inside
LmjF24.2300	830240	830950	-	CATGGGTTGCACAG	830146	830159	single_sens	81	3'UTR
LmjF24.2330	834475	835251	-	CATGCCACTGTCAT	834255	834268	single_sens	207	3'UTR
LmjF25.0020	12292	12975	-	CATGCGGCTTGCCC	12375	12388	single_sens	-96	Inside
LmjF25.0040	15712	19515	-	CATGGTTGCCTCTC	15532	15545	single_sens	167	3'UTR
LmjF25.0070	23733	24626	-	CATGTACATAGTGT	22487	22500	single_sens	1233	3'UTR
LmjF25.0070	23733	24626	-	CATGCTGTGAATAA	22961	22974	single_antisens	772	3'UTR
LmjF25.0080	26288	27922	-	CATGTGCGGCAGAG	25404	25417	single_sens	871	3'UTR
LmjF25.0090	30308	30670	-	CATGGGCTTCTCAC	30007	30020	multiple_sens	288	3'UTR
LmjF25.0150	44888	47029	-	CATGCCGCTGCCGC	44709	44722	multiple_sens	166	3'UTR
LmjF25.0170	49753	52239	-	CATGACACATCCAC	49367	49380	single_sens	373	3'UTR
LmjF25.0190	58190	58891	-	CATGCTGGTGGTCT	57170	57183	single_sens	1007	3'UTR
LmjF25.0190	58190	58891	-	CATGGCGTTGACCG	57374	57387	single_sens	803	3'UTR
LmjF25.0200	60089	64219	-	CATGCCGTCGCGGA	59401	59414	single_sens	675	3'UTR
LmjF25.0200	60089	64219	-	CATGCAGCACGGGC	62636	62649	single_sens	-2560	Inside
LmjF25.0220	69663	71804	-	CATGGAGTCCTACT	69413	69426	single_sens	237	3'UTR
LmjF25.0230	73270	74256	-	CATGAGACAAGAAA	73013	73026	multiple_antisens	257	3'UTR
LmjF25.0250	76266	78899	-	CATGAAACGCAAAA	78278	78291	single_antisens	-2012	Inside
LmjF25.0250	76266	78899	-	CATGCCTTCGCGCT	76156	76169	single_sens	97	3'UTR
LmjF25.0260	79761	80030	-	CATGCGCTTGCGGG	79471	79484	multiple_sens	277	3'UTR
LmjF25.0305	97537	97809	-	CATGGGAGGGGGAC	97346	97359	single_sens	178	3'UTR
LmjF25.0330	104224	106281	-	CATGATTGTCTTGA	103596	103609	single_sens	615	3'UTR
LmjF25.0340	111184	113169	-	CATGCTCCGTGTGC	111000	111013	single_sens	171	3'UTR
LmjF25.0350	114860	117484	-	CATGGAAATTCAAG	114463	114476	single_sens	384	3'UTR
LmjF25.0350	114860	117484	-	CATGTGTTGGGGTG	113969	113982	single_antisens	891	3'UTR
LmjF25.0350	114860	117484	-	CATGAGCGGATCTA	114563	114576	single_sens	284	3'UTR
LmjF25.0370	119540	120079	-	CATGCGAGCCCTTC	118892	118905	single_sens	635	3'UTR
LmjF25.0380	120981	123542	-	CATGCACACGCGGG	120783	120796	single_sens	185	3'UTR
LmjF25.0400	126449	126751	-	CATGCTTGATCGGA	125994	126007	single_sens	442	3'UTR
LmjF25.0410	128189	129076	-	CATGTCGCCCCAGA	127424	127437	single_sens	752	3'UTR
LmjF25.0410	128189	129076	-	CATGGTGCCCATTG	127155	127168	single_sens	1021	3'UTR
LmjF25.0430	136951	140004	-	CATGTGCACGGAGA	136680	136693	multiple_sens	258	3'UTR
LmjF25.0480	156676	161202	-	CATGCTCTGTGATG	156575	156588	single_sens	88	3'UTR
LmjF25.0550	200527	202560	-	CATGCAGTTCATTG	199866	199879	single_sens	648	3'UTR
LmjF25.0550	200527	202560	-	CATGACGACTCCGT	200243	200256	single_sens	271	3'UTR
LmjF25.0560	203627	204220	-	CATGCGGTTGTTGC	203446	203459	multiple_sens	168	3'UTR
LmjF25.0590	209162	209710	-	CATGTGTACGCTCG	208312	208325	single_sens	837	3'UTR
LmjF25.0600	212271	213518	-	CATGTCTCCGTCTC	211516	211529	single_sens	742	3'UTR
LmjF25.0610	214577	218992	-	CATGGAACGAAAAA	214014	214027	single_antisens	563	3'UTR
LmjF25.0610	214577	218992	-	CATGTGTGTGGTGT	213822	213835	single_antisens	755	3'UTR
LmjF25.0640	228588	229076	-	CATGATCTGAGTTT	228193	228206	single_sens	382	3'UTR
LmjF25.0650	229571	231571	-	CATGTGAAGCACAC	229564	229577	single_sens	-6	Inside
LmjF25.0660	232489	232776	-	CATGTATGGTCAAG	232296	232309	single_sens	180	3'UTR
LmjF25.0670	235730	237511	-	CATGTGTGCATAGC	235435	235448	multiple_antisens	295	3'UTR
LmjF25.0690	253356	256592	-	CATGGCTGTTGCCC	253779	253792	single_antisens	-423	Inside
LmjF25.0715	265928	266770	-	CATGGTGTGGGCCG	265380	265393	single_sens	535	3'UTR
LmjF25.0715	265928	266770	-	CATGCTGCGAGAGC	265749	265762	multiple_sens	166	3'UTR
LmjF25.0730	270209	270709	+	CATGCTCCAGTGCC	270814	270827	single_sens	105	3'UTR
LmjF25.0730	270209	270709	+	CATGCCTGAAGACG	271380	271393	single_sens	671	3'UTR
LmjF25.0740	272225	275503	+	CATGCATACATATA	275793	275806	multiple_sens	290	3'UTR
LmjF25.0760	285377	286423	+	CATGAGCGAAGCGA	286582	286595	single_sens	159	3'UTR
LmjF25.0770	286877	288427	+	CATGTGGTGTGTGT	288725	288738	multiple_sens	298	3'UTR
LmjF25.0780	291323	292246	+	CATGTAAGCGCGCG	292647	292660	single_sens	401	3'UTR
LmjF25.0800	300560	301291	+	CATGGCGCAGGCTC	301837	301850	single_sens	546	3'UTR
LmjF25.0820	310858	311241	+	CATGAACAATGAGG	311383	311396	single_sens	142	3'UTR
LmjF25.0820	310858	311241	+	CATGCGCACACACG	311534	311547	multiple_antisens	306	3'UTR
LmjF25.0830	314252	317449	+	CATGGAGCGAGAGA	318119	318132	single_antisens	683	3'UTR
LmjF25.0850	323814	327257	+	CATGCATACGTGTG	327392	327405	multiple_sens	135	3'UTR
LmjF25.0870	336029	336907	+	CATGATCGGCTAGT	336895	336908	single_sens	-12	Inside
LmjF25.0890	343153	343911	+	CATGCCCACTTTCA	343928	343941	single_antisens	30	3'UTR
LmjF25.0930	353771	354559	+	CATGTGCGCCGGCA	354786	354799	multiple_sens	227	3'UTR
LmjF25.0960	359890	361233	+	CATGCAGGCTCCCC	361906	361919	single_antisens	686	3'UTR
LmjF25.0960	359890	361233	+	CATGCTAGCCTCGC	360660	360673	single_sens	-573	Inside
LmjF25.0980	367266	381323	+	CATGAGAAGGGAGG	381487	381500	multiple_antisens	177	3'UTR
LmjF25.0980	367266	381323	+	CATGTCCGCTCCCC	382215	382228	single_antisens	905	3'UTR
LmjF25.0990	384702	385190	+	CATGCCCATCTCGC	385415	385428	multiple_sens	225	3'UTR
LmjF25.1000	386371	388725	+	CATGTTCACCTGGA	389749	389762	single_sens	1024	3'UTR
LmjF25.1010	391293	392588	+	CATGCGCAGGTCTT	393054	393067	single_sens	466	3'UTR
LmjF25.1020	395603	396898	+	CATGTGGGAGAGAG	397139	397152	multiple_antisens	254	3'UTR
LmjF25.1050	407237	407806	+	CATGCACGTTGGTG	408188	408201	single_sens	382	3'UTR
LmjF25.1090	423909	425150	-	CATGGACCGTGCCG	423852	423865	single_sens	44	3'UTR
LmjF25.1100	427172	428359	-	CATGCTGCTTGAAT	426133	426146	single_sens	1026	3'UTR
LmjF25.1110	429677	449299	-	CATGCCGTTGCCCC	429464	429477	multiple_antisens	213	3'UTR
LmjF25.1110	429677	449299	-	CATGACACGCTCAG	429454	429467	multiple_sens	210	3'UTR
LmjF25.1130	456299	456796	-	CATGTCGGATCCGT	455174	455187	single_sens	1112	3'UTR
LmjF25.1150	463410	464150	-	CATGACTGATGTGT	462554	462567	single_sens	843	3'UTR
LmjF25.1160	465367	466809	-	CATGTAAAACGCGC	464966	464979	single_antisens	401	3'UTR
LmjF25.1170	468890	470467	-	CATGCCGTGCGCAG	468054	468067	single_antisens	836	3'UTR
LmjF25.1190	474706	475068	-	CATGTGTGCGGATC	474646	474659	single_sens	47	3'UTR
LmjF25.1210	479600	482791	-	CATGCGCACGCCGT	479015	479028	single_sens	572	3'UTR
LmjF25.1210	479600	482791	-	CATGATCTGATGGC	479364	479377	single_sens	223	3'UTR
LmjF25.1290	515811	517694	-	CATGACACGACCAC	515495	515508	single_antisens	316	3'UTR
LmjF25.1290	515811	517694	-	CATGCGCGTGCGCG	515474	515487	multiple_sens	324	3'UTR
LmjF25.1315	523541	523792	-	CATGTCACTCGTGC	523513	523526	single_sens	15	3'UTR
LmjF25.1370	548513	549934	-	CATGCACCTAAGCA	547696	547709	single_antisens	817	3'UTR
LmjF25.1370	548513	549934	-	CATGCCGCCACCCC	548422	548435	single_sens	78	3'UTR
LmjF25.1380	551041	551751	-	CATGCGCGGCATTT	551587	551600	single_antisens	-546	Inside
LmjF25.1420	561388	562038	-	CATGTTGTCACCTG	560002	560015	single_sens	1373	3'UTR
LmjF25.1430	563588	565051	-	CATGTGTGTGATAT	562764	562777	single_sens	811	3'UTR
LmjF25.1460	581584	583905	-	CATGTACCATACCC	581367	581380	single_sens	204	3'UTR
LmjF25.1490	595671	599441	-	CATGCGCCTGCTTT	595746	595759	single_sens	-88	Inside
LmjF25.1520	606820	609654	-	CATGTGTGTGTTCC	606659	606672	single_sens	148	3'UTR
LmjF25.1530	610471	612243	-	CATGACAGTGCTGG	610542	610555	single_sens	-84	Inside
LmjF25.1560	631018	633447	-	CATGTAAGCGGCGT	629893	629906	single_sens	1112	3'UTR
LmjF25.1590	647820	651320	-	CATGGATGCCGACA	647672	647685	single_sens	135	3'UTR
LmjF25.1600	652760	656275	-	CATGCAGGCGGAAT	652408	652421	single_sens	339	3'UTR
LmjF25.1610	657417	658397	-	CATGTGTTGGTAAG	656876	656889	single_sens	528	3'UTR
LmjF25.1640	665049	666479	-	CATGCTCCGTGATG	664527	664540	single_sens	509	3'UTR
LmjF25.1645	666819	667202	-	CATGGAGAAGTACT	666857	666870	single_sens	-51	Inside
LmjF25.1650	667905	668606	-	CATGCGTATGGAAG	667488	667501	single_sens	404	3'UTR
LmjF25.1660	669672	672554	-	CATGAGTGGAAGAA	669261	669274	single_sens	398	3'UTR
LmjF25.1670	673435	674040	-	CATGTGTCTGTCGC	673157	673170	single_sens	265	3'UTR
LmjF25.1680	675450	681194	-	CATGTTGTGGTGTG	674591	674604	single_sens	846	3'UTR
LmjF25.1680	675450	681194	-	CATGTCACCTACCC	674610	674623	single_antisens	840	3'UTR
LmjF25.1705	688847	689242	-	CATGCAGCCGATCA	689157	689170	single_sens	-323	Inside
LmjF25.1705	688847	689242	-	CATGTGTGGCGGGA	688586	688599	multiple_sens	248	3'UTR
LmjF25.1720	694293	699008	-	CATGGTGCAGCACA	694841	694854	single_sens	-561	Inside
LmjF25.1780	711855	715211	-	CATGACGCAGCAGC	711630	711643	multiple_sens	212	3'UTR
LmjF25.1830	729752	732742	-	CATGATGAGCTGCT	730517	730530	single_antisens	-765	Inside
LmjF25.1860	740576	741883	-	CATGTCGCGCGAGC	740837	740850	single_antisens	-261	Inside
LmjF25.1880	746156	746575	-	CATGGGCGGTGTGC	746329	746342	single_sens	-186	Inside
LmjF25.1920	752283	753767	-	CATGGGCGCTTTAG	751903	751916	single_sens	367	3'UTR
LmjF25.1930	754496	755200	-	CATGAGTACCACAA	754247	754260	single_sens	236	3'UTR
LmjF25.1940	755732	757723	-	CATGGAAGCCACAC	755510	755523	multiple_sens	209	3'UTR
LmjF25.1990	774793	776523	-	CATGCCCATACGAG	774415	774428	single_sens	365	3'UTR
LmjF25.2010	784292	785131	-	CATGGATACCGTGG	783425	783438	single_sens	854	3'UTR
LmjF25.2020	786373	787284	-	CATGTGGGCATCCG	785428	785441	single_sens	932	3'UTR
LmjF25.2020	786373	787284	-	CATGTGCGCATCGG	785899	785912	single_sens	461	3'UTR
LmjF25.2030	788439	789533	-	CATGGTCGTACCCC	787958	787971	single_sens	468	3'UTR
LmjF25.2095	808384	809265	-	CATGGGCAGTATCT	808263	808276	single_sens	108	3'UTR
LmjF25.2160	825655	826365	-	CATGAAACTCAGAT	825489	825502	single_sens	153	3'UTR
LmjF25.2200	833579	834511	+	CATGGAAGGGCAAG	834955	834968	single_antisens	457	3'UTR
LmjF25.2220	838339	840255	+	CATGTTTCCTTTGT	840568	840581	single_sens	313	3'UTR
LmjF25.2240	844342	845940	+	CATGCTGCACGCTG	846073	846086	multiple_sens	133	3'UTR
LmjF25.2300	858391	860382	+	CATGGGCCGAGTGT	861030	861043	single_sens	648	3'UTR
LmjF25.2320	864144	864581	+	CATGTCGCCGTTGG	864799	864812	multiple_sens	218	3'UTR
LmjF25.2320	864144	864581	+	CATGAAAAACGGGC	864577	864590	single_sens	-4	Inside
LmjF25.2410	891534	894419	+	CATGCCGGTGGCGC	895627	895640	single_sens	1208	3'UTR
LmjF26.0005	1667	1942	-	CATGCCGAGCAGCC	1505	1518	multiple_sens	149	3'UTR
LmjF26.0040	10378	11268	-	CATGTCGCGTATGT	10143	10156	multiple_sens	222	3'UTR
LmjF26.0055	16516	17424	-	CATGTCGGCACTGA	16363	16376	single_sens	140	3'UTR
LmjF26.0150	32645	34441	-	CATGGCAGACCCTT	32329	32342	single_sens	303	3'UTR
LmjF26.0160	38467	39339	-	CATGCGCGCCTACT	38793	38806	single_sens	-339	Inside
LmjF26.0180	46561	47319	-	CATGCGAGAAAAAA	46309	46322	single_antisens	252	3'UTR
LmjF26.0180	46561	47319	-	CATGCCGGGGTGCG	46299	46312	multiple_sens	249	3'UTR
LmjF26.0210	55441	56562	-	CATGACGGTACCGT	55112	55125	single_sens	316	3'UTR
LmjF26.0220	57202	58146	-	CATGCGGTGATGCG	57145	57158	single_sens	44	3'UTR
LmjF26.0240	61861	62409	-	CATGTGGATACACG	61668	61681	single_sens	180	3'UTR
LmjF26.0240	61861	62409	-	CATGCGCGTGGCGC	61569	61582	single_sens	279	3'UTR
LmjF26.0250	63198	66578	-	CATGCGTGTGTCTC	62951	62964	multiple_sens	234	3'UTR
LmjF26.0260	67088	68917	-	CATGCGCCTTCTCG	66925	66938	multiple_antisens	163	3'UTR
LmjF26.0270	70024	71517	-	CATGCACGTCAGAG	69889	69902	multiple_antisens	135	3'UTR
LmjF26.0280	72619	73227	-	CATGCCGCGCGTGA	72397	72410	multiple_sens	209	3'UTR
LmjF26.0290	74485	75300	-	CATGTGGTGCGGTG	74125	74138	single_sens	347	3'UTR
LmjF26.0310	79643	81646	-	CATGCGTTACGGCG	79255	79268	single_sens	375	3'UTR
LmjF26.0310	79643	81646	-	CATGCTCGGGCATC	79538	79551	single_sens	92	3'UTR
LmjF26.0330	85124	86470	-	CATGAAGCAGCGAG	84380	84393	single_sens	731	3'UTR
LmjF26.0340	87926	88954	-	CATGCCTGCCCATC	87731	87744	multiple_antisens	195	3'UTR
LmjF26.0440	119616	120614	-	CATGGCCGTGTCGT	119465	119478	multiple_antisens	151	3'UTR
LmjF26.0450	121588	122943	-	CATGCGTCTGTTCC	121283	121296	multiple_sens	292	3'UTR
LmjF26.0470	125983	128940	-	CATGGGAAGGCGGC	125655	125668	single_sens	315	3'UTR
LmjF26.0480	130583	131560	-	CATGACATTGCCTG	129482	129495	single_sens	1088	3'UTR
LmjF26.0500	136543	137832	-	CATGCGAACAACAA	135908	135921	single_antisens	635	3'UTR
LmjF26.0550	150209	151825	-	CATGGGAGGCCAAC	149977	149990	single_antisens	232	3'UTR
LmjF26.0560	153087	155192	-	CATGCGCTGTATCT	152319	152332	single_sens	755	3'UTR
LmjF26.0570	156318	156770	-	CATGCATCCGGGCG	156023	156036	single_sens	282	3'UTR
LmjF26.0580	157625	159364	-	CATGACGACCGCAA	157293	157306	single_sens	319	3'UTR
LmjF26.0600	166156	167154	-	CATGGGGTACCCAT	165927	165940	single_sens	216	3'UTR
LmjF26.0610	168649	169833	-	CATGTGCTACGGCC	168056	168069	single_antisens	593	3'UTR
LmjF26.0620	171671	171973	-	CATGAGCAGCTAGC	170332	170345	single_sens	1326	3'UTR
LmjF26.0620	171671	171973	-	CATGGCGTCCACAC	170342	170355	single_antisens	1329	3'UTR
LmjF26.0620	171671	171973	-	CATGACTCGGGCTT	170860	170873	single_sens	798	3'UTR
LmjF26.0620	171671	171973	-	CATGTTGTCGTCGT	170870	170883	single_antisens	801	3'UTR
LmjF26.0690	189798	190550	-	CATGTGGGTTAACG	189064	189077	single_sens	721	3'UTR
LmjF26.0700	191566	193029	-	CATGCACACACGTG	191322	191335	multiple_antisens	244	3'UTR
LmjF26.0720	200558	203827	-	CATGAGTGAGGACA	200308	200321	multiple_sens	237	3'UTR
LmjF26.0730	204921	210878	-	CATGGTGTGGTCTT	204480	204493	single_sens	428	3'UTR
LmjF26.0800	234158	234709	-	CATGCGCGCGGACA	233391	233404	single_sens	754	3'UTR
LmjF26.0830	242097	243158	-	CATGCTCCGAAAGA	242165	242178	single_sens	-81	Inside
LmjF26.0860	250059	253040	-	CATGTTGCACGGCA	251903	251916	single_sens	-1857	Inside
LmjF26.0880	258756	259205	-	CATGATGGGCCTAA	259203	259216	single_antisens	-447	Inside
LmjF26.0880	258756	259205	-	CATGTGCTGAGAAG	258430	258443	single_sens	313	3'UTR
LmjF26.0890	260296	260745	-	CATGCGCCATCCTT	259776	259789	single_sens	507	3'UTR
LmjF26.0890	260296	260745	-	CATGCTGGTCACGG	260023	260036	multiple_antisens	273	3'UTR
LmjF26.0890	260296	260745	-	CATGCATCGCTCCG	260013	260026	single_sens	270	3'UTR
LmjF26.0890	260296	260745	-	CATGGCAGTCATCG	260104	260117	multiple_sens	179	3'UTR
LmjF26.0910	265976	267178	-	CATGTGTTGTTGCA	265744	265757	single_sens	219	3'UTR
LmjF26.0910	265976	267178	-	CATGTGTGTGTGCG	265730	265743	multiple_antisens	246	3'UTR
LmjF26.0920	267938	268453	-	CATGCGCAAGCCTG	267598	267611	multiple_sens	327	3'UTR
LmjF26.0950	277781	279634	-	CATGTCGTCTCTCT	277104	277117	single_sens	664	3'UTR
LmjF26.1050	331270	331758	+	CATGTGCAGAGGCG	332544	332557	single_sens	786	3'UTR
LmjF26.1060	333318	334310	+	CATGTGCTTGCTCG	334514	334527	multiple_antisens	217	3'UTR
LmjF26.1060	333318	334310	+	CATGTGCGTAAACA	334524	334537	single_sens	214	3'UTR
LmjF26.1070	335119	336660	+	CATGCCCCACCGCA	335510	335523	single_sens	-1150	Inside
LmjF26.1100	346579	346959	+	CATGCGCGTCGACG	347815	347828	single_sens	856	3'UTR
LmjF26.1110	349583	362140	+	CATGTGCGTTGTCG	362583	362596	single_sens	443	3'UTR
LmjF26.1170	383332	384897	+	CATGTAGGGGTGTG	385217	385230	single_sens	320	3'UTR
LmjF26.1180	385728	387779	+	CATGTTGCCGTTGC	387966	387979	multiple_sens	187	3'UTR
LmjF26.1220	400311	402323	+	CATGGATGGATGCT	403045	403058	single_sens	722	3'UTR
LmjF26.1220	400311	402323	+	CATGGCCGCACCAC	402700	402713	single_antisens	390	3'UTR
LmjF26.1270	432543	435101	+	CATGGACGCTTACC	435167	435180	single_antisens	79	3'UTR
LmjF26.1270	432543	435101	+	CATGTAGGTACATC	435414	435427	multiple_sens	313	3'UTR
LmjF26.1370	465589	468297	+	CATGGCCCTTGTCG	468433	468446	multiple_sens	136	3'UTR
LmjF26.1370	465589	468297	+	CATGTACCAGGACA	468623	468636	single_sens	326	3'UTR
LmjF26.1370	465589	468297	+	CATGCGAGCGGGGC	468423	468436	single_antisens	139	3'UTR
LmjF26.1380	469187	469771	+	CATGACGATGTTTG	470486	470499	single_sens	715	3'UTR
LmjF26.1400	476530	478275	+	CATGTGCGTGTGTT	478439	478452	multiple_sens	164	3'UTR
LmjF26.1400	476530	478275	+	CATGTACGCTCGCG	479479	479492	single_sens	1204	3'UTR
LmjF26.1440	506760	509108	+	CATGACGGTGTTTG	506915	506928	single_sens	-2193	Inside
LmjF26.1520	555280	556485	+	CATGCACCTGCGTG	556795	556808	multiple_antisens	323	3'UTR
[truncated: 2,080 more rows]
