# Supplementary material for: Methodology optimizing SAGE library tag-to-gene mapping: application to Leishmania
Source: BMC Res Notes. 2012 Jan 27;5:74. doi: 10.1186/1756-0500-5-74 (PMC3292834; doi:10.1186/1756-0500-5-74)
Supplement: Additional file 4 — GoTermMapper biological process classification of modulated genes. [file 1756-0500-5-74-S4.XLSX]

## Sheet: Feuille1
GO_TERM_MAPPER BIOLOGICAL PROCESS																										GO_TERM_FINDER BIOLOGICAL_PROCESS
LmjF01.0180									GO:0006810_transport			GO:0006811_ion transport
LmjF01.0490	GO:0008152_metabolic process	GO:0044238_primary metabolic process	GO:0019538_protein metabolic process
LmjF01.0570									GO:0006810_transport			GO:0006811_ion transport
LmjF03.0250	GO:0008152_metabolic process	GO:0044238_primary metabolic process	GO:0019538_protein metabolic process	GO:0009058_biosynthetic process	GO:0006412_translation																					translation
LmjF03.0880									GO:0006810_transport
LmjF04.0310	GO:0008152_metabolic process	GO:0044238_primary metabolic process																					GO:0005975_carbohydrate metabolic process
LmjF04.0710									GO:0006810_transport									GO:0015031_protein transport				GO:0044403_symbiosis\,encompassing mutualism through parasitism
LmjF04.0750	GO:0008152_metabolic process	GO:0044238_primary metabolic process	GO:0019538_protein metabolic process	GO:0009058_biosynthetic process	GO:0006412_translation																					translation
LmjF06.0640	GO:0008152_metabolic process	GO:0044238_primary metabolic process	GO:0019538_protein metabolic process						GO:0006810_transport	GO:0006464_protein modification process
LmjF06.0850	GO:0008152_metabolic process	GO:0044238_primary metabolic process				GO:0006139_nucleobase\,nucleoside\,nucleotide and nucleic acid metabolic process						GO:0006811_ion transport													GO:0006091_generation of precursor metabolites and energy
LmjF06.1190																	GO:0019725_cellular homeostasis
LmjF07.0270	GO:0008152_metabolic process	GO:0044238_primary metabolic process	GO:0019538_protein metabolic process	GO:0009058_biosynthetic process							GO:0050789_regulation of biological process
LmjF09.1470									GO:0006810_transport			GO:0006811_ion transport
LmjF10.0090	GO:0008152_metabolic process
LmjF11.0970	GO:0008152_metabolic process	GO:0044238_primary metabolic process	GO:0019538_protein metabolic process	GO:0009058_biosynthetic process	GO:0006412_translation																					translation
LmjF12.0350	GO:0008152_metabolic process	GO:0044238_primary metabolic process				GO:0006139_nucleobase\,nucleoside\,nucleotide and nucleic acid metabolic process													GO:0006350_transcription
LmjF13.1230	GO:0008152_metabolic process	GO:0044238_primary metabolic process	GO:0019538_protein metabolic process	GO:0009058_biosynthetic process	GO:0006412_translation																					translation
LmjF14.0150	GO:0008152_metabolic process	GO:0044238_primary metabolic process	GO:0019538_protein metabolic process	GO:0009058_biosynthetic process	GO:0006412_translation																					translation
LmjF14.0350	GO:0008152_metabolic process	GO:0044238_primary metabolic process			GO:0006412_translation						GO:0050789_regulation of biological process
LmjF15.0950	GO:0008152_metabolic process	GO:0044238_primary metabolic process	GO:0019538_protein metabolic process	GO:0009058_biosynthetic process	GO:0006412_translation																					translation
LmjF15.1203	GO:0008152_metabolic process	GO:0044238_primary metabolic process	GO:0019538_protein metabolic process	GO:0009058_biosynthetic process	GO:0006412_translation																					translation	translationnal elongation
LmjF16.0600							GO:0016043_cellular component organization and biogenesis	GO:0006996_organelle organization and biogenesis
LmjF17.1220							GO:0016043_cellular component organization and biogenesis	GO:0006996_organelle organization and biogenesis
LmjF18.0300									GO:0006810_transport
LmjF18.0770																GO:0006950_response to stress
LmjF19.0030							GO:0016043_cellular component organization and biogenesis	GO:0006996_organelle organization and biogenesis
LmjF19.0650	GO:0008152_metabolic process	GO:0044238_primary metabolic process				GO:0006139_nucleobase\,nucleoside\,nucleotide and nucleic acid metabolic process
LmjF19.1560	GO:0008152_metabolic process	GO:0044238_primary metabolic process				GO:0006139_nucleobase\,nucleoside\,nucleotide and nucleic acid metabolic process
LmjF20.1650	GO:0008152_metabolic process	GO:0044238_primary metabolic process	GO:0019538_protein metabolic process	GO:0009058_biosynthetic process	GO:0006412_translation																					translation
LmjF21.0730	GO:0008152_metabolic process	GO:0044238_primary metabolic process	GO:0019538_protein metabolic process	GO:0009058_biosynthetic process	GO:0006412_translation																					translation
LmjF21.1550	GO:0008152_metabolic process	GO:0044238_primary metabolic process	GO:0019538_protein metabolic process	GO:0009058_biosynthetic process	GO:0006412_translation																					translation
LmjF21.1860							GO:0016043_cellular component organization and biogenesis		GO:0006810_transport
LmjF22.0030	GO:0008152_metabolic process	GO:0044238_primary metabolic process	GO:0019538_protein metabolic process	GO:0009058_biosynthetic process	GO:0006412_translation																					translation
LmjF22.0110	GO:0008152_metabolic process	GO:0044238_primary metabolic process		GO:0009058_biosynthetic process		GO:0006139_nucleobase\,nucleoside\,nucleotide and nucleic acid metabolic process					GO:0050789_regulation of biological process
LmjF22.0620	GO:0008152_metabolic process	GO:0044238_primary metabolic process	GO:0019538_protein metabolic process										GO:0009056_catabolic process
LmjF24.0420	GO:0008152_metabolic process	GO:0044238_primary metabolic process	GO:0019538_protein metabolic process										GO:0009056_catabolic process
LmjF24.1090									GO:0006810_transport
LmjF24.2210	GO:0008152_metabolic process	GO:0044238_primary metabolic process	GO:0019538_protein metabolic process	GO:0009058_biosynthetic process	GO:0006412_translation																					translation
LmjF25.0430	GO:0008152_metabolic process	GO:0044238_primary metabolic process			GO:0006412_translation	GO:0006139_nucleobase\,nucleoside\,nucleotide and nucleic acid metabolic process	GO:0016043_cellular component organization and biogenesis	GO:0006996_organelle organization and biogenesis
LmjF25.0870	GO:0008152_metabolic process	GO:0044238_primary metabolic process	GO:0019538_protein metabolic process							GO:0006464_protein modification process
LmjF26.0180	GO:0008152_metabolic process	GO:0044238_primary metabolic process	GO:0019538_protein metabolic process	GO:0009058_biosynthetic process	GO:0006412_translation																					translation
LmjF26.0210	GO:0008152_metabolic process	GO:0044238_primary metabolic process				GO:0006139_nucleobase\,nucleoside\,nucleotide and nucleic acid metabolic process													GO:0006350_transcription					GO:0040029_regulation of gene expression\,epigenetic
LmjF26.0890	GO:0008152_metabolic process	GO:0044238_primary metabolic process	GO:0019538_protein metabolic process	GO:0009058_biosynthetic process	GO:0006412_translation																					translation
LmjF26.1700	GO:0008152_metabolic process	GO:0044238_primary metabolic process																		GO:0006629_lipid metabolic process
LmjF26.2000	GO:0008152_metabolic process
LmjF26.2220	GO:0008152_metabolic process	GO:0044238_primary metabolic process	GO:0019538_protein metabolic process	GO:0009058_biosynthetic process	GO:0006412_translation																					translation
LmjF26.2330	GO:0008152_metabolic process	GO:0044238_primary metabolic process	GO:0019538_protein metabolic process	GO:0009058_biosynthetic process	GO:0006412_translation																					translation
LmjF27.1380	GO:0008152_metabolic process	GO:0044238_primary metabolic process	GO:0019538_protein metabolic process	GO:0009058_biosynthetic process	GO:0006412_translation		GO:0016043_cellular component organization and biogenesis	GO:0006996_organelle organization and biogenesis																		translation	translationnal elongation
LmjF28.0620	GO:0008152_metabolic process	GO:0044238_primary metabolic process	GO:0019538_protein metabolic process							GO:0006464_protein modification process
LmjF28.0920	GO:0008152_metabolic process	GO:0044238_primary metabolic process	GO:0019538_protein metabolic process	GO:0009058_biosynthetic process	GO:0006412_translation																					translation
LmjF28.2205	GO:0008152_metabolic process	GO:0044238_primary metabolic process	GO:0019538_protein metabolic process	GO:0009058_biosynthetic process	GO:0006412_translation					GO:0006464_protein modification process
LmjF28.2555	GO:0008152_metabolic process	GO:0044238_primary metabolic process	GO:0019538_protein metabolic process	GO:0009058_biosynthetic process	GO:0006412_translation																					translation
LmjF29.0880									GO:0006810_transport					GO:0007165_signal transduction	GO:0007154_cell communication
LmjF29.0900	GO:0008152_metabolic process	GO:0044238_primary metabolic process				GO:0006139_nucleobase\,nucleoside\,nucleotide and nucleic acid metabolic process
LmjF29.1090	GO:0008152_metabolic process	GO:0044238_primary metabolic process	GO:0019538_protein metabolic process	GO:0009058_biosynthetic process	GO:0006412_translation																					translation
LmjF29.1730							GO:0016043_cellular component organization and biogenesis	GO:0006996_organelle organization and biogenesis
LmjF29.1800	GO:0008152_metabolic process	GO:0044238_primary metabolic process	GO:0019538_protein metabolic process	GO:0009058_biosynthetic process	GO:0006412_translation																					translation
LmjF29.2370	GO:0008152_metabolic process	GO:0044238_primary metabolic process	GO:0019538_protein metabolic process	GO:0009058_biosynthetic process	GO:0006412_translation																					translation
LmjF29.2860	GO:0008152_metabolic process	GO:0044238_primary metabolic process	GO:0019538_protein metabolic process	GO:0009058_biosynthetic process	GO:0006412_translation																					translation
LmjF30.0020	GO:0008152_metabolic process	GO:0044238_primary metabolic process	GO:0019538_protein metabolic process
LmjF30.0080							GO:0016043_cellular component organization and biogenesis	GO:0006996_organelle organization and biogenesis
LmjF30.0660														GO:0007165_signal transduction	GO:0007154_cell communication
LmjF30.0680	GO:0008152_metabolic process	GO:0044238_primary metabolic process	GO:0019538_protein metabolic process	GO:0009058_biosynthetic process	GO:0006412_translation																					translation
LmjF30.3130	GO:0008152_metabolic process	GO:0044238_primary metabolic process	GO:0019538_protein metabolic process	GO:0009058_biosynthetic process	GO:0006412_translation	GO:0006139_nucleobase\,nucleoside\,nucleotide and nucleic acid metabolic process					GO:0050789_regulation of biological process															translation		tRNA aminocylation for protein translation
LmjF31.1750							GO:0016043_cellular component organization and biogenesis	GO:0006996_organelle organization and biogenesis
LmjF31.1960																	GO:0019725_cellular homeostasis
LmjF31.2250	GO:0008152_metabolic process
LmjF31.2850	GO:0008152_metabolic process	GO:0044238_primary metabolic process	GO:0019538_protein metabolic process	GO:0009058_biosynthetic process	GO:0006412_translation																					translation
LmjF31.3130	GO:0008152_metabolic process		GO:0019538_protein metabolic process		GO:0006412_translation
LmjF32.0810	GO:0008152_metabolic process	GO:0044238_primary metabolic process	GO:0019538_protein metabolic process							GO:0006464_protein modification process
LmjF32.1670	GO:0008152_metabolic process	GO:0044238_primary metabolic process		GO:0009058_biosynthetic process		GO:0006139_nucleobase\,nucleoside\,nucleotide and nucleic acid metabolic process
LmjF32.2950	GO:0008152_metabolic process	GO:0044238_primary metabolic process				GO:0006139_nucleobase\,nucleoside\,nucleotide and nucleic acid metabolic process
LmjF33.0920	GO:0008152_metabolic process	GO:0044238_primary metabolic process	GO:0019538_protein metabolic process	GO:0009058_biosynthetic process	GO:0006412_translation																					translation
LmjF34.2900	GO:0008152_metabolic process	GO:0044238_primary metabolic process	GO:0019538_protein metabolic process	GO:0009058_biosynthetic process	GO:0006412_translation																					translation
LmjF34.4290	GO:0008152_metabolic process	GO:0044238_primary metabolic process				GO:0006139_nucleobase\,nucleoside\,nucleotide and nucleic acid metabolic process	GO:0016043_cellular component organization and biogenesis	GO:0006996_organelle organization and biogenesis
LmjF35.0420	GO:0008152_metabolic process	GO:0044238_primary metabolic process	GO:0019538_protein metabolic process	GO:0009058_biosynthetic process	GO:0006412_translation																					translation
LmjF35.0820	GO:0008152_metabolic process	GO:0044238_primary metabolic process									GO:0050789_regulation of biological process
LmjF35.1670	GO:0008152_metabolic process	GO:0044238_primary metabolic process	GO:0019538_protein metabolic process	GO:0009058_biosynthetic process	GO:0006412_translation																					translation
LmjF35.1890	GO:0008152_metabolic process	GO:0044238_primary metabolic process	GO:0019538_protein metabolic process	GO:0009058_biosynthetic process	GO:0006412_translation																					translation
LmjF35.1900	GO:0008152_metabolic process	GO:0044238_primary metabolic process	GO:0019538_protein metabolic process	GO:0009058_biosynthetic process	GO:0006412_translation																					translation
LmjF35.2150	GO:0008152_metabolic process		GO:0019538_protein metabolic process			GO:0006139_nucleobase\,nucleoside\,nucleotide and nucleic acid metabolic process
LmjF35.2190	GO:0008152_metabolic process	GO:0044238_primary metabolic process	GO:0019538_protein metabolic process	GO:0009058_biosynthetic process	GO:0006412_translation																					translation
LmjF35.2210																GO:0006950_response to stress					GO:0008283_cell proliferation
LmjF35.3290	GO:0008152_metabolic process	GO:0044238_primary metabolic process	GO:0019538_protein metabolic process	GO:0009058_biosynthetic process	GO:0006412_translation																					translation
LmjF35.3840	GO:0008152_metabolic process	GO:0044238_primary metabolic process	GO:0019538_protein metabolic process										GO:0009056_catabolic process
LmjF35.4930	GO:0008152_metabolic process	GO:0044238_primary metabolic process	GO:0019538_protein metabolic process							GO:0006464_protein modification process
LmjF35.5100	GO:0008152_metabolic process	GO:0044238_primary metabolic process	GO:0019538_protein metabolic process	GO:0009058_biosynthetic process	GO:0006412_translation																					translation
LmjF35.5370														GO:0007165_signal transduction	GO:0007154_cell communication			GO:0015031_protein transport
LmjF36.0370	GO:0008152_metabolic process	GO:0044238_primary metabolic process	GO:0019538_protein metabolic process																	GO:0006629_lipid metabolic process
LmjF36.0600	GO:0008152_metabolic process	GO:0044238_primary metabolic process	GO:0019538_protein metabolic process	GO:0009058_biosynthetic process	GO:0006412_translation					GO:0006464_protein modification process																translation
LmjF36.0930	GO:0008152_metabolic process	GO:0044238_primary metabolic process	GO:0019538_protein metabolic process	GO:0009058_biosynthetic process	GO:0006412_translation																					translation
LmjF36.1050	GO:0008152_metabolic process	GO:0044238_primary metabolic process	GO:0019538_protein metabolic process
LmjF36.1250	GO:0008152_metabolic process	GO:0044238_primary metabolic process	GO:0019538_protein metabolic process	GO:0009058_biosynthetic process	GO:0006412_translation																					translation
LmjF36.2750	GO:0008152_metabolic process		GO:0019538_protein metabolic process	GO:0009058_biosynthetic process
LmjF36.3390	GO:0008152_metabolic process	GO:0044238_primary metabolic process	GO:0019538_protein metabolic process	GO:0009058_biosynthetic process	GO:0006412_translation																					translation
LmjF36.3400	GO:0008152_metabolic process	GO:0044238_primary metabolic process	GO:0019538_protein metabolic process	GO:0009058_biosynthetic process	GO:0006412_translation																					translation
LmjF36.3740	GO:0008152_metabolic process	GO:0044238_primary metabolic process	GO:0019538_protein metabolic process	GO:0009058_biosynthetic process	GO:0006412_translation																					translation
LmjF36.3760	GO:0008152_metabolic process	GO:0044238_primary metabolic process	GO:0019538_protein metabolic process	GO:0009058_biosynthetic process	GO:0006412_translation																					translation
LmjF36.3810	GO:0008152_metabolic process	GO:0044238_primary metabolic process	GO:0019538_protein metabolic process								GO:0050789_regulation of biological process		GO:0009056_catabolic process
LmjF36.4650							GO:0016043_cellular component organization and biogenesis	GO:0006996_organelle organization and biogenesis
LmjF36.5010	GO:0008152_metabolic process	GO:0044238_primary metabolic process	GO:0019538_protein metabolic process	GO:0009058_biosynthetic process	GO:0006412_translation																					translation
LmjF36.6910	GO:0008152_metabolic process	GO:0044238_primary metabolic process	GO:0019538_protein metabolic process				GO:0016043_cellular component organization and biogenesis
