# Supplementary material for: Methodology optimizing SAGE library tag-to-gene mapping: application to Leishmania
Source: BMC Res Notes. 2012 Jan 27;5:74. doi: 10.1186/1756-0500-5-74 (PMC3292834; doi:10.1186/1756-0500-5-74)
Supplement: Additional file 5 — Genes' 3'UTR extremity predictions (452 using PRED-A-TERM and tags, and 26 using PRED-A-TERM and EST). [file 1756-0500-5-74-S5.XLSX]

## Sheet: Sheet2
CDS	StartCDS	EndCDS	Strand	Tags/ESTs	StartTag/StartEST	EndTag/EndEST	Direction	PolyA	Position_catg
LmjF01.0330	80535	81164	+	CATGGAATCGGCGA	81350	81363	sens	81363	81826
LmjF01.0410	100526	101128	+	CATGCGGGAGGGGG	101712	101725	sens	101912	102064
LmjF01.0490	127702	129798	+	CATGACAATCTTGT	130377	130390	sens	130420	130569
LmjF01.0530	143748	148571	+	CATGCGCAGCGGGC	148790	148803	sens	148912	148924
LmjF01.0620	173481	175256	+	CATGTAGACGTTGT	175996	176009	sens	176124	176161
LmjF01.0760	232417	233436	+	CATGCCTATATATA	233944	233957	sens	234058	234389
LmjF02.0580	298467	309803	+	CATGGTGGTGACGG	310034	310047	sens	310242	310286
LmjF02.0620	317356	319050	+	CATGAGCACGTGTC	319485	319498	sens	319577	319787
LmjF02.0660	330068	332860	+	CATGTTTCGGTAAG	332889	332902	sens	333206	333258
LmjF03.0070	15550	18051	+	CATGTGCTGGTTCT	17803	17816	sens	18076	18380
LmjF03.0080	18825	20711	+	CATGCTGACGTGGA	21035	21048	sens	21362	21834
LmjF03.0220	54145	55086	+	CATGGATTGCATCC	55349	55362	sens	55350	55417
LmjF03.0250	62113	62364	+	CATGAGCTTGTATG	62796	62809	sens	63016	63024
LmjF03.0310	82960	89223	+	CATGAGGGTGGCAA	89571	89584	sens	89688	89750
LmjF03.0580	216531	217067	+	CATGTGTGCCGGCG	217774	217787	sens	217979	218208
LmjF03.0600	223729	224946	+	CATGCGCGGTCGCG	224987	225000	sens	225264	225354
LmjF04.0045	22169	22672	+	CATGGCACCCCGAT	22789	22802	sens	22910	24327
LmjF04.0123	45650	46126	+	CATGGGGGTATTGT	46423	46436	sens	46563	46636
LmjF04.0370	122238	123044	+	CATGGCGGGGCTTG	123357	123370	sens	123510	123798
LmjF04.0800	315160	316278	-	CATGCTTTACTGTA	314651	314664	sens	313942	313852
LmjF04.0810	317133	319148	-	CATGCTCGTGCCTC	316587	316600	sens	316487	316279
LmjF04.1040	395310	396467	-	CATGTTCGCTCAGG	394281	394294	sens	394251	394178
LmjF05.0030	9649	10236	+	CATGTGCAGCGTAG	10161	10174	sens	10371	10504
LmjF05.0150	45550	46875	+	CATGACGGCCACCC	47003	47016	sens	47364	47448
LmjF05.0210	61671	66146	+	CATGCATCCCCGTC	66360	66373	sens	66513	66588
LmjF05.0270	86242	87201	+	CATGATGTCTGCAA	87219	87232	sens	87399	87866
LmjF05.0370	110836	111822	+	CATGAAAGCCTCTG	112773	112786	sens	112816	113531
LmjF05.0450	147203	147793	+	CATGTGCACGATCG	147849	147862	sens	147916	148080
LmjF05.0500	162150	163874	+	CATGTGCACGATTT	164177	164190	sens	164664	164870
LmjF05.0780	291980	292423	+	CATGTACGTAACAC	293553	293566	sens	293737	293917
LmjF05.0790	294418	295584	+	CATGTGCGTGTCTC	295830	295843	sens	295834	295981
LmjF05.0850	312100	314094	+	CATGCATATCTGTA	314458	314471	sens	314507	314696
LmjF05.1060	387685	389121	+	CATGCGTGACCCTT	389268	389281	sens	389372	389376
LmjF06.0500	174597	176234	+	CATGAGCACAAGCC	176328	176341	sens	176388	176452
LmjF06.0630	222392	227719	+	CATGCGCCGTTTAT	228515	228528	sens	228638	228792
LmjF06.0650	240536	243544	+	CATGTGGCGCGGTT	244309	244322	sens	244313	244403
LmjF06.0860	373500	375062	+	CATGAGGCCTTAAG	375991	376004	sens	376303	376351
LmjF06.0900	386277	391850	+	CATGCGCAGCGAGG	392102	392115	sens	392186	392342
LmjF06.1080	448198	448872	+	CATGCGTGTCCCCT	449784	449797	sens	449872	449895
LmjF06.1160	470306	473605	+	CATGCGATGTGCGG	473571	473584	sens	473826	473842
LmjF07.0030	14184	15014	+	CATGTGAGCGGCCC	15020	15033	sens	15295	15633
LmjF07.0070	23604	24182	+	CATGTGCATATGAA	24302	24315	sens	24365	24451
LmjF07.0110	40737	41774	+	CATGTATGTTCAGG	42074	42087	sens	42159	42686
LmjF07.0510	238084	238878	+	CATGTCGTGAAAAG	239061	239074	sens	239270	239441
LmjF07.0610	283124	283714	+	CATGTATGCACGTG	284016	284029	sens	284134	284140
LmjF07.0720	331014	334787	+	CATGTGTCTCTGTG	335017	335030	sens	335097	335215
LmjF07.1010	524021	524725	+	CATGCGCACCCTAT	524872	524885	sens	524993	525037
LmjF07.1040	536287	537261	+	CATGCGTGTGGGCG	537570	537583	sens	537781	537968
LmjF07.1055	543937	544275	+	CATGGCGAGGCAGA	544588	544601	sens	544633	544686
LmjF07.1100	557090	558010	+	CATGAGCGGATTGT	558275	558288	sens	558357	558365
LmjF08.0020	8651	9472	+	CATGGAACACGACC	9681	9694	sens	10079	10123
LmjF08.0040	12955	13644	+	CATGGTTCTTTTTT	14073	14086	sens	14154	14161
LmjF08.0050	14714	14941	+	CATGTTGCTCAGCG	15333	15346	sens	15424	15705
LmjF08.0060	16485	17042	+	CATGGCCCACATCC	16484	16497	sens	17224	17650
LmjF08.0070	17651	19540	+	CATGCACCTCTTTC	19770	19783	sens	19862	21040
LmjF08.0100	29601	30956	+	CATGCTTGGTAATG	31322	31335	sens	31415	31640
LmjF08.0180	69779	70663	+	CATGGGTCGAAGGC	70982	70995	sens	71060	71993
LmjF08.0190	71766	74558	+	CATGCGGGCGTGTG	75291	75304	sens	75299	75540
LmjF08.0200	76103	78064	+	CATGAGGGGATGCA	79305	79318	sens	79323	79393
LmjF08.0250	90950	91399	+	CATGCGGGTTGCTC	91677	91690	sens	91764	91921
LmjF08.0280	100680	101822	+	CATGCGAGGCGAAG	102109	102122	sens	102150	102722
LmjF08.0780	353602	355131	+	CATGTGTACCGTAC	355395	355408	sens	355655	355951
LmjF08.1190	524495	528241	+	CATGACTACACAGC	528559	528572	sens	528691	528978
LmjF09.0120	56609	59806	+	CATGTTGTGAACCA	61184	61197	sens	61260	61789
LmjF09.0240	98817	101663	+	CATGCTTCGATCGA	101910	101923	sens	101988	102339
LmjF09.0380	153992	155086	+	CATGCAGTAATATG	155362	155375	sens	155442	155468
LmjF09.0440	179778	181523	+	CATGGCAAAGTGGC	181974	181987	sens	182102	182164
LmjF09.0660	266609	267667	+	CATGCTCAGCCCCT	267672	267685	sens	267879	268407
LmjF10.0195	83714	84379	+	CATGCGTCCGCAAG	84890	84903	sens	85438	85802
LmjF10.0230	107897	109153	+	CATGCGCCCCTTCG	110230	110243	sens	110352	110389
LmjF10.0240	111103	113283	+	CATGCAACAGGTCC	113586	113599	sens	113739	114026
LmjF10.0260	115886	116275	+	CATGTGTCCCTCTT	117286	117299	sens	117371	117437
LmjF11.0040	6203	7096	+	CATGTCGCTGGTCT	7301	7314	sens	7384	7445
LmjF11.0460	148698	150629	+	CATGTATTCGAAGC	150588	150601	sens	150860	150873
LmjF11.0730	297682	301503	+	CATGGCTGCCCGTG	301744	301757	sens	301849	301950
LmjF11.0740	302395	303729	+	CATGAGTCCGTTGC	304605	304618	sens	304749	304874
LmjF11.0760	307625	308119	+	CATGCTTACCGAAC	308525	308538	sens	308870	308871
LmjF11.0970	396948	397520	+	CATGTGGGTGCGTA	397754	397767	sens	398019	399518
LmjF11.0980	398703	400157	+	CATGGCAGCTCCCC	400587	400600	sens	400828	401164
LmjF11.1190	488612	489004	+	CATGACCCGAAACG	489540	489553	sens	489886	489921
LmjF12.0230	77917	81498	+	CATGTCTCTCTCTT	81590	81603	sens	81672	81955
LmjF12.0250	86496	88850	+	CATGAGGTGGCACC	89594	89607	sens	89677	89709
LmjF12.0270	101634	103343	+	CATGTAACCGGTGT	103624	103637	sens	103710	103981
LmjF12.0530	293731	295548	+	CATGACGTCAGATC	295957	295970	sens	296067	296402
LmjF12.0560	305397	309506	+	CATGTTCGTGGTTG	310468	310481	sens	310702	310826
LmjF12.0600	330249	331808	+	CATGGCTGTGGTCC	332063	332076	sens	332519	332681
LmjF13.0530	173304	176294	+	CATGGTCCACGCTA	176119	176132	sens	176488	177064
LmjF13.0540	177144	177740	+	CATGCTATTCACTT	177960	177973	sens	178040	178099
LmjF13.0560	181906	182502	+	CATGTGCGTTTACT	182974	182987	sens	183067	183571
LmjF13.0590	193385	194362	+	CATGATCATCAGAG	194527	194540	sens	194598	194765
LmjF13.0660	213301	215415	+	CATGCCCACGAAGG	216676	216689	sens	216743	217014
LmjF13.1230	425627	426448	-	CATGGCTTGGGGGT	424496	424509	sens	424385	423913
LmjF14.0140	35341	36918	+	CATGTGTGCGCAGA	37164	37177	sens	37235	37243
LmjF14.0190	49396	49995	+	CATGAGACGCTGAC	50840	50853	sens	50946	51625
LmjF14.0430	144017	145333	+	CATGTGCAGAGGTG	145555	145568	sens	145641	145706
LmjF14.1160	502849	504138	+	CATGGCAGACGTCA	505004	505017	sens	505019	505232
LmjF14.1240	528539	529447	+	CATGGCAGAGATGC	529717	529730	sens	529775	529920
LmjF14.1370	571270	573318	+	CATGTGCAATGTCT	573518	573531	sens	573669	573704
LmjF14.1420	592778	594790	+	CATGACGAGCGTGC	594815	594828	sens	595003	595278
LmjF14.1430	595600	600867	+	CATGTGCCTTTGCA	601315	601328	sens	601596	601876
LmjF14.1450	608051	610108	+	CATGCCCGGCGCTG	609876	609889	sens	610389	611285
LmjF15.0230	90022	91782	+	CATGGCGGTTATGC	91910	91923	sens	92183	92307
LmjF15.0260	102637	104076	+	CATGCTTGTGTGCT	104196	104209	sens	104398	104458
LmjF15.0300	114332	114772	+	CATGTTCCCGTACA	114661	114674	sens	114802	115034
LmjF15.0420	148361	148801	+	CATGGCGGATAAGG	149867	149880	sens	149883	150038
LmjF15.0510	210750	211226	+	CATGATAATGCAGC	211792	211805	sens	211863	212409
LmjF15.0550	227504	232771	+	CATGCGCCTACTTG	232883	232896	sens	233052	233088
LmjF15.0720	314752	316719	+	CATGTGTTGTCGAC	316883	316896	sens	317120	317133
LmjF16.1560	662041	664116	+	CATGTGCACTGCTC & gi|60325107|gb|CV669548.1|CV669548	664279/663968	664292/664444	sens	664471	664687
LmjF17.0550	282165	283061	-	CATGCGAAGAGGGG	281262	281275	sens	280795	280622
LmjF17.0990	473769	493214	+	CATGTGCCCCTGTT	493280	493293	sens	493428	493962
LmjF17.1110	540179	544471	+	CATGAGAACAGGCC	545713	545726	sens	545989	546160
LmjF17.1200	584274	586775	+	CATGCCCACAGCCA	588009	588022	sens	588096	588376
LmjF17.1230	595524	599792	+	CATGCAAGCGCGCG	600036	600049	sens	600204	600470
LmjF17.1290	614552	616681	+	CATGATACGCGTTG	617331	617344	sens	617667	617778
LmjF17.1340	633674	634597	+	CATGCGTGTTTCTA	634748	634761	sens	634834	634837
LmjF17.1410	657204	658697	+	CATGCTAACCTCGC	659051	659064	sens	659156	659234
LmjF18.0600	250748	252658	+	CATGATCGCATCCT	254023	254036	sens	254148	254239
LmjF18.0730	312802	313554	+	CATGGCGATGATGA	313823	313836	sens	313962	314083
LmjF18.0770	321254	326335	+	CATGTGAGCGTCCT	326607	326620	sens	326682	326868
LmjF18.1010	417666	418004	+	CATGTCCCACCCCT	418379	418392	sens	419061	419462
LmjF18.1230	517758	519617	+	CATGTGTTCCTCCC	519879	519892	sens	519983	520238
LmjF18.1390	617913	618689	+	CATGTGCCTCTTGC & gi|60323205|gb|CV667646.1|CV667646	618694/618234	618707/618722	sens	618804	619054
LmjF19.0380	150307	156360	+	CATGAAGCTGGCAA	156901	156914	sens	156956	157081
LmjF19.0610	264966	265247	+	CATGATGGCTTGAG	265790	265803	sens	265906	266036
LmjF19.0620	266636	268873	+	CATGTGTATATGTG	269135	269148	sens	269769	269804
LmjF19.0650	277195	283005	+	CATGGACCTTCGCC	283301	283314	sens	283453	283496
LmjF19.0740	323011	324351	+	CATGATGATGGGTT	324434	324447	sens	324639	324823
LmjF19.0780	332515	333273	+	CATGCGTTTACTCA	333461	333474	sens	333597	333692
LmjF19.0950	382999	385428	+	CATGAAAGTTGTGC	385554	385567	sens	385647	385840
LmjF19.0960	386127	386465	+	CATGACGCTCGAAG	386399	386412	sens	386771	386779
LmjF19.1010	415551	417995	+	CATGGATGTCACTG	419196	419209	sens	419263	419324
LmjF19.1110	468887	469921	+	CATGTAAAGGCTGT	470496	470509	sens	470553	470555
LmjF19.1270	544446	545129	+	CATGTGGTGAGGGT	545226	545239	sens	545402	546129
LmjF19.1350	596672	597874	+	CATGTCTGAATTTG	598646	598659	sens	598689	598834
LmjF19.1610	684473	685309	+	CATGAAGATCGTAG	685305	685318	sens	685408	685471
LmjF20.0420	161346	162470	+	CATGCTTCTCTGCC	162748	162761	sens	162774	162974
LmjF20.0620	217855	222369	+	CATGAACAGATAGG	223078	223091	sens	223368	223553
LmjF20.0670	240734	241480	+	CATGGGGGCCTAGC	242374	242387	sens	242629	242700
LmjF20.0850	351652	356379	+	CATGCGAGGGCGCT	357028	357041	sens	357060	357170
LmjF20.0870	359626	361932	+	CATGGTAATCCAAA	362316	362329	sens	362405	362507
LmjF20.1140	512693	513655	+	CATGGCCTGGTGTG	513847	513860	sens	514160	514282
LmjF20.1350	612260	615259	+	CATGGGTGCTGGCG	615622	615635	sens	615852	615936
LmjF20.1440	653069	653506	+	CATGTGCGCGCACG & gi|60322293|gb|CV666734.1|CV666734	653744/653236	653757/653789	sens	653849	653861
LmjF21.0055	19684	21165	+	CATGATACGCGCGT	21121	21134	sens	21246	21315
LmjF21.0180	63060	67487	+	CATGTAAACTACGA	67847	67860	sens	68019	68023
LmjF21.0330	107938	111138	+	CATGCTTGCCGGTC	111722	111735	sens	111731	111782
LmjF21.0340	112308	113711	+	CATGGGGGGAGCGT	114305	114318	sens	114489	114533
LmjF21.0380	120227	120874	+	CATGTGGGCACAGG	121133	121146	sens	121237	121344
LmjF21.0735	233240	233668	+	CATGTAAGTCTTTT & gi|2781773|gb|AA741794.1|AA741794 & gi|2781807|gb|AA741828.1|AA741828 & gi|2781969|gb|AA741990.1|AA741990 & gi|3886128|gb|AA680681.1|AA680681	233662/233340/23334/23333	233675/233695/233695233695	sens	233792	233852
LmjF21.0895	375759	377684	+	CATGCACACCAGCA	377808	377821	sens	378088	378355
LmjF21.0930	385986	386384	+	CATGGTGGCTACAA	387171	387184	sens	387323	387424
LmjF21.0940	389308	390354	+	CATGTGTGGTTGTG	391206	391219	sens	391217	391524
LmjF21.0980	403141	408543	+	CATGTCTCTCGATA	409061	409074	sens	409156	409575
LmjF21.1010	418884	420296	+	CATGCAAGATGAAC	420459	420472	sens	420515	420792
LmjF21.1700	727902	728597	-	CATGCATATAGTGT	727882	727895	sens	727789	727732
LmjF21.1770	739907	740818	+	CATGAAGTAGGCGG	740809	740822	sens	741190	743060
LmjF21.1820	749540	749818	+	CATGTGAGGAGGAA	750011	750024	sens	750134	750151
LmjF22.0620	230768	232102	-	CATGAATACCTTGT	229480	229493	sens	229313	229117
LmjF22.0890	360334	360702	+	CATGGGTGCGTGAG	361389	361402	sens	361545	361866
LmjF22.1580	642741	643832	+	CATGGAGATTGCCA	643637	643650	sens	644116	644226
LmjF23.0300	110159	111397	+	CATGTGCGCACGTT	111722	111735	sens	112053	112872
LmjF23.0320	118196	119017	+	CATGTTTGGTGTGC	119312	119325	sens	119411	119957
LmjF23.0330	120029	120691	+	CATGAGACTGCGCG	120849	120862	sens	121017	121118
LmjF23.0350	125084	125968	+	CATGCTGATCCTGC	126233	126246	sens	126387	126578
LmjF23.0490	185525	186361	+	CATGGGCTAACCGA	187081	187094	sens	187177	187646
LmjF23.1200	564754	566223	+	CATGAATTGTGCGA	566579	566592	sens	566616	566677
LmjF23.1240	574975	577131	+	CATGCCTGGTGACG & gi|60322284|gb|CV666725.1|CV66672	577498/577115	577511/577694	sens	577748	577972
LmjF23.1250	578475	582533	+	CATGCTCTTCGACT	582633	582646	sens	582738	582795
LmjF23.1310	620483	634759	+	CATGCTGATCCTCC	635573	635586	sens	635643	635853
LmjF23.1360	654362	655609	+	CATGGTGGTGTTGC	656638	656651	sens	657707	658004
LmjF23.1390	670228	670725	+	CATGCAGGGACCGC	670880	670893	sens	670975	671307
LmjF23.1610	218784	219887	+	CATGCTAGATGCAC	220196	220209	sens	220265	220341
LmjF23.1715	701104	701496	+	CATGCGTAGAGGCT	701606	701619	sens	701730	702195
LmjF24.0040	9459	9959	+	CATGAATTCATAGG	9970	9983	sens	10071	10126
LmjF24.0050	10422	11822	+	CATGCGTTGAGCGA	11883	11896	sens	12067	12069
LmjF24.0060	12399	13643	+	CATGGCGCTTTACA	14080	14093	sens	14206	14299
LmjF24.0180	35683	37290	+	CATGCTGGCGGGTC	36855	36868	sens	37376	38765
LmjF24.0200	43931	44848	+	CATGAGTGCTACGC	44528	44541	sens	45420	45649
LmjF24.0420	137491	138414	+	CATGCTCACGTGCG	138700	138713	sens	138890	138991
LmjF24.0470	162209	163471	+	CATGAGGCAGCGGC	163592	163605	sens	164004	164047
LmjF24.0530	188259	188942	+	CATGCCGCTTCAGG	189358	189371	sens	189428	189649
LmjF24.0540	190313	191701	+	CATGCAGGCAGCGC	191872	191885	sens	191982	192030
LmjF24.0630	220526	220846	+	CATGTTACGTCGTG	221493	221506	sens	221705	221795
LmjF24.0640	222900	224633	+	CATGTCAAACACCG	225848	225861	sens	225949	226171
LmjF24.1060	363857	365641	+	CATGTGTCTCCTTT	365936	365949	sens	366047	366567
LmjF24.1080	375461	376771	+	CATGCGTCGCTCAA	377940	377953	sens	377960	378371
LmjF24.1120	393944	396682	+	CATGTACAGTGCAG	397079	397092	sens	397190	397631
LmjF24.1140	405342	406991	+	CATGGCAAGTGGTG	406711	406724	sens	407229	407850
LmjF24.1315	472098	472826	+	CATGGGCCTAGTCC	472763	472776	sens	472920	473144
LmjF24.1420	504048	508160	+	CATGCAGTAGAACA	508687	508700	sens	508751	508759
LmjF24.1500	554362	554874	+	CATGGACTCTGTTA	555224	555237	sens	555798	555999
LmjF24.1550	571536	574427	+	CATGTCCGAGCCGG	574646	574659	sens	574765	575232
LmjF24.2045	755882	756397	-	CATGGAAGCCTTCA	755440	755453	sens	755361	755120
LmjF24.2220	809546	810739	-	CATGGTCGCCCTCT	809411	809424	sens	809330	808814
LmjF25.0080	26288	27922	-	CATGTGCGGCAGAG	25404	25417	sens	25285	24627
LmjF25.0990	384702	385190	+	CATGCCCATCTCGC	385415	385428	sens	385578	385704
LmjF25.1050	407237	407806	+	CATGCACGTTGGTG	408188	408201	sens	408703	409386
LmjF25.2160	825655	826365	-	CATGAAACTCAGAT	825489	825502	sens	825247	824614
LmjF25.2320	864144	864581	+	CATGTCGCCGTTGG	864799	864812	sens	865083	865162
LmjF26.0600	166156	167154	-	CATGGGGTACCCAT	165927	165940	sens	165648	165601
LmjF26.0620	171671	171973	-	CATGAGCAGCTAGC	170332	170345	sens	170153	170136
LmjF26.1370	465589	468297	+	CATGTACCAGGACA	468623	468636	sens	468639	469186
LmjF26.1600	587207	589330	+	CATGCGCTCCTCAA	589756	589769	sens	589845	589922
LmjF26.1710	620552	621142	+	CATGCTAACGTTCT	621446	621459	sens	621585	621769
LmjF26.1770	641915	642178	+	CATGCTGGTTCAGG	642684	642697	sens	642877	642920
LmjF26.1850	715143	716399	+	CATGATCAGACTGT	716605	716618	sens	716886	717082
LmjF26.1890	738139	739092	+	CATGTTGCTTGTGT	739360	739373	sens	739608	740294
LmjF26.1910	745283	746260	+	CATGCCATAACAGA	746536	746549	sens	746610	746643
LmjF26.2000	790975	792012	+	CATGCACACAAGAC	792726	792739	sens	792759	792788
LmjF26.2050	803240	805906	+	CATGATTGCTATTA	805902	805915	sens	806135	806186
LmjF26.2200	896379	897974	+	CATGTTAAGCAATG	898006	898019	sens	898163	898182
LmjF26.2220	902547	902798	+	CATGGCTGTATCTC	903216	903229	sens	903316	903892
LmjF26.2230	903893	905233	+	CATGCATACGGAGA	905420	905433	sens	905599	905664
LmjF26.2260	912989	915217	+	CATGCGCCTGTGCG	915487	915500	sens	915592	915779
LmjF26.2400	980558	981238	+	CATGGCGCAGTCCC	981145	981158	sens	981381	981496
LmjF26.2460	996750	998090	+	CATGGCGGACGAAG	998406	998419	sens	998418	998547
LmjF26.2470	998979	999347	+	CATGCGCTTGTGTA	999398	999411	sens	999567	999825
LmjF26.2500	1012805	1013236	+	CATGAAAGGAAAAA	1013376	1013389	sens	1013432	1013785
LmjF27.0410	114850	115815	+	CATGTGAAAACATC	116576	116589	sens	116611	116711
LmjF27.0440	123494	125155	+	CATGTAGCCGCTCT	126142	126155	sens	126155	126235
LmjF27.0640	248428	249372	+	CATGCGGCATACAC	249534	249547	sens	249644	249697
LmjF27.0745	298276	298813	+	CATGACTCCCTGCG	298940	298953	sens	298960	299033
LmjF27.0870	349681	351951	+	CATGTATGATAGGG	352722	352735	sens	352822	352993
LmjF27.1275	536214	537545	+	CATGCTACGCGGAG	537881	537894	sens	538096	538694
LmjF27.1290	539542	540732	+	CATGTACATTACCG	540876	540889	sens	541091	541274
LmjF27.1320	552543	554345	+	CATGGAGAGTCGGG	554840	554853	sens	554960	554973
LmjF27.1350	564131	565084	+	CATGCCAGCACAAG	565420	565433	sens	565631	565712
LmjF27.1420	589893	591821	+	CATGCCACGACGCA	592003	592016	sens	592129	592152
LmjF27.1540	628756	629274	+	CATGCGGCGAGCAC	629569	629582	sens	629657	629808
LmjF27.1620	663163	663807	+	CATGTCTGTGCGTG	663950	663963	sens	663971	664107
LmjF27.2370	1067119	1067580	+	CATGAACGTTGTGA	1067496	1067509	sens	1067703	1067809
LmjF27.2470	1084936	1086621	+	CATGACTGGATTTG	1087651	1087664	sens	1087733	1087939
LmjF28.0040	8368	11118	+	CATGGTGGGAGATC	11312	11325	sens	11402	11579
LmjF28.0090	27737	29587	+	CATGTTGAACAAAC	30239	30252	sens	30353	30380
LmjF28.0130	34697	35245	+	CATGCACGCGCAGA	35537	35550	sens	35606	35724
LmjF28.0290	92685	93443	+	CATGTACATTACCA	93511	93524	sens	93668	94448
LmjF28.0850	310843	313752	+	CATGTGTACCGTCT	314034	314047	sens	314247	314297
LmjF28.0920	339874	340443	+	CATGTGTGCACTGG	340774	340787	sens	340937	340939
LmjF28.1100	409012	411558	+	CATGGACCGGCCCT	411995	412008	sens	412181	412249
LmjF28.1210	458128	460494	+	CATGTTCGTCACAG	460446	460459	sens	460666	460927
LmjF28.1220	461240	462658	+	CATGATCGATGCGC	462894	462907	sens	463038	463143
LmjF28.1300	485219	486415	+	CATGGTGACGGGTG	486670	486683	sens	486877	486910
LmjF28.1340	499774	500340	+	CATGGCTTCTTGTG	500882	500895	sens	500895	501615
LmjF28.1510	564614	564997	+	CATGCACAGCATAG	564751	564764	sens	565063	565650
LmjF28.2190	847578	850316	+	CATGCGCAGGAACT	850531	850544	sens	850707	850794
LmjF28.2260	877146	877814	+	CATGCGGATGGTGA	879060	879073	sens	879536	879575
LmjF28.2385	925027	927669	+	CATGCCTGCGTAGG	927888	927901	sens	927899	927954
LmjF28.2400	934066	935109	+	CATGCGCGTGCAGC	935297	935310	sens	935483	935911
LmjF28.2530	979067	981877	+	CATGGCGCCGCTGC	982125	982138	sens	982497	982704
LmjF28.2560	994856	995287	+	CATGGTGTGCAGGT	995442	995455	sens	995606	995841
LmjF29.0900	347243	347890	+	CATGCCAGGATGGG	347904	347917	sens	348012	348072
LmjF29.0910	348404	349333	+	CATGGGCGCAACTA	349418	349431	sens	349478	350031
LmjF29.1160	458082	458519	+	CATGGGCGAACAGT	458486	458499	sens	459186	459235
LmjF29.1210	478577	479716	+	CATGTGGCGTGCGG & gi|60318731|gb|CV663172.1|CV663172	479812/479392	479825/479898	sens	479932	479939
LmjF29.1290	522301	522657	+	CATGTCGTCTGTGT	522900	522913	sens	523013	523017
LmjF29.1370	602808	606962	+	CATGGCTTGCATTC	608267	608280	sens	608483	608626
LmjF29.2360	1033818	1035179	+	CATGACACTACAGA	1035664	1035677	sens	1035676	1035743
LmjF29.2370	1036105	1036260	+	CATGTAATTGACTC & gi|2662668|gb|AA680663.1|AA680663 & gi|2747261|gb|AA728304.1|AA728304 & gi|1685400|gb|AA125629.1|AA125629 & gi|2796206|gb|AA749500.1|AA749500 & gi|2662802|gb|AA680797.1|AA680797 & gi|2662690|gb|AA680685.1|AA680685 & gi|2662958|gb|AA680953.1|AA680953 & gi|2747126|gb|AA728169.1|AA728169 & gi|2781552|gb|AA742020.1|AA742020 & gi|2781764|gb|AA741785.1|AA741785 & gi|2781902|gb|AA741923…	1036311/1036086/1036086/1036088/1036086/1036093/1036086& 1036086/1036093/1036085/1036086/1036086/1036086/1036096/1036093	1036324/1036339/1036338/1036334/1036334/1036329/1036328/1036328/1036328/1036328/1036328/1036328/1036328/1036328/1036327	sens	1036391	1036915
LmjF29.2460	1071552	1072214	+	CATGCACTGTGACC	1072709	1072722	sens	1073184	1073216
LmjF29.2480	1075725	1078259	+	CATGGTGCTTTCCT	1079013	1079026	sens	1079175	1079207
LmjF29.2520	1092850	1094058	+	CATGCCCAGACCCT	1094156	1094169	sens	1094443	1094715
LmjF29.2710	1161653	1162489	+	CATGCACTGGTCAT	1162516	1162529	sens	1162677	1162832
LmjF29.2760	1172429	1174135	+	CATGCCGTTCTTCA	1174356	1174369	sens	1174467	1174505
LmjF29.2810	1187869	1190085	+	CATGTATAGTACCT	1190183	1190196	sens	1190406	1190456
LmjF29.2870	1201353	1202510	+	CATGAGTTCTGCAA	1202366	1202379	sens	1202771	1202976
LmjF30.0735	236042	236812	+	CATGAACGGGTCGG	236758	236771	sens	236961	236991
LmjF30.0960	320614	321969	+	CATGCACCCATCTC	322255	322268	sens	322349	322378
LmjF30.0970	322968	323555	+	CATGTCACCGCGGA	324635	324648	sens	324710	324878
LmjF30.1205	413769	414029	+	CATGGGGCCGTGAG	414281	414294	sens	414488	414857
LmjF30.1270	438141	440258	+	CATGCACGTTCCCG	440523	440536	sens	440591	440662
LmjF30.1545	546115	546693	+	CATGCTTCCGTGGA	547077	547090	sens	547384	547645
LmjF30.1810	661453	678138	+	CATGCACCCCACCT	679271	679284	sens	679379	679447
LmjF30.1860	694757	696214	+	CATGGCCACAACCC	696629	696642	sens	696803	696848
LmjF30.1900	705800	708874	+	CATGTGGTAATTCT	709350	709363	sens	709522	709655
LmjF30.1960	727846	729447	+	CATGGCGTCGCCAG	729315	729328	sens	729628	729677
LmjF30.2065	774987	775928	+	CATGTTTGCGTGCA	776228	776241	sens	776565	776578
LmjF30.2320	893122	894186	-	CATGGACTTCCTGC	892631	892644	sens	892513	892248
LmjF30.3270	1235828	1236454	+	CATGAATTCCATAA	1236593	1236606	sens	1236660	1236773
LmjF30.3350	1260431	1261396	+	CATGTGTGCCGCTA	1261721	1261734	sens	1261805	1262382
LmjF30.3450	1314690	1315895	+	CATGAGGGCGTGAC	1316144	1316157	sens	1316218	1316271
LmjF30.3460	1316833	1317267	+	CATGCGACCAAATC	1317670	1317683	sens	1317742	1317984
LmjF30.3520	1336031	1337209	+	CATGTGCTCACGAA	1338359	1338372	sens	1338449	1338874
LmjF30.3560	1347218	1347706	+	CATGGCTTCATAAC	1347796	1347809	sens	1347861	1348071
LmjF31.2150	1050971	1051825	-	CATGTCGCGCTGTC	1050182	1050195	sens	1048255	1048166
LmjF31.3040	1430512	1431258	-	CATGGACCAGCGCC	1430271	1430284	sens	1429842	1429568
LmjF32.0490	185912	186523	+	CATGCGAACAGACA	186714	186727	sens	186779	187047
LmjF32.0560	201346	201882	+	CATGATTTACTCGT	202895	202908	sens	203017	203141
LmjF32.0660	227537	228166	+	CATGTACACTACAG	228424	228437	sens	228524	229478
LmjF32.0740	260846	262015	+	CATGTCTGCTTGTC	262173	262186	sens	262302	262396
LmjF32.0860	324535	326358	+	CATGTCCGCGCCAC	326524	326537	sens	326573	326768
LmjF32.0900	338056	338457	+	CATGACGCAGATGG	338085	338098	sens	338591	338647
LmjF32.1010	403882	405153	+	CATGGACCAAAAAA	405514	405527	sens	405583	405760
LmjF32.1030	410270	410935	+	CATGCGCTAGGACC	411133	411146	sens	411241	411403
LmjF32.1070	420804	421049	+	CATGCGTTTTCTAA	421160	421173	sens	421580	421585
LmjF32.1140	446786	448840	+	CATGTGAACCGCAG	449810	449823	sens	449913	450168
LmjF32.1300	506876	507691	+	CATGTGCTCTTTGA	508050	508063	sens	508127	508245
LmjF32.1330	513248	515137	+	CATGCCGTGTGTTA	515985	515998	sens	516001	516195
LmjF32.2310	905972	909661	-	CATGGCAAGCCGGT	905894	905907	sens	905540	905008
LmjF32.2540	993563	995584	-	CATGCGGATAGGAT	992867	992880	sens	992809	992306
LmjF32.2820	1107288	1108514	-	CATGCTGGAAGGAG	1106770	1106783	sens	1106171	1105953
LmjF32.2860	1121198	1123450	-	CATGTCAGCCTTGT	1119985	1119998	sens	1119889	1119803
LmjF32.3100	1223484	1224248	+	CATGTGGAGCGCTT	1224508	1224521	sens	1224678	1224898
LmjF32.3260	1302023	1302862	+	CATGGGAGGCGGTA	1303791	1303804	sens	1303814	1303960
LmjF32.3670	1452822	1453982	+	CATGAGGTGTTTAT	1454083	1454096	sens	1454258	1454288
LmjF32.3680	1454907	1456022	+	CATGTGTTAGTTGT	1457234	1457247	sens	1457323	1457328
LmjF32.3760	1474730	1476556	+	CATGCCTTACGATG	1476911	1476924	sens	1477024	1477093
LmjF33.0610	267460	268041	+	CATGTGAGCAGTGC	268280	268293	sens	268312	268347
LmjF33.0690	291833	292303	+	CATGGCCGGTGCTT	292370	292383	sens	292569	292628
LmjF33.1100	510202	513084	+	CATGAACGGCCACC	512821	512834	sens	513247	513335
LmjF33.1220	562530	564884	+	CATGAACCAAAAGC	565080	565093	sens	565170	565540
LmjF33.1240	568823	571393	+	CATGCAGAGATGGT	571522	571535	sens	571740	571810
LmjF33.1245	572265	573485	+	CATGCACGCATACG	573665	573678	sens	573740	573944
LmjF33.1575	749560	751095	+	CATGGCCAAAACCC	751271	751284	sens	751366	751376
LmjF33.1600	756805	759504	+	CATGGGTCCCGTTG	759394	759407	sens	759558	759611
LmjF33.1640	772481	772852	+	CATGGAGATTTCGA & gi|3255577|gb|AI034637.1|AI034637	772874/772438	772887/772958	sens	773011	773151
LmjF33.1720	799225	800451	+	CATGGGCGTGAGCT	799980	799993	sens	800700	800817
LmjF33.1800	818098	818745	+	CATGCGCTCAGACA	818752	818765	sens	818816	818939
LmjF33.1820	820544	821836	+	CATGATGCCCAGAT	821812	821825	sens	821936	821992
LmjF33.1850	836102	836872	+	CATGCCTGTGTGCT	837600	837613	sens	837781	837822
LmjF33.1870	842847	844805	+	CATGTAATGCGCAC	845906	845919	sens	846041	846052
LmjF33.1955	872490	872738	+	CATGTACACATATG	873025	873038	sens	873345	873461
LmjF33.1970	877648	879135	+	CATGCAATCGTATA	879496	879509	sens	879979	880624
LmjF33.2040	917677	920040	+	CATGTTTTGTCTTT	920449	920462	sens	920651	920673
LmjF33.2250	1015151	1016509	+	CATGTGTAGTTGCG	1016735	1016748	sens	1016862	1017658
LmjF33.2260	1017596	1021894	+	CATGCCCGCAGCAC	1022945	1022958	sens	1023064	1023093
LmjF33.2340	1057750	1059219	+	CATGACCACGCGTG	1060273	1060286	sens	1060510	1060580
LmjF33.2420	1091881	1093692	+	CATGAGCGGCTTGG	1093850	1093863	sens	1094425	1094806
LmjF33.2430	1094917	1096869	+	CATGTGTCTTGGTG	1097016	1097029	sens	1097543	1097773
LmjF33.2440	1098178	1099698	+	CATGCAAAGTAATC	1100632	1100645	sens	1100858	1101058
LmjF33.2600	1168103	1170907	+	CATGCTGAGGATGC	1171290	1171303	sens	1171462	1171491
LmjF33.2640	1182836	1183996	+	CATGCTGCCTAGTG	1184919	1184932	sens	1184990	1185139
LmjF33.2680	1198759	1201266	+	CATGTTTTTCCGCG	1201447	1201460	sens	1201560	1201921
LmjF33.2700	1203708	1206353	+	CATGTATCCCGCGG	1206715	1206728	sens	1207324	1207423
LmjF33.3160	1544062	1545531	+	CATGTGGTTCTTGC	1545660	1545673	sens	1545798	1546074
LmjF33.3190	1551439	1551750	+	CATGCGTGTAGGTA	1552129	1552142	sens	1552247	1552272
LmjF33.3250	1568238	1569302	+	CATGACCCGTCGAA	1569868	1569881	sens	1570060	1570385
LmjF34.0170	56532	57530	+	CATGTGACGTTGTG	57691	57704	sens	57952	58066
LmjF34.0180	64343	66655	+	CATGCACAAAGGAC	67027	67040	sens	67078	67100
LmjF34.0330	119476	121281	+	CATGCAAGTCGCAC	121737	121750	sens	121853	122238
LmjF34.0740	333022	334428	+	CATGGTGTCAGCGT	334254	334267	sens	334723	334770
LmjF34.0760	339148	340560	+	CATGAGAGAAGCAA	340764	340777	sens	340828	340904
LmjF34.0910	395846	396349	+	CATGGGGGCCAGGA	396373	396386	sens	396943	397119
LmjF34.0920	398337	400415	+	CATGAGACACGCAG	400713	400726	sens	400769	400917
LmjF34.1030	456263	457018	+	CATGTTGTGTGGAT	457265	457278	sens	457633	457858
LmjF34.2180	961970	966607	-	CATGGGCACTGCCA	961840	961853	sens	961673	961111
LmjF34.2560	1171688	1180774	+	CATGATCGTCCGCC	1181680	1181693	sens	1181800	1182524
LmjF34.2680	1227339	1228955	+	CATGCCTCAGATGG	1229213	1229226	sens	1229286	1229811
LmjF34.2720	1238019	1240073	+	CATGAGCGGGGGAA	1240342	1240355	sens	1240585	1240892
LmjF34.2860	1307754	1308110	+	CATGTTTTTGTGTC	1308377	1308390	sens	1308594	1308598
LmjF34.3140	1398728	1399495	+	CATGAGTTGGCATC	1399997	1400010	sens	1400099	1400274
LmjF34.3370	1479971	1480423	+	CATGAAGAAGAAGC	1480728	1480741	sens	1480783	1480852
LmjF34.3510	1529288	1530277	+	CATGGACGGATGGC	1530741	1530754	sens	1530858	1531316
LmjF34.3570	1548429	1551254	+	CATGCGTTCCGCTT	1551498	1551511	sens	1551535	1551607
LmjF34.3620	1565904	1567616	+	CATGCACGGGCAAA	1568115	1568128	sens	1568178	1568388
LmjF34.3760	1618344	1619615	+	CATGTTAAAGTCTT	1620041	1620054	sens	1620135	1620346
LmjF34.3920	1671754	1673145	+	CATGAGCCCCTGTG	1673445	1673458	sens	1673521	1673595
LmjF34.4120	1751532	1752356	+	CATGTGTCTCTGGA	1752572	1752585	sens	1752777	1753410
LmjF34.4170	1776293	1776937	+	CATGTGCGAGAGTC	1777150	1777163	sens	1777228	1777291
LmjF34.4190	1780720	1781649	+	CATGTCTGCTGGTC	1781677	1781690	sens	1782085	1782716
LmjF34.4220	1786393	1787004	+	CATGCGCATCGCAG	1787313	1787326	sens	1787325	1787580
LmjF34.4230	1787570	1788112	+	CATGCTGTCTGTGA	1788344	1788357	sens	1788373	1788554
LmjF34.4530	1837656	1844972	+	CATGACTGGTGTAC	1845249	1845262	sens	1845296	1845442
LmjF34.4550	1846836	1847918	+	CATGCCCTTGTCTG	1848445	1848458	sens	1848530	1849141
LmjF34.4580	1853142	1854119	+	CATGCCTGCGATCG	1855319	1855332	sens	1855426	1855431
LmjF34.4600	1857574	1858413	+	CATGTACAAACACA	1858607	1858620	sens	1858671	1858969
LmjF35.0210	57715	57936	+	CATGTTGTGACAAA	57957	57970	sens	57996	58011
LmjF35.0390	116946	118589	+	CATGGTGCGCCCGT	118811	118824	sens	118938	119085
LmjF35.0420	123229	124023	+	CATGCGCGGCAGTG	124250	124263	sens	124292	124487
LmjF35.0570	273247	279606	+	CATGTGGGCAGTAG	280563	280576	sens	280826	280950
LmjF35.0580	281555	282229	+	CATGCGAAACGTCT	283278	283291	sens	283343	283656
LmjF35.0600	286522	287061	+	CATGGTTCGCGTGT	287700	287713	sens	287823	288205
LmjF35.0680	326152	330720	+	CATGGAACAAAGAG	330902	330915	sens	330935	331195
LmjF35.0780	360813	363152	+	CATGTATGACAAGT	363276	363289	sens	363299	363502
LmjF35.0930	421652	422161	+	CATGCGCCCGTGGC	422405	422418	sens	422579	422709
LmjF35.0940	423456	423947	+	CATGCGCACGGCTG	423929	423942	sens	424071	424154
LmjF35.0960	430309	432693	+	CATGTCTGTTGTTG	433016	433029	sens	433353	433472
LmjF35.1210	553468	554127	+	CATGTACGAAATCA	554091	554104	sens	554350	554911
LmjF35.1290	570224	570973	+	CATGAGGAGCTGAT	572328	572341	sens	572397	572407
LmjF35.1350	586084	586749	+	CATGTCTCCGAAAC	586898	586911	sens	586966	587522
LmjF35.1355	587523	588512	+	CATGAGACCCACTT	588718	588731	sens	588797	588862
LmjF35.1400	605129	605827	+	CATGGCGCCGCAGC	606042	606055	sens	606169	606184
LmjF35.1890	776046	777032	+	CATGATGGGGCGCT	777290	777303	sens	777373	777446
LmjF35.1900	777992	778909	+	CATGACACGCTCGT	779163	779176	sens	779245	779409
LmjF35.1910	779760	780362	+	CATGGACTCCACGT	780113	780126	sens	780666	780949
LmjF35.1930	782330	783349	+	CATGGGCCGTGTTG	783382	783395	sens	783665	783937
LmjF35.1940	784192	785538	+	CATGGAGCTGCAGC	785743	785756	sens	785877	785934
LmjF35.1950	788867	789574	+	CATGACGTGACACG	790012	790025	sens	790106	790197
LmjF35.2060	833308	834756	+	CATGACGACACTTC	834879	834892	sens	834982	835730
LmjF35.2080	844930	848259	+	CATGTAAGCGCGGT	848418	848431	sens	848424	848495
LmjF35.2125	871357	872172	+	CATGAACATCAAAC	872604	872617	sens	872678	873008
LmjF35.2230	906691	907566	+	CATGGATGCAGCCA	908331	908344	sens	908566	908778
LmjF35.2240	908779	910338	+	CATGGATGGCGCGC	910482	910495	sens	911282	911888
LmjF35.2910	1186897	1187268	-	CATGTACATAGGGG	1186717	1186730	sens	1186376	1186326
LmjF35.3925	1547280	1548710	+	CATGTCACCTGTTT	1548939	1548952	sens	1549067	1549075
LmjF35.4190	1666386	1667078	+	CATGCCGTGCTGTG	1667110	1667123	sens	1667295	1668096
LmjF35.4250	1715062	1716027	+	CATGGAGACATAAA	1716412	1716425	sens	1716475	1716592
LmjF35.4310	1739199	1739624	+	CATGGTATTCTTGG	1739774	1739787	sens	1739852	1739903
LmjF35.4340	1745762	1746790	+	CATGATCAAAAGAC	1747170	1747183	sens	1747211	1747238
LmjF35.4350	1747882	1751757	+	CATGTGGATGCAAA	1752359	1752372	sens	1752461	1752582
LmjF35.4530	1808565	1810715	+	CATGTGCGGTCTCC	1810793	1810806	sens	1810951	1811202
LmjF35.4800	1874262	1878683	+	CATGGCCACCTCTC	1878980	1878993	sens	1879099	1879238
LmjF35.4830	1886241	1887410	+	CATGGCGGCCGGAG	1887534	1887547	sens	1887706	1887740
LmjF35.5100	1991065	1991295	+	CATGTCCAGTGGGA	1991125	1991138	sens	1991514	1991593
LmjF35.5110	1992212	1994437	+	CATGTCGACTCGTA	1994581	1994594	sens	1994671	1995049
LmjF35.5120	1995050	1997212	+	CATGCCGCTCTCGC	1997367	1997380	sens	1997634	1997695
LmjF35.5180	2011133	2012947	+	CATGACACCAATAT	2013085	2013098	sens	2013145	2013369
LmjF35.5300	2046645	2047595	+	CATGACGCAAAAGA	2047591	2047604	sens	2047652	2047921
LmjF35.5310	2048348	2049472	+	CATGTGCAGTCTTA	2049512	2049525	sens	2049614	2049776
LmjF35.5340	2054547	2055587	+	CATGAAACCGCGAA	2055930	2055943	sens	2055976	2056017
LmjF35.5370	2062251	2063414	+	CATGTTGTTTTGTA	2064735	2064748	sens	2064747	2064948
LmjF36.0540	157618	158571	+	CATGATATAATGTG	158567	158580	sens	158708	158890
LmjF36.0690	203108	203914	+	CATGGGCGTTCCCC	204183	204196	sens	204259	204349
LmjF36.0800	283382	285262	+	CATGGTGATTCGTG	285208	285221	sens	285454	285474
LmjF36.0930	355502	356158	+	CATGGAGGCAGAGC	356305	356318	sens	356485	356682
LmjF36.0990	384429	384935	+	CATGCCGCATCACT	385058	385071	sens	385139	385593
LmjF36.1010	390987	395921	+	CATGGTAGTCGAAC	395914	395927	sens	396087	396102
LmjF36.1050	408604	410367	+	CATGCTGCGGTGTA	410671	410684	sens	410690	410975
LmjF36.1080	416297	418036	+	CATGGTGGCCCTGT	418343	418356	sens	419046	419507
LmjF36.1180	443255	444265	+	CATGCGAGGGACGC	444841	444854	sens	444851	445009
LmjF36.1200	447349	449229	+	CATGGGACGATAGA	449483	449496	sens	449546	449833
LmjF36.1220	451382	452872	+	CATGCTCTGAACTT	454011	454024	sens	454102	454129
LmjF36.1870	740008	742638	-	CATGATCGCTTCTT	739792	739805	sens	739660	739550
LmjF36.1955	777535	778683	-	CATGAAAGCTGCAC	776183	776196	sens	776140	776125
LmjF36.2010	793742	794845	+	CATGTACAAGAGCG	794933	794946	sens	795023	795033
LmjF36.2060	817743	819263	+	CATGCGCGACTTCT	819975	819988	sens	820055	820451
LmjF36.2070	820690	821682	+	CATGTCCGAAGTGG	822614	822627	sens	823418	823518
LmjF36.2100	837418	838533	+	CATGCACCCCAACG	838798	838811	sens	838911	838938
LmjF36.2120	848094	852695	+	CATGCACGCACGTG	852901	852914	sens	852925	853144
LmjF36.2150	861166	861972	+	CATGTGCCTTTTTT	862997	863010	sens	863244	863452
LmjF36.2160	865649	866038	+	CATGTACAAGAGGG	866607	866620	sens	866667	866788
LmjF36.2310	929194	930171	+	CATGTTGACACGCG	930482	930495	sens	930689	930872
LmjF36.3160	1259192	1260199	-	CATGCGCGCCATTA	1258969	1258982	sens	1258281	1258141
LmjF36.3740	1440252	1440758	+	CATGGCAACTGTCG	1440767	1440780	sens	1440969	1441123
LmjF36.3950	1508481	1509233	+	CATGTACGTCACAT	1510067	1510080	sens	1510137	1510321
LmjF36.3960	1510755	1513808	+	CATGAAAGGTGACT	1514614	1514627	sens	1514623	1514852
LmjF36.4010	1533148	1534728	+	CATGGACACCTGCC	1534910	1534923	sens	1534997	1535065
LmjF36.4020	1535632	1536462	+	CATGCCGCCCATCG	1536708	1536721	sens	1536789	1536868
LmjF36.4030	1538759	1542595	+	CATGCAGGCAGTGC	1542744	1542757	sens	1542955	1542979
LmjF36.4120	1572191	1572745	+	CATGCGTGCGTGTT	1572931	1572944	sens	1573178	1573673
LmjF36.4180	1591319	1592719	+	CATGCACTGCTGGT	1593024	1593037	sens	1593108	1593892
LmjF36.4190	1593767	1594798	+	CATGCACAGCCGGA	1594977	1594990	sens	1595543	1595843
LmjF36.4340	1681101	1682711	+	CATGAAGCCTTTGT	1682730	1682743	sens	1682773	1683187
LmjF36.4410	1716702	1717286	+	CATGGCACGCAGTA	1717272	1717285	sens	1717518	1717535
LmjF36.4450	1724023	1726053	+	CATGATCTGTTGGT	1726660	1726673	sens	1726838	1727182
LmjF36.4490	1735640	1737184	+	CATGTACGTCTCCT	1737348	1737361	sens	1737444	1737506
LmjF36.4520	1742216	1745380	+	CATGCCCCCGGCCT	1745950	1745963	sens	1746044	1746289
LmjF36.4570	1773767	1774735	+	CATGTACGCAAGCA	1774976	1774989	sens	1775246	1775536
LmjF36.4770	1848222	1849874	+	CATGTAGCGCGTAC	1849984	1849997	sens	1850153	1850524
LmjF36.5090	1964690	1965514	-	CATGAGCAGCTACC	1964058	1964071	sens	1963651	1963598
LmjF36.6320	2428493	2436334	-	CATGGGAAGACAGG	2428229	2428242	sens	2428165	2427982
LmjF36.6347	2463231	2463782	-	CATGATGCAGGGTA	2462476	2462489	sens	2462332	2462196

## Sheet: Sheet3
CDS	Debut	Fin	Strand	Tag	Debut	Fin	sens/antisens	PolyA	CATG	Est	Debut	Fin		DistancePolyAEsts
LmjF16.1560	662041	664116	+	CATGTGCACTGCTC	664279	664292	multiple_sens	664471	664687	gi|60325107|gb|CV669548.1|CV669548	663968	664444	328	27
LmjF18.1390	617913	618689	+	CATGTGCCTCTTGC	618694	618707	single_sens	618804	619054	gi|60323205|gb|CV667646.1|CV667646	618234	618722	33	82
LmjF20.1440	653069	653506	+	CATGTGCGCGCACG	653744	653757	multiple_sens	653849	653861	gi|60322293|gb|CV666734.1|CV666734	653236	653789	283	60
LmjF21.0735	233240	233668	+	CATGTAAGTCTTTT	233662	233675	single_sens	233792	233852	gi|2781773|gb|AA741794.1|AA741794	233340	233695	27	97
LmjF21.0735	233240	233668	+	CATGTAAGTCTTTT	233662	233675	single_sens	233792	233852	gi|2781807|gb|AA741828.1|AA741828	233336	233695	27	97
LmjF21.0735	233240	233668	+	CATGTAAGTCTTTT	233662	233675	single_sens	233792	233852	gi|2781969|gb|AA741990.1|AA741990	233340	233695	27	97
LmjF21.0735	233240	233668	+	CATGTAAGTCTTTT	233662	233675	single_sens	233792	233852	gi|3886128|gb|AA680681.1|AA680681	233336	233695	27	97
LmjF23.1240	574975	577131	+	CATGCCTGGTGACG	577498	577511	single_sens	577748	577972	gi|60322284|gb|CV666725.1|CV666725	577115	577694	563	54
LmjF29.1210	478577	479716	+	CATGTGGCGTGCGG	479812	479825	single_sens	479932	479939	gi|60318731|gb|CV663172.1|CV663172	479392	479898	182	34
LmjF29.2370	1036105	1036260	+	CATGTAATTGACTC	1036311	1036324	single_sens	1036391	1036915	gi|2662668|gb|AA680663.1|AA680663	1036086	1036339	79	52
LmjF29.2370	1036105	1036260	+	CATGTAATTGACTC	1036311	1036324	single_sens	1036391	1036915	gi|2747261|gb|AA728304.1|AA728304	1036086	1036338	78	53
LmjF29.2370	1036105	1036260	+	CATGTAATTGACTC	1036311	1036324	single_sens	1036391	1036915	gi|1685400|gb|AA125629.1|AA125629	1036088	1036334	74	57
LmjF29.2370	1036105	1036260	+	CATGTAATTGACTC	1036311	1036324	single_sens	1036391	1036915	gi|2796206|gb|AA749500.1|AA749500	1036086	1036334	74	57
LmjF29.2370	1036105	1036260	+	CATGTAATTGACTC	1036311	1036324	single_sens	1036391	1036915	gi|2662802|gb|AA680797.1|AA680797	1036093	1036329	69	62
LmjF29.2370	1036105	1036260	+	CATGTAATTGACTC	1036311	1036324	single_sens	1036391	1036915	gi|2662690|gb|AA680685.1|AA680685	1036086	1036328	68	63
LmjF29.2370	1036105	1036260	+	CATGTAATTGACTC	1036311	1036324	single_sens	1036391	1036915	gi|2662958|gb|AA680953.1|AA680953	1036086	1036328	68	63
LmjF29.2370	1036105	1036260	+	CATGTAATTGACTC	1036311	1036324	single_sens	1036391	1036915	gi|2747126|gb|AA728169.1|AA728169	1036093	1036328	68	63
LmjF29.2370	1036105	1036260	+	CATGTAATTGACTC	1036311	1036324	single_sens	1036391	1036915	gi|2781552|gb|AA742020.1|AA742020	1036085	1036328	68	63
LmjF29.2370	1036105	1036260	+	CATGTAATTGACTC	1036311	1036324	single_sens	1036391	1036915	gi|2781764|gb|AA741785.1|AA741785	1036086	1036328	68	63
LmjF29.2370	1036105	1036260	+	CATGTAATTGACTC	1036311	1036324	single_sens	1036391	1036915	gi|2781902|gb|AA741923.1|AA741923	1036086	1036328	68	63
LmjF29.2370	1036105	1036260	+	CATGTAATTGACTC	1036311	1036324	single_sens	1036391	1036915	gi|2781907|gb|AA741928.1|AA741928	1036086	1036328	68	63
LmjF29.2370	1036105	1036260	+	CATGTAATTGACTC	1036311	1036324	single_sens	1036391	1036915	gi|2781914|gb|AA741935.1|AA741935	1036096	1036328	68	63
LmjF29.2370	1036105	1036260	+	CATGTAATTGACTC	1036311	1036324	single_sens	1036391	1036915	gi|2662812|gb|AA680807.1|AA680807	1036093	1036327	67	64
LmjF33.1640	772481	772852	+	CATGGAGATTTCGA	772874	772887	single_sens	773011	773151	gi|3255577|gb|AI034637.1|AI034637	772438	772958	106	53
LmjF33.1800	818098	818745	+	CATGCGCTCAGACA	818752	818765	single_sens	818816	818939	gi|1554587|gb|AA060741.1|AA060741	818460	818810	65	6
