# Supplementary material for: Methodology optimizing SAGE library tag-to-gene mapping: application to Leishmania
Source: BMC Res Notes. 2012 Jan 27;5:74. doi: 10.1186/1756-0500-5-74 (PMC3292834; doi:10.1186/1756-0500-5-74)
Supplement: Additional file 6 — Description of the 3'UTR of 800 3'EST. [file 1756-0500-5-74-S6.XLSX]

## Sheet: Sheet1
CDS	Start	End	Strand	ESTs	Start	End	Distance	Direction	Location
LmjF33.0010	4546	2078	gi|60322416|gb|CV666857.1|CV666857	1963	2551	116	3'UTR	antisens	BEFORE_THE_FIRST_OR_LAST_GENE
LmjF31.0010	5558	3246	gi|60322314|gb|CV666755.1|CV666755	2782	3336	465	3'UTR	antisens	BEFORE_THE_FIRST_OR_LAST_GENE
LmjF06.0010	2142	1840	gi|60320542|gb|CV664983.1|CV664983	1736	2015	105	3'UTR	antisens	BEFORE_THE_FIRST_OR_LAST_GENE
LmjF34.0010	6100	5180	gi|60318003|gb|CV662444.1|CV662444	4561	5320	620	3'UTR	antisens	BEFORE_THE_FIRST_OR_LAST_GENE
LmjF26.0005	1942	1667	gi|3886303|gb|AA680959.1|AA680959	1513	1961	155	3'UTR	antisens	BEFORE_THE_FIRST_OR_LAST_GENE
LmjF01.0010	4702	3704	gi|60323621|gb|CV668062.1|CV668062	2387	2881	824	3'UTR	antisens	BEFORE_THE_FIRST_OR_LAST_GENE
LmjF30.0010	5897	4620	gi|3925882|gb|AA728341.1|AA728341	3644	4051	570	3'UTR	antisens	BEFORE_THE_FIRST_OR_LAST_GENE
LmjF34.0010	6100	5180	gi|3926061|gb|AA728115.1|AA728115	4470	4775	406	3'UTR	antisens	BEFORE_THE_FIRST_OR_LAST_GENE
LmjF01.0110	29107	28520	gi|2781597|gb|AA741618.1|AA741618	28083	28375	146	3'UTR	antisens
LmjF01.0140	37293	36877	gi|60321559|gb|CV666000.1|CV666000	36188	36504	374	3'UTR	antisens
LmjF01.0170	42647	41271	gi|60323978|gb|CV668419.1|CV668419	40063	40424	848	3'UTR	antisens
LmjF02.0120	58635	43918	gi|60326095|gb|CV670536.1|CV670536	42553	42875	1044	3'UTR	antisens
LmjF04.0625	263521	262505	gi|60317143|gb|CV661652.1|CV661652	261722	262329	177	3'UTR	antisens
LmjF04.1100	413670	412996	gi|60321583|gb|CV666024.1|CV666024	412431	412901	96	3'UTR	antisens
LmjF04.1120	421293	418663	gi|60321468|gb|CV665909.1|CV665909	417871	418312	352	3'UTR	antisens
LmjF04.1120	421293	418663	gi|60323223|gb|CV667664.1|CV667664	417871	418312	352	3'UTR	antisens
LmjF06.0030	13742	11715	gi|60324421|gb|CV668862.1|CV668862	10546	10912	804	3'UTR	antisens
LmjF06.1250	495911	496627	gi|3926097|gb|AA728072.1|AA728072	497292	497681	666	3'UTR	sens
LmjF08.0860	390606	391478	gi|60322353|gb|CV666794.1|CV666794	392422	392858	945	3'UTR	sens
LmjF08.0860	390606	391478	gi|60322449|gb|CV666890.1|CV666890	392422	392867	945	3'UTR	sens
LmjF08.0930	426151	422696	gi|60325515|gb|CV669956.1|CV669956	421871	422377	320	3'UTR	antisens
LmjF08.0930	426151	422696	gi|60322415|gb|CV666856.1|CV666856	421848	422260	437	3'UTR	antisens
LmjF08.0930	426151	422696	gi|60322319|gb|CV666760.1|CV666760	420723	421336	1361	3'UTR	antisens
LmjF08.0960	432288	430591	gi|60316805|gb|CV661314.1|CV661314	429957	430447	145	3'UTR	antisens
LmjF09.0910	364365	363916	gi|3926072|gb|AA728101.1|AA728101	363109	363318	599	3'UTR	antisens
LmjF09.1040	428024	425967	gi|60322116|gb|CV666557.1|CV666557	425022	425368	600	3'UTR	antisens
LmjF09.1070	437043	435604	gi|60324590|gb|CV669031.1|CV669031	434664	434968	637	3'UTR	antisens
LmjF10.0670	326760	325780	gi|60319289|gb|CV663730.1|CV663730	325099	325598	183	3'UTR	antisens
LmjF10.0920	422150	421551	gi|60323020|gb|CV667461.1|CV667461	420304	420940	612	3'UTR	antisens
LmjF10.1100	488107	486830	gi|2781646|gb|AA741667.1|AA741667	486100	486336	495	3'UTR	antisens
LmjF10.1227	532483	531746	gi|1554580|gb|AA060734.1|AA060734	531137	531350	397	3'UTR	antisens
LmjF10.1227	532483	531746	gi|1685390|gb|AA125612.1|AA125612	530991	531350	397	3'UTR	antisens
LmjF10.1227	532483	531746	gi|2781777|gb|AA741798.1|AA741798	531019	531350	397	3'UTR	antisens
LmjF10.1227	532483	531746	gi|2781981|gb|AA742002.1|AA742002	530928	531350	397	3'UTR	antisens
LmjF10.1227	532483	531746	gi|3886121|gb|AA680670.1|AA680670	530961	531350	397	3'UTR	antisens
LmjF10.1227	532483	531746	gi|3886187|gb|AA680771.1|AA680771	530961	531350	397	3'UTR	antisens
LmjF10.1227	532483	531746	gi|3926033|gb|AA728155.1|AA728155	531097	531350	397	3'UTR	antisens
LmjF10.1227	532483	531746	gi|2781776|gb|AA741797.1|AA741797	531105	531339	408	3'UTR	antisens
LmjF10.1227	532483	531746	gi|3926077|gb|AA728093.1|AA728093	530918	531325	422	3'UTR	antisens
LmjF10.1227	532483	531746	gi|2781737|gb|AA741758.1|AA741758	530780	531233	514	3'UTR	antisens
LmjF13.0160	48080	46572	gi|60318394|gb|CV662835.1|CV662835	45070	45578	995	3'UTR	antisens
LmjF13.0440	140071	136799	gi|60325013|gb|CV669454.1|CV669454	135854	136401	399	3'UTR	antisens
LmjF13.0830	284064	280354	gi|60320317|gb|CV664758.1|CV664758	279963	280263	92	3'UTR	antisens
LmjF13.0880	304420	302324	gi|60325707|gb|CV670148.1|CV670148	301310	301588	737	3'UTR	antisens
LmjF13.1230	426448	425627	gi|60320001|gb|CV664442.1|CV664442	424855	425360	268	3'UTR	antisens
LmjF13.1550	578081	574551	gi|60323525|gb|CV667966.1|CV667966	573976	574518	34	3'UTR	antisens
LmjF13.1580	593027	592611	gi|60321551|gb|CV665992.1|CV665992	591921	592474	138	3'UTR	antisens
LmjF14.0550	197789	196119	gi|60325705|gb|CV670146.1|CV670146	193834	194422	1698	3'UTR	antisens
LmjF14.0980	403685	401745	gi|60319294|gb|CV663735.1|CV663735	399815	400407	1339	3'UTR	antisens
LmjF14.1040	421799	421257	gi|3255449|gb|AI034509.1|AI034509	420125	420444	814	3'UTR	antisens
LmjF14.1040	421799	421257	gi|726562|gb|T93389.1|T93389	420234	420444	814	3'UTR	antisens
LmjF15.0090	28993	27722	gi|60321546|gb|CV665987.1|CV665987	27084	27636	87	3'UTR	antisens
LmjF15.0170	64685	63471	gi|60316511|gb|CV661020.1|CV661020	61269	61922	1550	3'UTR	antisens
LmjF15.1260	521334	520111	gi|60326050|gb|CV670491.1|CV670491	518019	518461	1651	3'UTR	antisens
LmjF16.0140	40122	39616	gi|60325631|gb|CV670072.1|CV670072	37915	38521	1096	3'UTR	antisens
LmjF16.0320	117853	114041	gi|60321809|gb|CV666250.1|CV666250	113159	113633	409	3'UTR	antisens
LmjF16.0830	310671	309790	gi|60320026|gb|CV664467.1|CV664467	309228	309619	172	3'UTR	antisens
LmjF16.1270	520901	514272	gi|60323727|gb|CV668168.1|CV668168	513633	514138	135	3'UTR	antisens
LmjF17.0020	14938	14273	gi|3886101|gb|AA680624.1|AA680624	13306	13691	583	3'UTR	antisens
LmjF17.0020	14938	14273	gi|4001835|gb|AA680622.1|AA680622	13323	13691	583	3'UTR	antisens
LmjF17.0020	14938	14273	gi|60325298|gb|CV669739.1|CV669739	13004	13511	763	3'UTR	antisens
LmjF17.0600	303929	300774	gi|60320414|gb|CV664855.1|CV664855	299046	299537	1238	3'UTR	antisens
LmjF17.0680	370916	369582	gi|2781899|gb|AA741920.1|AA741920	367996	368320	1263	3'UTR	antisens
LmjF18.0450	194123	192735	gi|3255903|gb|AI034963.1|AI034963	191272	191504	1232	3'UTR	antisens
LmjF18.0510	211927	209237	gi|60318535|gb|CV662976.1|CV662976	207896	208414	824	3'UTR	antisens
LmjF19.0200	52450	51497	gi|60320457|gb|CV664898.1|CV664898	49696	50250	1248	3'UTR	antisens
LmjF20.0090	30359	27027	gi|60320431|gb|CV664872.1|CV664872	25986	26576	452	3'UTR	antisens
LmjF20.0090	30359	27027	gi|60316791|gb|CV661300.1|CV661300	25923	26374	654	3'UTR	antisens
LmjF20.0150	54095	51369	gi|60316851|gb|CV661360.1|CV661360	50569	51303	67	3'UTR	antisens
LmjF20.0220	76385	73536	gi|60319537|gb|CV663978.1|CV663978	71668	72165	1372	3'UTR	antisens
LmjF20.0220	76385	73536	gi|60319729|gb|CV664170.1|CV664170	71668	72165	1372	3'UTR	antisens
LmjF20.1750	720780	720283	gi|60318430|gb|CV662871.1|CV662871	719437	720013	271	3'UTR	antisens
LmjF21.1270	526801	524294	gi|60324662|gb|CV669103.1|CV669103	523600	523951	344	3'UTR	antisens
LmjF21.1380	574409	573306	gi|60319462|gb|CV663903.1|CV663903	572254	572605	702	3'UTR	antisens
LmjF21.1565	672297	669892	gi|60323456|gb|CV667897.1|CV667897	668682	669158	735	3'UTR	antisens
LmjF21.1610	705095	704613	gi|60317331|gb|CV661840.1|CV661840	703295	703793	821	3'UTR	antisens
LmjF22.0620	232102	230768	gi|60319630|gb|CV664071.1|CV664071	230058	230446	323	3'UTR	antisens
LmjF22.0750	306668	303228	gi|60317794|gb|CV662267.1|CV662267	302405	302912	317	3'UTR	antisens
LmjF22.1270	526502	525156	gi|60319518|gb|CV663959.1|CV663959	524415	524887	270	3'UTR	antisens
LmjF22.1330	561561	555532	gi|709738|gb|T67353.1|T67353	554106	554500	1033	3'UTR	antisens
LmjF23.0610	282765	280939	gi|60325154|gb|CV669595.1|CV669595	279961	280448	492	3'UTR	antisens
LmjF23.0630	304802	301245	gi|60325746|gb|CV670187.1|CV670187	298794	299295	1951	3'UTR	antisens
LmjF23.0690	328943	327618	gi|60325528|gb|CV669969.1|CV669969	326957	327437	182	3'UTR	antisens
LmjF23.0690	328943	327618	gi|60317887|gb|CV662348.1|CV662348	326937	327409	210	3'UTR	antisens
LmjF23.0690	328943	327618	gi|60323500|gb|CV667941.1|CV667941	326937	327322	297	3'UTR	antisens
LmjF23.0690	328943	327618	gi|60323011|gb|CV667452.1|CV667452	325942	326510	1109	3'UTR	antisens
LmjF23.0710	336716	334629	gi|60321733|gb|CV666174.1|CV666174	333628	334261	369	3'UTR	antisens
LmjF23.0710	336716	334629	gi|60322253|gb|CV666694.1|CV666694	333379	334015	615	3'UTR	antisens
LmjF23.0960	462620	460545	gi|2747313|gb|AA728356.1|AA728356	459480	459731	815	3'UTR	antisens
LmjF23.1020	489272	488820	gi|60322426|gb|CV666867.1|CV666867	487750	488333	488	3'UTR	antisens
LmjF23.1020	489272	488820	gi|60319988|gb|CV664429.1|CV664429	487657	488109	712	3'UTR	antisens
LmjF23.1020	489272	488820	gi|60319948|gb|CV664389.1|CV664389	487489	487883	938	3'UTR	antisens
LmjF23.1020	489272	488820	gi|60317589|gb|CV662080.1|CV662080	486611	487356	1465	3'UTR	antisens
LmjF23.1100	524026	522563	gi|60324144|gb|CV668585.1|CV668585	521949	522276	288	3'UTR	antisens
LmjF23.1140	543975	539926	gi|60317315|gb|CV661824.1|CV661824	538894	539448	479	3'UTR	antisens
LmjF24.1640	617720	619459	gi|60322035|gb|CV666476.1|CV666476	620304	620898	846	3'UTR	sens
LmjF24.1770	659273	658920	gi|3886240|gb|AA680863.1|AA680863	658546	658844	77	3'UTR	antisens
LmjF24.2060	762100	760085	gi|60317355|gb|CV661864.1|CV661864	759543	760034	52	3'UTR	antisens
LmjF24.2060	762100	760085	gi|60320059|gb|CV664500.1|CV664500	759350	759952	134	3'UTR	antisens
LmjF24.2110	774193	772688	gi|60321048|gb|CV665489.1|CV665489	770502	770975	1714	3'UTR	antisens
LmjF24.2210	808813	808319	gi|2781578|gb|AA741599.1|AA741599	807402	807715	605	3'UTR	antisens
LmjF24.2230	813831	813304	gi|60325214|gb|CV669655.1|CV669655	811947	812455	850	3'UTR	antisens
LmjF24.2230	813831	813304	gi|60317076|gb|CV661585.1|CV661585	811512	811998	1307	3'UTR	antisens
LmjF25.0340	113169	111184	gi|60320412|gb|CV664853.1|CV664853	108693	109196	1989	3'UTR	antisens
LmjF25.0470	154415	151002	gi|60324958|gb|CV669399.1|CV669399	150515	150980	23	3'UTR	antisens
LmjF25.0490	169970	169437	gi|60322213|gb|CV666654.1|CV666654	167859	168248	1190	3'UTR	antisens
LmjF25.0530	190940	188970	gi|2781647|gb|AA741668.1|AA741668	187621	187950	1021	3'UTR	antisens
LmjF25.0715	266770	265928	gi|2781866|gb|AA741887.1|AA741887	265186	265505	424	3'UTR	antisens
LmjF25.1100	428359	427172	gi|60321376|gb|CV665817.1|CV665817	425934	426580	593	3'UTR	antisens
LmjF25.1100	428359	427172	gi|60320942|gb|CV665383.1|CV665383	425934	426335	838	3'UTR	antisens
LmjF25.1445	579090	578317	gi|60317632|gb|CV662120.1|CV662120	576946	577559	759	3'UTR	antisens
LmjF25.1770	711048	710128	gi|60324076|gb|CV668517.1|CV668517	709805	710061	68	3'UTR	antisens
LmjF25.2010	785131	784292	gi|60319943|gb|CV664384.1|CV664384	783381	783872	421	3'UTR	antisens
LmjF25.2010	785131	784292	gi|60318804|gb|CV663245.1|CV663245	783390	783794	499	3'UTR	antisens
LmjF25.2140	821393	820494	gi|60323017|gb|CV667458.1|CV667458	819660	820082	413	3'UTR	antisens
LmjF26.0460	125260	124502	gi|60320150|gb|CV664591.1|CV664591	123852	124162	341	3'UTR	antisens
LmjF26.0550	151825	150209	gi|60319236|gb|CV663677.1|CV663677	149834	150207	3	3'UTR	antisens
LmjF26.0800	234709	234158	gi|60320120|gb|CV664561.1|CV664561	233309	233848	311	3'UTR	antisens
LmjF27.0270	69499	66290	gi|60323563|gb|CV668004.1|CV668004	64489	64937	1354	3'UTR	antisens
LmjF27.1140	484840	483089	gi|60321566|gb|CV666007.1|CV666007	482340	482948	142	3'UTR	antisens
LmjF27.1140	484840	483089	gi|60321470|gb|CV665911.1|CV665911	480994	481564	1526	3'UTR	antisens
LmjF27.1805	773823	772246	gi|3255864|gb|AI034924.1|AI034924	770051	770295	1952	3'UTR	antisens
LmjF27.2120	901416	900403	gi|60325352|gb|CV669793.1|CV669793	899262	899784	620	3'UTR	antisens
LmjF27.2140	915624	912592	gi|3886108|gb|AA680643.1|AA680643	910967	911287	1306	3'UTR	antisens
LmjF28.0750	274067	273852	gi|113865726|gb|DY763215.1|DY763215	272469	272949	904	3'UTR	antisens
LmjF28.1880	729830	726045	gi|60317106|gb|CV661615.1|CV661615	724004	724637	1409	3'UTR	antisens
LmjF28.2010	800421	798772	gi|3255745|gb|AI034805.1|AI034805	797500	797790	983	3'UTR	antisens
LmjF28.2770	1058922	1056946	gi|60317318|gb|CV661827.1|CV661827	1056104	1056553	394	3'UTR	antisens
LmjF28.2910	1109467	1108109	gi|60323002|gb|CV667443.1|CV667443	1106047	1106536	1574	3'UTR	antisens
LmjF28.2960	1125276	1123933	gi|1402443|gb|W88360.1|W88360	1123054	1123308	626	3'UTR	antisens
LmjF29.0100	25593	23983	gi|60322464|gb|CV666905.1|CV666905	22437	22874	1110	3'UTR	antisens
LmjF29.0440	150608	149466	gi|60316690|gb|CV661199.1|CV661199	147506	148090	1377	3'UTR	antisens
LmjF29.0510	185748	185329	gi|60316456|gb|CV660965.1|CV660965	184535	185209	121	3'UTR	antisens
LmjF29.0510	185748	185329	gi|60316645|gb|CV661154.1|CV661154	184535	185209	121	3'UTR	antisens
LmjF29.0510	185748	185329	gi|60324498|gb|CV668939.1|CV668939	184014	184449	881	3'UTR	antisens
LmjF29.0510	185748	185329	gi|60318488|gb|CV662929.1|CV662929	183496	183967	1363	3'UTR	antisens
LmjF29.0770	280888	280301	gi|60320052|gb|CV664493.1|CV664493	279903	280290	12	3'UTR	antisens
LmjF29.0780	286007	284202	gi|60323611|gb|CV668052.1|CV668052	283368	283964	239	3'UTR	antisens
LmjF29.0790	292780	288011	gi|60321710|gb|CV666151.1|CV666151	286963	287381	631	3'UTR	antisens
LmjF29.0820	306813	305791	gi|60317880|gb|CV662341.1|CV662341	304427	304881	911	3'UTR	antisens
LmjF29.0820	306813	305791	gi|60320530|gb|CV664971.1|CV664971	304544	304881	911	3'UTR	antisens
LmjF29.1640	759186	757792	gi|60326085|gb|CV670526.1|CV670526	756752	757074	719	3'UTR	antisens
LmjF30.0040	10420	9995	gi|60324340|gb|CV668781.1|CV668781	9518	9969	27	3'UTR	antisens
LmjF30.0090	25334	24648	gi|60317423|gb|CV661932.1|CV661932	23719	24453	196	3'UTR	antisens
LmjF30.0120	40448	38583	gi|60320195|gb|CV664636.1|CV664636	37555	37977	607	3'UTR	antisens
LmjF30.0290	91042	86480	gi|60319492|gb|CV663933.1|CV663933	84776	85254	1227	3'UTR	antisens
LmjF30.0350	113825	112002	gi|60316701|gb|CV661210.1|CV661210	111211	111830	173	3'UTR	antisens
LmjF30.0380	124645	123491	gi|60320574|gb|CV665015.1|CV665015	122530	122963	529	3'UTR	antisens
LmjF30.0460	153426	151774	gi|60326240|gb|CV670681.1|CV670681	151186	151596	179	3'UTR	antisens
LmjF30.0500	165468	164011	gi|60318341|gb|CV662782.1|CV662782	163162	163679	333	3'UTR	antisens
LmjF30.0610	208675	207065	gi|60325151|gb|CV669592.1|CV669592	205997	206446	620	3'UTR	antisens
LmjF30.0710	228601	226961	gi|3255762|gb|AI034822.1|AI034822	226351	226744	218	3'UTR	antisens
LmjF30.2260	869863	866024	gi|60322233|gb|CV666674.1|CV666674	865385	865885	140	3'UTR	antisens
LmjF30.2700	1039621	1038476	gi|3926030|gb|AA728159.1|AA728159	1037889	1038186	291	3'UTR	antisens
LmjF30.2970	1121623	1120538	gi|3926021|gb|AA728171.1|AA728171	1118691	1119026	1513	3'UTR	antisens
LmjF30.3060	1156129	1152554	gi|3925868|gb|AA728360.1|AA728360	1150937	1151309	1246	3'UTR	antisens
LmjF30.3080	1161481	1160456	gi|60322834|gb|CV667275.1|CV667275	1159118	1159693	764	3'UTR	antisens
LmjF30.3150	1201886	1201248	gi|3926071|gb|AA728102.1|AA728102	1200405	1200674	575	3'UTR	antisens
LmjF31.0210	56725	55157	gi|60317387|gb|CV661896.1|CV661896	53336	53853	1305	3'UTR	antisens
LmjF31.0320	92062	90455	gi|60317904|gb|CV662363.1|CV662363	88894	89333	1123	3'UTR	antisens
LmjF31.0390	127693	125126	gi|60321393|gb|CV665834.1|CV665834	123578	124222	905	3'UTR	antisens
LmjF31.0460	159409	157211	gi|60321024|gb|CV665465.1|CV665465	155367	155976	1236	3'UTR	antisens
LmjF31.0540	193065	190546	gi|60316388|gb|CV660897.1|CV660897	189757	190191	356	3'UTR	antisens
LmjF31.0540	193065	190546	gi|60316563|gb|CV661072.1|CV661072	189757	190191	356	3'UTR	antisens
LmjF31.0710	253594	253205	gi|60324377|gb|CV668818.1|CV668818	251252	251632	1574	3'UTR	antisens
LmjF31.0720	261187	258248	gi|60323659|gb|CV668100.1|CV668100	256284	256804	1445	3'UTR	antisens
LmjF31.0830	301551	300625	gi|60321087|gb|CV665528.1|CV665528	299299	299924	702	3'UTR	antisens
LmjF31.0910	337650	337144	gi|60325913|gb|CV670354.1|CV670354	336524	337034	111	3'UTR	antisens
LmjF31.0910	337650	337144	gi|60320421|gb|CV664862.1|CV664862	335637	336047	1098	3'UTR	antisens
LmjF31.0970	374753	372105	gi|60319990|gb|CV664431.1|CV664431	371237	371576	530	3'UTR	antisens
LmjF31.0970	374753	372105	gi|60325762|gb|CV670203.1|CV670203	371237	371576	530	3'UTR	antisens
LmjF31.0970	374753	372105	gi|60324091|gb|CV668532.1|CV668532	371237	371490	616	3'UTR	antisens
LmjF31.0970	374753	372105	gi|60323494|gb|CV667935.1|CV667935	370320	370894	1212	3'UTR	antisens
LmjF31.1040	412460	410148	gi|3886263|gb|AA680898.1|AA680898	408690	409013	1136	3'UTR	antisens
LmjF31.1090	431625	429685	gi|60321927|gb|CV666368.1|CV666368	427803	428219	1467	3'UTR	antisens
LmjF31.1170	460860	460522	gi|60320495|gb|CV664936.1|CV664936	459558	460131	392	3'UTR	antisens
LmjF31.1170	460860	460522	gi|60322270|gb|CV666711.1|CV666711	459013	459615	908	3'UTR	antisens
LmjF31.1220	490305	487897	gi|60319857|gb|CV664298.1|CV664298	485974	486365	1533	3'UTR	antisens
LmjF31.1220	490305	487897	gi|60318814|gb|CV663255.1|CV663255	485368	486061	1837	3'UTR	antisens
LmjF31.1280	522621	518005	gi|1554601|gb|AA060755.1|AA060755	516962	517258	748	3'UTR	antisens
LmjF31.1380	612215	609009	gi|60326184|gb|CV670625.1|CV670625	608344	608813	197	3'UTR	antisens
LmjF31.1380	612215	609009	gi|60325609|gb|CV670050.1|CV670050	608358	608793	217	3'UTR	antisens
LmjF31.1400	628913	625065	gi|60320398|gb|CV664839.1|CV664839	623995	624477	589	3'UTR	antisens
LmjF31.1500	714758	711312	gi|60325246|gb|CV669687.1|CV669687	709328	709902	1411	3'UTR	antisens
LmjF31.1540	758516	757239	gi|60317995|gb|CV662436.1|CV662436	756247	756802	438	3'UTR	antisens
LmjF31.1540	758516	757239	gi|60324760|gb|CV669201.1|CV669201	756247	756618	622	3'UTR	antisens
LmjF31.1800	853321	851558	gi|60323100|gb|CV667541.1|CV667541	850338	850974	585	3'UTR	antisens
LmjF31.1850	886163	885858	gi|60325722|gb|CV670163.1|CV670163	884798	885342	517	3'UTR	antisens
LmjF31.1880	923421	920845	gi|3926064|gb|AA728110.1|AA728110	918518	918855	1991	3'UTR	antisens
LmjF31.1930	948635	946650	gi|2747304|gb|AA728347.1|AA728347	945470	945692	959	3'UTR	antisens
LmjF31.1930	948635	946650	gi|726538|gb|T93365.1|T93365	945458	945692	959	3'UTR	antisens
LmjF31.1970	963849	963307	gi|3925925|gb|AA728282.1|AA728282	962388	962686	622	3'UTR	antisens
LmjF31.1990	972343	970214	gi|60326261|gb|CV670702.1|CV670702	968594	968934	1281	3'UTR	antisens
LmjF31.2190	1080855	1078549	gi|60323946|gb|CV668387.1|CV668387	1076789	1077163	1387	3'UTR	antisens
LmjF31.2360	1171879	1170260	gi|60316416|gb|CV660925.1|CV660925	1169621	1170025	236	3'UTR	antisens
LmjF31.2360	1171879	1170260	gi|60316597|gb|CV661106.1|CV661106	1169621	1170025	236	3'UTR	antisens
LmjF31.2570	1256480	1253145	gi|3886143|gb|AA680703.1|AA680703	1251935	1252242	904	3'UTR	antisens
LmjF31.2770	1333176	1332238	gi|60322980|gb|CV667421.1|CV667421	1331480	1331836	403	3'UTR	antisens
LmjF31.2780	1339368	1338655	gi|60324780|gb|CV669221.1|CV669221	1336661	1337242	1414	3'UTR	antisens
LmjF31.2960	1392247	1390922	gi|60318552|gb|CV662993.1|CV662993	1389855	1390335	588	3'UTR	antisens
LmjF31.3060	1437089	1435791	gi|60323168|gb|CV667609.1|CV667609	1433585	1434119	1673	3'UTR	antisens
LmjF32.1500	591600	589444	gi|60324387|gb|CV668828.1|CV668828	588963	589349	96	3'UTR	antisens
LmjF32.1802	697622	697161	gi|60318038|gb|CV662479.1|CV662479	698148	698633	988	3'UTR	antisens
LmjF33.0160	37874	36858	gi|60326198|gb|CV670639.1|CV670639	35639	36058	801	3'UTR	antisens
LmjF33.0270	85591	84524	gi|60317961|gb|CV662408.1|CV662408	83036	83604	921	3'UTR	antisens
LmjF33.0295	105529	104702	gi|2781551|gb|AA742019.1|AA742019	104075	104378	325	3'UTR	antisens
LmjF33.0380	180417	179437	gi|60319965|gb|CV664406.1|CV664406	178158	178569	869	3'UTR	antisens
LmjF33.0470	208814	207189	gi|60322033|gb|CV666474.1|CV666474	205935	206548	642	3'UTR	antisens
LmjF33.0470	208814	207189	gi|60324047|gb|CV668488.1|CV668488	206269	206545	645	3'UTR	antisens
LmjF33.0535	231897	231289	gi|60325585|gb|CV670026.1|CV670026	229760	230026	1264	3'UTR	antisens
LmjF34.1220	551059	548765	gi|60321728|gb|CV666169.1|CV666169	546757	547219	1547	3'UTR	antisens
LmjF34.1450	662662	661100	gi|60323156|gb|CV667597.1|CV667597	660130	660484	617	3'UTR	antisens
LmjF34.1510	687958	686429	gi|60325012|gb|CV669453.1|CV669453	684755	685081	1349	3'UTR	antisens
LmjF34.2080	924122	918474	gi|1554614|gb|AA060768.1|AA060768	918142	918411	64	3'UTR	antisens
LmjF34.2080	924122	918474	gi|60318279|gb|CV662720.1|CV662720	917813	918257	218	3'UTR	antisens
LmjF34.2100	931989	929479	gi|3886131|gb|AA680684.1|AA680684	927774	928075	1405	3'UTR	antisens
LmjF34.2100	931989	929479	gi|3886308|gb|AA680969.1|AA680969	927688	928075	1405	3'UTR	antisens
LmjF34.2100	931989	929479	gi|3925898|gb|AA728320.1|AA728320	927717	928075	1405	3'UTR	antisens
LmjF34.2370	1044594	1043497	gi|2781854|gb|AA741875.1|AA741875	1042293	1042625	873	3'UTR	antisens
LmjF35.1630	705015	703639	gi|60325225|gb|CV669666.1|CV669666	702442	702915	725	3'UTR	antisens
LmjF35.1740	733897	730403	gi|60319070|gb|CV663511.1|CV663511	729533	730074	330	3'UTR	antisens
LmjF35.3020	1235692	1234331	gi|3886253|gb|AA680883.1|AA680883	1233541	1233798	534	3'UTR	antisens
LmjF35.3160	1294806	1294255	gi|60321549|gb|CV665990.1|CV665990	1293135	1293659	597	3'UTR	antisens
LmjF35.3740	1509549	1508383	gi|60323121|gb|CV667562.1|CV667562	1506661	1507315	1069	3'UTR	antisens
LmjF35.3850	1530625	1529687	gi|3255711|gb|AI034771.1|AI034771	1529385	1529651	37	3'UTR	antisens
LmjF35.3850	1530625	1529687	gi|3255728|gb|AI034788.1|AI034788	1529327	1529651	37	3'UTR	antisens
LmjF35.3860	1534327	1532615	gi|60318776|gb|CV663217.1|CV663217	1531709	1532153	463	3'UTR	antisens
LmjF01.0180	46464	44146	gi|60323199|gb|CV667640.1|CV667640	44141	44437	6	3'UTR	antisens	INSIDE_OR_OVERLAPPING_ONE_GENE
LmjF01.0410	100526	101128	gi|60321552|gb|CV665993.1|CV665993	101023	101444	317	3'UTR	sens	INSIDE_OR_OVERLAPPING_ONE_GENE
LmjF02.0580	298467	309803	gi|60321806|gb|CV666247.1|CV666247	309441	309989	187	3'UTR	sens	INSIDE_OR_OVERLAPPING_ONE_GENE
LmjF03.0230	56017	58131	gi|60323769|gb|CV668210.1|CV668210	57830	58179	49	3'UTR	sens	INSIDE_OR_OVERLAPPING_ONE_GENE
LmjF03.0250	62113	62364	gi|60320146|gb|CV664587.1|CV664587	62180	62670	307	3'UTR	sens	INSIDE_OR_OVERLAPPING_ONE_GENE
LmjF03.0450	145029	150140	gi|60317470|gb|CV661977.1|CV661977	150045	150567	428	3'UTR	sens	INSIDE_OR_OVERLAPPING_ONE_GENE
LmjF03.0930	373010	370917	gi|60321504|gb|CV665945.1|CV665945	370691	371289	227	3'UTR	antisens	INSIDE_OR_OVERLAPPING_ONE_GENE
LmjF03.0960	378987	378673	gi|3886255|gb|AA680885.1|AA680885	378634	379053	40	3'UTR	antisens	INSIDE_OR_OVERLAPPING_ONE_GENE
LmjF04.0570	237100	232403	gi|60318077|gb|CV662518.1|CV662518	232258	232979	146	3'UTR	antisens	INSIDE_OR_OVERLAPPING_ONE_GENE
LmjF04.0620	259288	255548	gi|60323159|gb|CV667600.1|CV667600	255462	255819	87	3'UTR	antisens	INSIDE_OR_OVERLAPPING_ONE_GENE
LmjF04.1100	413670	412996	gi|60317125|gb|CV661634.1|CV661634	412972	413631	25	3'UTR	antisens	INSIDE_OR_OVERLAPPING_ONE_GENE
LmjF05.0060	18036	20537	gi|60323618|gb|CV668059.1|CV668059	20167	20654	118	3'UTR	sens	INSIDE_OR_OVERLAPPING_ONE_GENE
LmjF05.0350	105667	107142	gi|60321082|gb|CV665523.1|CV665523	107076	107667	526	3'UTR	sens	INSIDE_OR_OVERLAPPING_ONE_GENE
LmjF05.0660	224551	225522	gi|60324659|gb|CV669100.1|CV669100	225134	225576	55	3'UTR	sens	INSIDE_OR_OVERLAPPING_ONE_GENE
LmjF05.0710	257577	261848	gi|60321459|gb|CV665900.1|CV665900	261413	261988	141	3'UTR	sens	INSIDE_OR_OVERLAPPING_ONE_GENE
LmjF05.0810	298332	298823	gi|60317067|gb|CV661576.1|CV661576	298323	298968	146	3'UTR	sens	INSIDE_OR_OVERLAPPING_ONE_GENE
LmjF05.1120	413264	413599	gi|1554611|gb|AA060765.1|AA060765	413451	413748	150	3'UTR	sens	INSIDE_OR_OVERLAPPING_ONE_GENE
LmjF05.1170	426405	425656	gi|60318815|gb|CV663256.1|CV663256	425486	425920	171	3'UTR	antisens	INSIDE_OR_OVERLAPPING_ONE_GENE
LmjF06.0630	222392	227719	gi|60325955|gb|CV670396.1|CV670396	227252	227751	33	3'UTR	sens	INSIDE_OR_OVERLAPPING_ONE_GENE
LmjF06.0730	285500	286516	gi|60325896|gb|CV670337.1|CV670337	286164	286517	2	3'UTR	sens	INSIDE_OR_OVERLAPPING_ONE_GENE
LmjF06.1080	448198	448872	gi|60319562|gb|CV664003.1|CV664003	448394	448924	53	3'UTR	sens	INSIDE_OR_OVERLAPPING_ONE_GENE
LmjF07.0250	100638	95017	gi|60323851|gb|CV668292.1|CV668292	94752	95098	266	3'UTR	antisens	INSIDE_OR_OVERLAPPING_ONE_GENE
LmjF07.0490	232550	233746	gi|60317772|gb|CV662247.1|CV662247	233367	233760	15	3'UTR	sens	INSIDE_OR_OVERLAPPING_ONE_GENE
LmjF07.0620	286363	288219	gi|60324407|gb|CV668848.1|CV668848	287976	288235	17	3'UTR	sens	INSIDE_OR_OVERLAPPING_ONE_GENE
LmjF07.0990	517959	519017	gi|60325062|gb|CV669503.1|CV669503	518985	519312	296	3'UTR	sens	INSIDE_OR_OVERLAPPING_ONE_GENE
LmjF07.1030	530700	531047	gi|60323578|gb|CV668019.1|CV668019	530669	531228	182	3'UTR	sens	INSIDE_OR_OVERLAPPING_ONE_GENE
LmjF07.1160	582346	583821	gi|60323536|gb|CV667977.1|CV667977	583537	584076	256	3'UTR	sens	INSIDE_OR_OVERLAPPING_ONE_GENE
LmjF08.0100	29601	30956	gi|60316483|gb|CV660992.1|CV660992	30389	30983	28	3'UTR	sens	INSIDE_OR_OVERLAPPING_ONE_GENE
LmjF08.0230	86332	87900	gi|60323462|gb|CV667903.1|CV667903	87842	88351	452	3'UTR	sens	INSIDE_OR_OVERLAPPING_ONE_GENE
LmjF08.0350	128338	132774	gi|60325033|gb|CV669474.1|CV669474	132749	133226	453	3'UTR	sens	INSIDE_OR_OVERLAPPING_ONE_GENE
LmjF08.0400	154436	158002	gi|60318591|gb|CV663032.1|CV663032	157297	158089	88	3'UTR	sens	INSIDE_OR_OVERLAPPING_ONE_GENE
LmjF08.1190	524495	528241	gi|60321437|gb|CV665878.1|CV665878	527982	528501	261	3'UTR	sens	INSIDE_OR_OVERLAPPING_ONE_GENE
LmjF08.1230	552511	553842	gi|60317343|gb|CV661852.1|CV661852	553636	554060	219	3'UTR	sens	INSIDE_OR_OVERLAPPING_ONE_GENE
LmjF09.0010	5139	5642	gi|3255856|gb|AI034916.1|AI034916	5225	5745	104	3'UTR	sens	INSIDE_OR_OVERLAPPING_ONE_GENE
LmjF09.0060	14793	15188	gi|60322000|gb|CV666441.1|CV666441	15124	15436	249	3'UTR	sens	INSIDE_OR_OVERLAPPING_ONE_GENE
LmjF09.0070	17250	20954	gi|60321837|gb|CV666278.1|CV666278	20387	20981	28	3'UTR	sens	INSIDE_OR_OVERLAPPING_ONE_GENE
LmjF09.0070	17250	20954	gi|60322405|gb|CV666846.1|CV666846	20387	20982	29	3'UTR	sens	INSIDE_OR_OVERLAPPING_ONE_GENE
LmjF09.0070	17250	20954	gi|60322309|gb|CV666750.1|CV666750	20584	21166	213	3'UTR	sens	INSIDE_OR_OVERLAPPING_ONE_GENE
LmjF09.0100	47628	49376	gi|60325422|gb|CV669863.1|CV669863	49089	49422	47	3'UTR	sens	INSIDE_OR_OVERLAPPING_ONE_GENE
LmjF09.0600	247295	248302	gi|60317920|gb|CV662375.1|CV662375	247846	248405	104	3'UTR	sens	INSIDE_OR_OVERLAPPING_ONE_GENE
LmjF09.0740	294798	288103	gi|60326181|gb|CV670622.1|CV670622	287698	288131	406	3'UTR	antisens	INSIDE_OR_OVERLAPPING_ONE_GENE
LmjF09.0770	321128	318933	gi|60324930|gb|CV669371.1|CV669371	318853	319346	81	3'UTR	antisens	INSIDE_OR_OVERLAPPING_ONE_GENE
LmjF09.0770	321128	318933	gi|60324929|gb|CV669370.1|CV669370	318829	319354	105	3'UTR	antisens	INSIDE_OR_OVERLAPPING_ONE_GENE
LmjF09.0920	366128	365679	gi|60319865|gb|CV664306.1|CV664306	365304	365970	376	3'UTR	antisens	INSIDE_OR_OVERLAPPING_ONE_GENE
LmjF09.1120	448116	447388	gi|60324684|gb|CV669125.1|CV669125	447104	447410	285	3'UTR	antisens	INSIDE_OR_OVERLAPPING_ONE_GENE
LmjF09.1320	513920	512103	gi|60325023|gb|CV669464.1|CV669464	512017	512486	87	3'UTR	antisens	INSIDE_OR_OVERLAPPING_ONE_GENE
LmjF10.0180	77977	78693	gi|60319669|gb|CV664110.1|CV664110	78299	78898	206	3'UTR	sens	INSIDE_OR_OVERLAPPING_ONE_GENE
LmjF10.0219	98309	99139	gi|60318971|gb|CV663412.1|CV663412	98926	99379	241	3'UTR	sens	INSIDE_OR_OVERLAPPING_ONE_GENE
LmjF10.0260	115886	116275	gi|60322047|gb|CV666488.1|CV666488	115944	116480	206	3'UTR	sens	INSIDE_OR_OVERLAPPING_ONE_GENE
LmjF10.0350	155131	157214	gi|60324466|gb|CV668907.1|CV668907	156910	157313	100	3'UTR	sens	INSIDE_OR_OVERLAPPING_ONE_GENE
LmjF10.0400	189725	191866	gi|60322459|gb|CV666900.1|CV666900	191611	191995	130	3'UTR	sens	INSIDE_OR_OVERLAPPING_ONE_GENE
LmjF10.0510	265890	266993	gi|60325194|gb|CV669635.1|CV669635	266435	266998	6	3'UTR	sens	INSIDE_OR_OVERLAPPING_ONE_GENE
LmjF10.0510	265890	266993	gi|60316618|gb|CV661127.1|CV661127	266736	267186	194	3'UTR	sens	INSIDE_OR_OVERLAPPING_ONE_GENE
LmjF10.0510	265890	266993	gi|60316433|gb|CV660942.1|CV660942	266736	267310	318	3'UTR	sens	INSIDE_OR_OVERLAPPING_ONE_GENE
LmjF10.0510	265890	266993	gi|60316616|gb|CV661125.1|CV661125	266736	267310	318	3'UTR	sens	INSIDE_OR_OVERLAPPING_ONE_GENE
LmjF10.1090	485118	484585	gi|60317115|gb|CV661624.1|CV661624	484228	484738	358	3'UTR	antisens	INSIDE_OR_OVERLAPPING_ONE_GENE
LmjF10.1170	510793	510128	gi|60317122|gb|CV661631.1|CV661631	510090	510743	39	3'UTR	antisens	INSIDE_OR_OVERLAPPING_ONE_GENE
LmjF10.1170	510793	510128	gi|60317133|gb|CV661642.1|CV661642	510043	510743	86	3'UTR	antisens	INSIDE_OR_OVERLAPPING_ONE_GENE
LmjF10.1170	510793	510128	gi|60318524|gb|CV662965.1|CV662965	509992	510606	137	3'UTR	antisens	INSIDE_OR_OVERLAPPING_ONE_GENE
LmjF10.1180	513224	512802	gi|60319034|gb|CV663475.1|CV663475	512529	513107	274	3'UTR	antisens	INSIDE_OR_OVERLAPPING_ONE_GENE
LmjF10.1190	516427	515234	gi|60322384|gb|CV666825.1|CV666825	514693	515285	542	3'UTR	antisens	INSIDE_OR_OVERLAPPING_ONE_GENE
LmjF10.1215	527109	526966	gi|3886179|gb|AA680756.1|AA680756	526866	527114	101	3'UTR	antisens	INSIDE_OR_OVERLAPPING_ONE_GENE
LmjF11.0100	25676	27100	gi|60323839|gb|CV668280.1|CV668280	26868	27251	152	3'UTR	sens	INSIDE_OR_OVERLAPPING_ONE_GENE
LmjF11.0210	54060	55391	gi|60324049|gb|CV668490.1|CV668490	55098	55419	29	3'UTR	sens	INSIDE_OR_OVERLAPPING_ONE_GENE
LmjF11.0260	69920	71704	gi|60321689|gb|CV666130.1|CV666130	71448	72014	311	3'UTR	sens	INSIDE_OR_OVERLAPPING_ONE_GENE
LmjF11.0430	140346	142280	gi|60324846|gb|CV669287.1|CV669287	141900	142391	112	3'UTR	sens	INSIDE_OR_OVERLAPPING_ONE_GENE
LmjF11.0550	189573	191225	gi|60322746|gb|CV667187.1|CV667187	191034	191543	319	3'UTR	sens	INSIDE_OR_OVERLAPPING_ONE_GENE
LmjF11.0600	214450	216249	gi|60316676|gb|CV661185.1|CV661185	215934	216619	371	3'UTR	sens	INSIDE_OR_OVERLAPPING_ONE_GENE
LmjF11.0720	292775	294736	gi|60318832|gb|CV663273.1|CV663273	294249	294928	193	3'UTR	sens	INSIDE_OR_OVERLAPPING_ONE_GENE
LmjF11.0720	292775	294736	gi|60323875|gb|CV668316.1|CV668316	294634	295112	377	3'UTR	sens	INSIDE_OR_OVERLAPPING_ONE_GENE
LmjF11.0890	365889	368927	gi|60317495|gb|CV661998.1|CV661998	368848	369457	531	3'UTR	sens	INSIDE_OR_OVERLAPPING_ONE_GENE
LmjF11.0980	398703	400157	gi|60318372|gb|CV662813.1|CV662813	399624	400380	224	3'UTR	sens	INSIDE_OR_OVERLAPPING_ONE_GENE
LmjF11.1170	480528	482819	gi|60317034|gb|CV661543.1|CV661543	482609	483278	460	3'UTR	sens	INSIDE_OR_OVERLAPPING_ONE_GENE
LmjF12.0080	16159	16776	gi|60320278|gb|CV664719.1|CV664719	16277	16776	1	3'UTR	sens	INSIDE_OR_OVERLAPPING_ONE_GENE
LmjF12.0330	139122	141695	gi|60322418|gb|CV666859.1|CV666859	141520	141904	210	3'UTR	sens	INSIDE_OR_OVERLAPPING_ONE_GENE
LmjF12.0380	165736	170118	gi|60324439|gb|CV668880.1|CV668880	169734	170133	16	3'UTR	sens	INSIDE_OR_OVERLAPPING_ONE_GENE
LmjF12.0450	193632	190357	gi|60319206|gb|CV663647.1|CV663647	190217	190752	141	3'UTR	antisens	INSIDE_OR_OVERLAPPING_ONE_GENE
LmjF12.0490	252557	251646	gi|60320989|gb|CV665430.1|CV665430	251375	251939	272	3'UTR	antisens	INSIDE_OR_OVERLAPPING_ONE_GENE
LmjF12.0670	363899	364930	gi|60325430|gb|CV669871.1|CV669871	364658	365138	209	3'UTR	sens	INSIDE_OR_OVERLAPPING_ONE_GENE
LmjF12.0690	369812	370312	gi|60318120|gb|CV662561.1|CV662561	369740	370339	28	3'UTR	sens	INSIDE_OR_OVERLAPPING_ONE_GENE
LmjF12.1190	604236	609059	gi|60323446|gb|CV667887.1|CV667887	608931	609476	418	3'UTR	sens	INSIDE_OR_OVERLAPPING_ONE_GENE
LmjF12.1190	604236	609059	gi|60319041|gb|CV663482.1|CV663482	608898	609635	577	3'UTR	sens	INSIDE_OR_OVERLAPPING_ONE_GENE
LmjF13.0080	19818	15529	gi|60317988|gb|CV662431.1|CV662431	15322	15895	208	3'UTR	antisens	INSIDE_OR_OVERLAPPING_ONE_GENE
LmjF13.0430	134698	132923	gi|60318684|gb|CV663125.1|CV663125	132704	133315	220	3'UTR	antisens	INSIDE_OR_OVERLAPPING_ONE_GENE
LmjF13.0450	142351	141986	gi|60317113|gb|CV661622.1|CV661622	141894	142418	93	3'UTR	antisens	INSIDE_OR_OVERLAPPING_ONE_GENE
LmjF13.0450	142351	141986	gi|60318969|gb|CV663410.1|CV663410	141890	142405	97	3'UTR	antisens	INSIDE_OR_OVERLAPPING_ONE_GENE
LmjF13.0570	183713	184138	gi|113865801|gb|DY763240.1|DY763240	183640	184140	3	3'UTR	sens	INSIDE_OR_OVERLAPPING_ONE_GENE
LmjF13.0570	183713	184138	gi|60325348|gb|CV669789.1|CV669789	183640	184164	27	3'UTR	sens	INSIDE_OR_OVERLAPPING_ONE_GENE
LmjF13.0570	183713	184138	gi|60316437|gb|CV660946.1|CV660946	183640	184292	155	3'UTR	sens	INSIDE_OR_OVERLAPPING_ONE_GENE
LmjF13.0570	183713	184138	gi|60316622|gb|CV661131.1|CV661131	183640	184292	155	3'UTR	sens	INSIDE_OR_OVERLAPPING_ONE_GENE
LmjF13.0690	223905	226778	gi|60317585|gb|CV662077.1|CV662077	226536	226960	183	3'UTR	sens	INSIDE_OR_OVERLAPPING_ONE_GENE
LmjF13.0730	242338	239801	gi|60320126|gb|CV664567.1|CV664567	239518	239990	284	3'UTR	antisens	INSIDE_OR_OVERLAPPING_ONE_GENE
LmjF13.0780	261146	259446	gi|60325397|gb|CV669838.1|CV669838	259121	259629	326	3'UTR	antisens	INSIDE_OR_OVERLAPPING_ONE_GENE
LmjF13.0780	261146	259446	gi|60319932|gb|CV664373.1|CV664373	259040	259490	407	3'UTR	antisens	INSIDE_OR_OVERLAPPING_ONE_GENE
LmjF13.0980	337785	332818	gi|60324628|gb|CV669069.1|CV669069	332693	333063	126	3'UTR	antisens	INSIDE_OR_OVERLAPPING_ONE_GENE
LmjF13.0980	337785	332818	gi|60324640|gb|CV669081.1|CV669081	332682	333089	137	3'UTR	antisens	INSIDE_OR_OVERLAPPING_ONE_GENE
LmjF13.0990	340095	338623	gi|60322937|gb|CV667378.1|CV667378	338457	338988	167	3'UTR	antisens	INSIDE_OR_OVERLAPPING_ONE_GENE
LmjF13.1100	389751	386524	gi|60322445|gb|CV666886.1|CV666886	386351	386961	174	3'UTR	antisens	INSIDE_OR_OVERLAPPING_ONE_GENE
LmjF13.1210	421361	419856	gi|60319322|gb|CV663763.1|CV663763	419787	420306	70	3'UTR	antisens	INSIDE_OR_OVERLAPPING_ONE_GENE
LmjF13.1210	421361	419856	gi|60320018|gb|CV664459.1|CV664459	419624	420003	233	3'UTR	antisens	INSIDE_OR_OVERLAPPING_ONE_GENE
LmjF13.1220	423761	422940	gi|60321677|gb|CV666118.1|CV666118	422584	423197	357	3'UTR	antisens	INSIDE_OR_OVERLAPPING_ONE_GENE
LmjF13.1290	449562	446776	gi|60320939|gb|CV665380.1|CV665380	446397	446889	380	3'UTR	antisens	INSIDE_OR_OVERLAPPING_ONE_GENE
LmjF13.1320	461026	459632	gi|60317079|gb|CV661588.1|CV661588	459373	459768	260	3'UTR	antisens	INSIDE_OR_OVERLAPPING_ONE_GENE
LmjF13.1460	519389	518685	gi|60326271|gb|CV670712.1|CV670712	518644	519065	42	3'UTR	antisens	INSIDE_OR_OVERLAPPING_ONE_GENE
LmjF13.1580	593027	592611	gi|60319249|gb|CV663690.1|CV663690	592361	592882	251	3'UTR	antisens	INSIDE_OR_OVERLAPPING_ONE_GENE
LmjF13.1620	612864	611155	gi|60321984|gb|CV666425.1|CV666425	610911	611425	245	3'UTR	antisens	INSIDE_OR_OVERLAPPING_ONE_GENE
LmjF13.1650	638633	624639	gi|60324764|gb|CV669205.1|CV669205	624421	624789	219	3'UTR	antisens	INSIDE_OR_OVERLAPPING_ONE_GENE
LmjF13.1660	641343	639727	gi|60323470|gb|CV667911.1|CV667911	639646	640045	82	3'UTR	antisens	INSIDE_OR_OVERLAPPING_ONE_GENE
LmjF14.0490	173390	172560	gi|60316941|gb|CV661450.1|CV661450	172140	172646	421	3'UTR	antisens	INSIDE_OR_OVERLAPPING_ONE_GENE
LmjF14.0500	179763	178117	gi|60319167|gb|CV663608.1|CV663608	177836	178329	282	3'UTR	antisens	INSIDE_OR_OVERLAPPING_ONE_GENE
LmjF14.0690	255740	254658	gi|60319521|gb|CV663962.1|CV663962	254533	255012	126	3'UTR	antisens	INSIDE_OR_OVERLAPPING_ONE_GENE
LmjF14.0880	350782	347519	gi|60318367|gb|CV662808.1|CV662808	347322	348021	198	3'UTR	antisens	INSIDE_OR_OVERLAPPING_ONE_GENE
LmjF14.1000	410238	408928	gi|60320392|gb|CV664833.1|CV664833	408390	408972	539	3'UTR	antisens	INSIDE_OR_OVERLAPPING_ONE_GENE
LmjF14.1140	494237	495667	gi|60321671|gb|CV666112.1|CV666112	495480	496035	369	3'UTR	sens	INSIDE_OR_OVERLAPPING_ONE_GENE
LmjF14.1160	502849	504138	gi|60319780|gb|CV664221.1|CV664221	503641	504229	92	3'UTR	sens	INSIDE_OR_OVERLAPPING_ONE_GENE
LmjF14.1260	533082	533540	gi|60317414|gb|CV661923.1|CV661923	533516	534101	562	3'UTR	sens	INSIDE_OR_OVERLAPPING_ONE_GENE
LmjF15.0050	11120	10281	gi|60321696|gb|CV666137.1|CV666137	10141	10759	141	3'UTR	antisens	INSIDE_OR_OVERLAPPING_ONE_GENE
LmjF15.0185	73977	72217	gi|60325548|gb|CV669989.1|CV669989	72021	72452	197	3'UTR	antisens	INSIDE_OR_OVERLAPPING_ONE_GENE
LmjF15.0590	242057	242761	gi|60325981|gb|CV670422.1|CV670422	242489	242864	104	3'UTR	sens	INSIDE_OR_OVERLAPPING_ONE_GENE
LmjF15.0670	292324	295449	gi|60320668|gb|CV665109.1|CV665109	295286	295634	186	3'UTR	sens	INSIDE_OR_OVERLAPPING_ONE_GENE
LmjF15.0690	297521	298996	gi|60319802|gb|CV664243.1|CV664243	298534	299027	32	3'UTR	sens	INSIDE_OR_OVERLAPPING_ONE_GENE
LmjF15.0950	427615	426956	gi|60321251|gb|CV665692.1|CV665692	426681	427016	276	3'UTR	antisens	INSIDE_OR_OVERLAPPING_ONE_GENE
LmjF15.0950	427615	426956	gi|60321347|gb|CV665788.1|CV665788	426681	427048	276	3'UTR	antisens	INSIDE_OR_OVERLAPPING_ONE_GENE
LmjF15.1270	524905	523304	gi|60324382|gb|CV668823.1|CV668823	523266	523664	39	3'UTR	antisens	INSIDE_OR_OVERLAPPING_ONE_GENE
LmjF15.1355	566459	565548	gi|60321326|gb|CV665767.1|CV665767	565442	565999	107	3'UTR	antisens	INSIDE_OR_OVERLAPPING_ONE_GENE
LmjF15.1390	574899	573988	gi|60321986|gb|CV666427.1|CV666427	573691	574033	298	3'UTR	antisens	INSIDE_OR_OVERLAPPING_ONE_GENE
LmjF15.1490	604857	602923	gi|60317817|gb|CV662288.1|CV662288	602841	603565	83	3'UTR	antisens	INSIDE_OR_OVERLAPPING_ONE_GENE
LmjF15.1520	609220	608891	gi|3926059|gb|AA728117.1|AA728117	608889	609128	3	3'UTR	antisens	INSIDE_OR_OVERLAPPING_ONE_GENE
LmjF16.0130	36466	35840	gi|60317000|gb|CV661509.1|CV661509	35752	36137	89	3'UTR	antisens	INSIDE_OR_OVERLAPPING_ONE_GENE
LmjF16.0180	60888	60412	gi|60320149|gb|CV664590.1|CV664590	60140	60705	273	3'UTR	antisens	INSIDE_OR_OVERLAPPING_ONE_GENE
LmjF16.0210	71861	70710	gi|60321046|gb|CV665487.1|CV665487	70494	71116	217	3'UTR	antisens	INSIDE_OR_OVERLAPPING_ONE_GENE
LmjF16.0210	71861	70710	gi|60317171|gb|CV661680.1|CV661680	70301	70979	410	3'UTR	antisens	INSIDE_OR_OVERLAPPING_ONE_GENE
LmjF16.0280	103085	94461	gi|60317385|gb|CV661894.1|CV661894	94002	94636	460	3'UTR	antisens	INSIDE_OR_OVERLAPPING_ONE_GENE
LmjF16.0530	192940	191978	gi|60325018|gb|CV669459.1|CV669459	191636	192145	343	3'UTR	antisens	INSIDE_OR_OVERLAPPING_ONE_GENE
LmjF16.0590	215378	209850	gi|60319452|gb|CV663893.1|CV663893	209721	210158	130	3'UTR	antisens	INSIDE_OR_OVERLAPPING_ONE_GENE
LmjF16.0590	215378	209850	gi|60325938|gb|CV670379.1|CV670379	209721	210158	130	3'UTR	antisens	INSIDE_OR_OVERLAPPING_ONE_GENE
LmjF16.0700	247376	244827	gi|60323071|gb|CV667512.1|CV667512	244687	245245	141	3'UTR	antisens	INSIDE_OR_OVERLAPPING_ONE_GENE
LmjF16.0700	247376	244827	gi|60321524|gb|CV665965.1|CV665965	244621	245130	207	3'UTR	antisens	INSIDE_OR_OVERLAPPING_ONE_GENE
LmjF16.0780	295640	278712	gi|60321099|gb|CV665540.1|CV665540	278424	279027	289	3'UTR	antisens	INSIDE_OR_OVERLAPPING_ONE_GENE
LmjF16.1065	417745	418494	gi|60318306|gb|CV662747.1|CV662747	418019	418622	129	3'UTR	sens	INSIDE_OR_OVERLAPPING_ONE_GENE
LmjF16.1100	443365	445041	gi|60319196|gb|CV663637.1|CV663637	444499	445108	68	3'UTR	sens	INSIDE_OR_OVERLAPPING_ONE_GENE
LmjF16.1270	520901	514272	gi|60317077|gb|CV661586.1|CV661586	513938	514382	335	3'UTR	antisens	INSIDE_OR_OVERLAPPING_ONE_GENE
LmjF16.1310	533213	532872	gi|60317921|gb|CV662376.1|CV662376	532593	533225	280	3'UTR	antisens	INSIDE_OR_OVERLAPPING_ONE_GENE
LmjF16.1310	533213	532872	gi|60318489|gb|CV662930.1|CV662930	532593	533092	280	3'UTR	antisens	INSIDE_OR_OVERLAPPING_ONE_GENE
LmjF16.1340	555778	544502	gi|60324592|gb|CV669033.1|CV669033	544501	544867	2	3'UTR	antisens	INSIDE_OR_OVERLAPPING_ONE_GENE
LmjF16.1560	662041	664116	gi|60325107|gb|CV669548.1|CV669548	663968	664444	329	3'UTR	sens	INSIDE_OR_OVERLAPPING_ONE_GENE
LmjF17.0170	122681	120696	gi|60318676|gb|CV663117.1|CV663117	120565	121341	132	3'UTR	antisens	INSIDE_OR_OVERLAPPING_ONE_GENE
LmjF17.0270	140417	139596	gi|60324323|gb|CV668764.1|CV668764	139549	139872	48	3'UTR	antisens	INSIDE_OR_OVERLAPPING_ONE_GENE
LmjF17.0290	147833	145656	gi|60322719|gb|CV667160.1|CV667160	145434	145905	223	3'UTR	antisens	INSIDE_OR_OVERLAPPING_ONE_GENE
LmjF17.0340	164499	164065	gi|3255820|gb|AI034880.1|AI034880	164048	164630	18	3'UTR	antisens	INSIDE_OR_OVERLAPPING_ONE_GENE
LmjF17.0600	303929	300774	gi|60317567|gb|CV662060.1|CV662060	300304	300783	471	3'UTR	antisens	INSIDE_OR_OVERLAPPING_ONE_GENE
LmjF17.0880	419895	421580	gi|60316880|gb|CV661389.1|CV661389	421364	421940	361	3'UTR	sens	INSIDE_OR_OVERLAPPING_ONE_GENE
LmjF17.0890	423160	423498	gi|60316818|gb|CV661327.1|CV661327	423145	423500	3	3'UTR	sens	INSIDE_OR_OVERLAPPING_ONE_GENE
LmjF17.1000	493963	496152	gi|60321369|gb|CV665810.1|CV665810	495666	496211	60	3'UTR	sens	INSIDE_OR_OVERLAPPING_ONE_GENE
LmjF17.1000	493963	496152	gi|60321357|gb|CV665798.1|CV665798	495666	496216	65	3'UTR	sens	INSIDE_OR_OVERLAPPING_ONE_GENE
LmjF17.1170	570323	572140	gi|60323050|gb|CV667491.1|CV667491	571592	572172	33	3'UTR	sens	INSIDE_OR_OVERLAPPING_ONE_GENE
LmjF17.1210	588959	590323	gi|60317220|gb|CV661729.1|CV661729	590074	590577	255	3'UTR	sens	INSIDE_OR_OVERLAPPING_ONE_GENE
LmjF18.0390	163058	157836	gi|60320479|gb|CV664920.1|CV664920	157601	158028	236	3'UTR	antisens	INSIDE_OR_OVERLAPPING_ONE_GENE
LmjF18.0390	163058	157836	gi|60320438|gb|CV664879.1|CV664879	157466	158028	371	3'UTR	antisens	INSIDE_OR_OVERLAPPING_ONE_GENE
LmjF18.0420	172870	172457	gi|60318787|gb|CV663228.1|CV663228	172356	173037	102	3'UTR	antisens	INSIDE_OR_OVERLAPPING_ONE_GENE
LmjF18.0520	215688	213790	gi|60321115|gb|CV665556.1|CV665556	213664	214310	127	3'UTR	antisens	INSIDE_OR_OVERLAPPING_ONE_GENE
LmjF18.0750	317634	319331	gi|60322082|gb|CV666523.1|CV666523	319044	319389	59	3'UTR	sens	INSIDE_OR_OVERLAPPING_ONE_GENE
LmjF18.0890	376760	377431	gi|60323870|gb|CV668311.1|CV668311	377064	377452	22	3'UTR	sens	INSIDE_OR_OVERLAPPING_ONE_GENE
LmjF18.0970	403541	409702	gi|60317548|gb|CV662042.1|CV662042	409325	409856	155	3'UTR	sens	INSIDE_OR_OVERLAPPING_ONE_GENE
LmjF18.1030	429856	432189	gi|60317010|gb|CV661519.1|CV661519	431798	432400	212	3'UTR	sens	INSIDE_OR_OVERLAPPING_ONE_GENE
LmjF18.1390	617913	618689	gi|60323205|gb|CV667646.1|CV667646	618234	618722	34	3'UTR	sens	INSIDE_OR_OVERLAPPING_ONE_GENE
LmjF18.1430	640284	643643	gi|60316408|gb|CV660917.1|CV660917	643514	643881	239	3'UTR	sens	INSIDE_OR_OVERLAPPING_ONE_GENE
LmjF18.1430	640284	643643	gi|60316587|gb|CV661096.1|CV661096	643514	643881	239	3'UTR	sens	INSIDE_OR_OVERLAPPING_ONE_GENE
LmjF18.1450	653026	658920	gi|60323489|gb|CV667930.1|CV667930	658777	659353	434	3'UTR	sens	INSIDE_OR_OVERLAPPING_ONE_GENE
LmjF18.1480	669915	670691	gi|60318328|gb|CV662769.1|CV662769	670291	670991	301	3'UTR	sens	INSIDE_OR_OVERLAPPING_ONE_GENE
LmjF19.0100	19013	18120	gi|60320894|gb|CV665335.1|CV665335	18012	18324	109	3'UTR	antisens	INSIDE_OR_OVERLAPPING_ONE_GENE
LmjF19.0110	20901	20416	gi|60324971|gb|CV669412.1|CV669412	19992	20532	425	3'UTR	antisens	INSIDE_OR_OVERLAPPING_ONE_GENE
LmjF19.0200	52450	51497	gi|60319787|gb|CV664228.1|CV664228	51060	51616	438	3'UTR	antisens	INSIDE_OR_OVERLAPPING_ONE_GENE
LmjF19.0520	194737	196446	gi|60318994|gb|CV663435.1|CV663435	195958	196545	100	3'UTR	sens	INSIDE_OR_OVERLAPPING_ONE_GENE
LmjF19.0580	231311	239677	gi|60324565|gb|CV669006.1|CV669006	239417	239816	140	3'UTR	sens	INSIDE_OR_OVERLAPPING_ONE_GENE
LmjF19.0640	273217	275805	gi|60322749|gb|CV667190.1|CV667190	275593	275947	143	3'UTR	sens	INSIDE_OR_OVERLAPPING_ONE_GENE
LmjF19.0710	314149	315117	gi|60319836|gb|CV664277.1|CV664277	314817	315353	237	3'UTR	sens	INSIDE_OR_OVERLAPPING_ONE_GENE
LmjF19.1140	493069	495531	gi|60320384|gb|CV664825.1|CV664825	495120	495593	63	3'UTR	sens	INSIDE_OR_OVERLAPPING_ONE_GENE
LmjF19.1420	621273	622337	gi|60318574|gb|CV663015.1|CV663015	621777	622493	157	3'UTR	sens	INSIDE_OR_OVERLAPPING_ONE_GENE
LmjF19.1630	687263	687640	gi|60324985|gb|CV669426.1|CV669426	687570	688110	471	3'UTR	sens	INSIDE_OR_OVERLAPPING_ONE_GENE
LmjF20.0310	113126	113380	gi|3255812|gb|AI034872.1|AI034872	112932	113453	74	3'UTR	sens	INSIDE_OR_OVERLAPPING_ONE_GENE
LmjF20.0490	180796	181263	gi|3925860|gb|AA728368.1|AA728368	180959	181267	5	3'UTR	sens	INSIDE_OR_OVERLAPPING_ONE_GENE
LmjF20.0790	317720	319897	gi|60323377|gb|CV667818.1|CV667818	319453	319953	57	3'UTR	sens	INSIDE_OR_OVERLAPPING_ONE_GENE
LmjF20.1210	555027	556271	gi|60320889|gb|CV665330.1|CV665330	555933	556489	219	3'UTR	sens	INSIDE_OR_OVERLAPPING_ONE_GENE
LmjF20.1210	555027	556271	gi|60320985|gb|CV665426.1|CV665426	555933	556489	219	3'UTR	sens	INSIDE_OR_OVERLAPPING_ONE_GENE
LmjF20.1310	596462	596857	gi|60317059|gb|CV661568.1|CV661568	596435	596883	27	3'UTR	sens	INSIDE_OR_OVERLAPPING_ONE_GENE
LmjF20.1310	596462	596857	gi|60322206|gb|CV666647.1|CV666647	596487	596883	27	3'UTR	sens	INSIDE_OR_OVERLAPPING_ONE_GENE
LmjF20.1310	596462	596857	gi|60322452|gb|CV666893.1|CV666893	596444	596883	27	3'UTR	sens	INSIDE_OR_OVERLAPPING_ONE_GENE
LmjF20.1375	629778	630029	gi|3886195|gb|AA680781.1|AA680781	629769	630076	48	3'UTR	sens	INSIDE_OR_OVERLAPPING_ONE_GENE
LmjF20.1375	629778	630029	gi|3255862|gb|AI034922.1|AI034922	629769	630078	50	3'UTR	sens	INSIDE_OR_OVERLAPPING_ONE_GENE
LmjF20.1375	629778	630029	gi|3255678|gb|AI034738.1|AI034738	629769	630079	51	3'UTR	sens	INSIDE_OR_OVERLAPPING_ONE_GENE
LmjF20.1440	653069	653506	gi|60322389|gb|CV666830.1|CV666830	652984	653561	56	3'UTR	sens	INSIDE_OR_OVERLAPPING_ONE_GENE
LmjF20.1440	653069	653506	gi|60322293|gb|CV666734.1|CV666734	653236	653789	284	3'UTR	sens	INSIDE_OR_OVERLAPPING_ONE_GENE
LmjF20.1470	660352	658607	gi|60318075|gb|CV662516.1|CV662516	658474	659145	134	3'UTR	antisens	INSIDE_OR_OVERLAPPING_ONE_GENE
LmjF20.1530	689580	686935	gi|60319160|gb|CV663601.1|CV663601	686872	687455	64	3'UTR	antisens	INSIDE_OR_OVERLAPPING_ONE_GENE
LmjF20.1580	732589	729533	gi|60321398|gb|CV665839.1|CV665839	729489	730167	45	3'UTR	antisens	INSIDE_OR_OVERLAPPING_ONE_GENE
LmjF20.1580	732589	729533	gi|113865719|gb|DY763202.1|DY763202	729386	729764	148	3'UTR	antisens	INSIDE_OR_OVERLAPPING_ONE_GENE
LmjF20.1600	737014	733994	gi|60325784|gb|CV670225.1|CV670225	733781	734147	214	3'UTR	antisens	INSIDE_OR_OVERLAPPING_ONE_GENE
LmjF20.1720	713942	713205	gi|60325489|gb|CV669930.1|CV669930	712917	713301	289	3'UTR	antisens	INSIDE_OR_OVERLAPPING_ONE_GENE
LmjF20.1720	713942	713205	gi|60320191|gb|CV664632.1|CV664632	712916	713293	290	3'UTR	antisens	INSIDE_OR_OVERLAPPING_ONE_GENE
LmjF21.0120	33215	38101	gi|60320045|gb|CV664486.1|CV664486	37752	38256	156	3'UTR	sens	INSIDE_OR_OVERLAPPING_ONE_GENE
LmjF21.0160	56634	58877	gi|60324670|gb|CV669111.1|CV669111	58725	59022	146	3'UTR	sens	INSIDE_OR_OVERLAPPING_ONE_GENE
LmjF21.0500	159414	160058	gi|60318320|gb|CV662761.1|CV662761	159464	160121	64	3'UTR	sens	INSIDE_OR_OVERLAPPING_ONE_GENE
LmjF21.0620	193801	191441	gi|60316871|gb|CV661380.1|CV661380	191399	191955	43	3'UTR	antisens	INSIDE_OR_OVERLAPPING_ONE_GENE
LmjF21.0680	210674	209388	gi|60322595|gb|CV667036.1|CV667036	209067	209628	322	3'UTR	antisens	INSIDE_OR_OVERLAPPING_ONE_GENE
LmjF21.0735	233240	233668	gi|2781633|gb|AA741654.1|AA741654	233336	233682	15	3'UTR	sens	INSIDE_OR_OVERLAPPING_ONE_GENE
LmjF21.0735	233240	233668	gi|2781773|gb|AA741794.1|AA741794	233340	233695	28	3'UTR	sens	INSIDE_OR_OVERLAPPING_ONE_GENE
LmjF21.0735	233240	233668	gi|2781807|gb|AA741828.1|AA741828	233336	233695	28	3'UTR	sens	INSIDE_OR_OVERLAPPING_ONE_GENE
LmjF21.0735	233240	233668	gi|2781969|gb|AA741990.1|AA741990	233340	233695	28	3'UTR	sens	INSIDE_OR_OVERLAPPING_ONE_GENE
LmjF21.0735	233240	233668	gi|3886128|gb|AA680681.1|AA680681	233336	233695	28	3'UTR	sens	INSIDE_OR_OVERLAPPING_ONE_GENE
LmjF21.0861	329287	337191	gi|60324982|gb|CV669423.1|CV669423	336794	337226	36	3'UTR	sens	INSIDE_OR_OVERLAPPING_ONE_GENE
LmjF21.0875	354670	358506	gi|60326097|gb|CV670538.1|CV670538	358318	358571	66	3'UTR	sens	INSIDE_OR_OVERLAPPING_ONE_GENE
LmjF21.1030	423753	426197	gi|60318478|gb|CV662919.1|CV662919	426090	426556	360	3'UTR	sens	INSIDE_OR_OVERLAPPING_ONE_GENE
LmjF21.1130	463522	461648	gi|60317545|gb|CV662039.1|CV662039	461464	462197	185	3'UTR	antisens	INSIDE_OR_OVERLAPPING_ONE_GENE
LmjF21.1250	519669	518860	gi|60325252|gb|CV669693.1|CV669693	518464	518916	397	3'UTR	antisens	INSIDE_OR_OVERLAPPING_ONE_GENE
LmjF21.1340	556773	555322	gi|60316969|gb|CV661478.1|CV661478	555249	556011	74	3'UTR	antisens	INSIDE_OR_OVERLAPPING_ONE_GENE
LmjF21.1360	565412	564342	gi|60320860|gb|CV665301.1|CV665301	564268	564771	75	3'UTR	antisens	INSIDE_OR_OVERLAPPING_ONE_GENE
LmjF21.1565	672297	669892	gi|60318449|gb|CV662890.1|CV662890	669712	670155	181	3'UTR	antisens	INSIDE_OR_OVERLAPPING_ONE_GENE
LmjF21.1570	687264	685462	gi|60324253|gb|CV668694.1|CV668694	685311	685724	152	3'UTR	antisens	INSIDE_OR_OVERLAPPING_ONE_GENE
LmjF21.1610	705095	704613	gi|60323841|gb|CV668282.1|CV668282	704556	704925	58	3'UTR	antisens	INSIDE_OR_OVERLAPPING_ONE_GENE
LmjF21.1620	707792	706770	gi|60325566|gb|CV670007.1|CV670007	706500	707000	271	3'UTR	antisens	INSIDE_OR_OVERLAPPING_ONE_GENE
LmjF22.0150	63859	62432	gi|60319246|gb|CV663687.1|CV663687	62327	62834	106	3'UTR	antisens	INSIDE_OR_OVERLAPPING_ONE_GENE
LmjF22.0180	79960	79178	gi|60319612|gb|CV664053.1|CV664053	79146	79697	33	3'UTR	antisens	INSIDE_OR_OVERLAPPING_ONE_GENE
LmjF22.0240	105847	104858	gi|60325968|gb|CV670409.1|CV670409	104692	105175	167	3'UTR	antisens	INSIDE_OR_OVERLAPPING_ONE_GENE
LmjF22.0260	112668	111820	gi|60320782|gb|CV665223.1|CV665223	111815	112328	6	3'UTR	antisens	INSIDE_OR_OVERLAPPING_ONE_GENE
LmjF22.0280	121272	118747	gi|60318810|gb|CV663251.1|CV663251	118560	119153	188	3'UTR	antisens	INSIDE_OR_OVERLAPPING_ONE_GENE
LmjF22.0300	126951	125266	gi|60319228|gb|CV663669.1|CV663669	125098	125646	169	3'UTR	antisens	INSIDE_OR_OVERLAPPING_ONE_GENE
LmjF22.0440	179462	175803	gi|60321817|gb|CV666258.1|CV666258	175397	175914	407	3'UTR	antisens	INSIDE_OR_OVERLAPPING_ONE_GENE
LmjF22.0590	223228	221762	gi|60322743|gb|CV667184.1|CV667184	221566	222180	197	3'UTR	antisens	INSIDE_OR_OVERLAPPING_ONE_GENE
LmjF22.0620	232102	230768	gi|60318516|gb|CV662957.1|CV662957	230756	231107	13	3'UTR	antisens	INSIDE_OR_OVERLAPPING_ONE_GENE
LmjF22.0770	316560	315691	gi|60318554|gb|CV662995.1|CV662995	315678	316226	14	3'UTR	antisens	INSIDE_OR_OVERLAPPING_ONE_GENE
LmjF22.0770	316560	315691	gi|60323236|gb|CV667677.1|CV667677	315504	316060	188	3'UTR	antisens	INSIDE_OR_OVERLAPPING_ONE_GENE
LmjF22.1150	484339	487509	gi|60317886|gb|CV662347.1|CV662347	487113	487550	42	3'UTR	sens	INSIDE_OR_OVERLAPPING_ONE_GENE
LmjF22.1340	565922	564387	gi|60316834|gb|CV661343.1|CV661343	564130	564576	258	3'UTR	antisens	INSIDE_OR_OVERLAPPING_ONE_GENE
LmjF22.1350	569106	567919	gi|60325866|gb|CV670307.1|CV670307	567573	567955	347	3'UTR	antisens	INSIDE_OR_OVERLAPPING_ONE_GENE
LmjF22.1600	652273	654708	gi|60318441|gb|CV662882.1|CV662882	654216	654776	69	3'UTR	sens	INSIDE_OR_OVERLAPPING_ONE_GENE
LmjF23.0020	5820	6971	gi|60321005|gb|CV665446.1|CV665446	6608	7106	136	3'UTR	sens	INSIDE_OR_OVERLAPPING_ONE_GENE
LmjF23.0120	28464	37049	gi|60322549|gb|CV666990.1|CV666990	36756	37287	239	3'UTR	sens	INSIDE_OR_OVERLAPPING_ONE_GENE
LmjF23.0200	61656	62147	gi|60319522|gb|CV663963.1|CV663963	61608	62167	21	3'UTR	sens	INSIDE_OR_OVERLAPPING_ONE_GENE
LmjF23.0390	144503	150445	gi|60318105|gb|CV662546.1|CV662546	149838	150555	111	3'UTR	sens	INSIDE_OR_OVERLAPPING_ONE_GENE
LmjF23.0543	202384	205590	gi|60320634|gb|CV665075.1|CV665075	205192	205686	97	3'UTR	sens	INSIDE_OR_OVERLAPPING_ONE_GENE
LmjF23.0640	310093	308426	gi|60317180|gb|CV661689.1|CV661689	308073	308745	354	3'UTR	antisens	INSIDE_OR_OVERLAPPING_ONE_GENE
LmjF23.0640	310093	308426	gi|60317192|gb|CV661701.1|CV661701	308073	308745	354	3'UTR	antisens	INSIDE_OR_OVERLAPPING_ONE_GENE
LmjF23.0680	323559	321961	gi|60325813|gb|CV670254.1|CV670254	321699	322114	263	3'UTR	antisens	INSIDE_OR_OVERLAPPING_ONE_GENE
LmjF23.0820	403646	402105	gi|60322688|gb|CV667129.1|CV667129	401767	402209	339	3'UTR	antisens	INSIDE_OR_OVERLAPPING_ONE_GENE
LmjF23.0830	409718	405216	gi|60317025|gb|CV661534.1|CV661534	405196	405793	21	3'UTR	antisens	INSIDE_OR_OVERLAPPING_ONE_GENE
LmjF23.0990	473299	471050	gi|60324418|gb|CV668859.1|CV668859	470716	471071	335	3'UTR	antisens	INSIDE_OR_OVERLAPPING_ONE_GENE
LmjF23.1170	561262	562890	gi|60322639|gb|CV667080.1|CV667080	562785	563372	483	3'UTR	sens	INSIDE_OR_OVERLAPPING_ONE_GENE
LmjF23.1190	558816	559871	gi|60321405|gb|CV665846.1|CV665846	559354	559910	40	3'UTR	sens	INSIDE_OR_OVERLAPPING_ONE_GENE
LmjF23.1240	574975	577131	gi|60323412|gb|CV667853.1|CV667853	576687	577272	142	3'UTR	sens	INSIDE_OR_OVERLAPPING_ONE_GENE
LmjF23.1240	574975	577131	gi|60322284|gb|CV666725.1|CV666725	577115	577694	564	3'UTR	sens	INSIDE_OR_OVERLAPPING_ONE_GENE
LmjF23.1263	591232	592041	gi|60318396|gb|CV662837.1|CV662837	591244	592052	12	3'UTR	sens	INSIDE_OR_OVERLAPPING_ONE_GENE
LmjF23.1280	604831	608298	gi|60322895|gb|CV667336.1|CV667336	607788	608361	64	3'UTR	sens	INSIDE_OR_OVERLAPPING_ONE_GENE
LmjF23.1290	612105	614177	gi|60317509|gb|CV662010.1|CV662010	613603	614198	22	3'UTR	sens	INSIDE_OR_OVERLAPPING_ONE_GENE
LmjF23.1350	651127	653241	gi|60316735|gb|CV661244.1|CV661244	652748	653565	325	3'UTR	sens	INSIDE_OR_OVERLAPPING_ONE_GENE
LmjF23.1530	749697	751652	gi|60320975|gb|CV665416.1|CV665416	751190	751722	71	3'UTR	sens	INSIDE_OR_OVERLAPPING_ONE_GENE
LmjF23.1570	764839	767616	gi|60320847|gb|CV665288.1|CV665288	767404	767785	170	3'UTR	sens	INSIDE_OR_OVERLAPPING_ONE_GENE
LmjF23.1600	216383	217492	gi|60322341|gb|CV666782.1|CV666782	217304	217727	236	3'UTR	sens	INSIDE_OR_OVERLAPPING_ONE_GENE
LmjF24.0190	38378	40819	gi|60326258|gb|CV670699.1|CV670699	40295	40833	15	3'UTR	sens	INSIDE_OR_OVERLAPPING_ONE_GENE
LmjF24.0520	183898	186285	gi|60326248|gb|CV670689.1|CV670689	185867	186366	82	3'UTR	sens	INSIDE_OR_OVERLAPPING_ONE_GENE
LmjF24.0660	230996	233287	gi|113865788|gb|DY763191.1|DY763191	232933	233287	1	3'UTR	sens	INSIDE_OR_OVERLAPPING_ONE_GENE
LmjF24.0680	240034	241677	gi|60326067|gb|CV670508.1|CV670508	241432	241923	247	3'UTR	sens	INSIDE_OR_OVERLAPPING_ONE_GENE
LmjF24.0680	240034	241677	gi|60317595|gb|CV662086.1|CV662086	241432	242225	549	3'UTR	sens	INSIDE_OR_OVERLAPPING_ONE_GENE
LmjF24.1280	454241	454801	gi|60320726|gb|CV665167.1|CV665167	454767	455190	390	3'UTR	sens	INSIDE_OR_OVERLAPPING_ONE_GENE
LmjF24.1870	689933	686049	gi|60318872|gb|CV663313.1|CV663313	685681	686148	369	3'UTR	antisens	INSIDE_OR_OVERLAPPING_ONE_GENE
LmjF24.2050	757991	757560	gi|60325303|gb|CV669744.1|CV669744	757328	757731	233	3'UTR	antisens	INSIDE_OR_OVERLAPPING_ONE_GENE
LmjF24.2160	792393	791392	gi|60317339|gb|CV661848.1|CV661848	791353	792006	40	3'UTR	antisens	INSIDE_OR_OVERLAPPING_ONE_GENE
LmjF25.0200	64219	60089	gi|60316983|gb|CV661492.1|CV661492	59885	60590	205	3'UTR	antisens	INSIDE_OR_OVERLAPPING_ONE_GENE
LmjF25.0200	64219	60089	gi|60321029|gb|CV665470.1|CV665470	59885	60421	205	3'UTR	antisens	INSIDE_OR_OVERLAPPING_ONE_GENE
LmjF25.0430	140004	136951	gi|60320832|gb|CV665273.1|CV665273	136787	137270	165	3'UTR	antisens	INSIDE_OR_OVERLAPPING_ONE_GENE
LmjF25.0470	154415	151002	gi|60321790|gb|CV666231.1|CV666231	150819	151216	184	3'UTR	antisens	INSIDE_OR_OVERLAPPING_ONE_GENE
LmjF25.0470	154415	151002	gi|60323190|gb|CV667631.1|CV667631	150590	151089	413	3'UTR	antisens	INSIDE_OR_OVERLAPPING_ONE_GENE
LmjF25.0590	209710	209162	gi|60320946|gb|CV665387.1|CV665387	208982	209485	181	3'UTR	antisens	INSIDE_OR_OVERLAPPING_ONE_GENE
LmjF25.0630	227997	226921	gi|60325395|gb|CV669836.1|CV669836	226788	227272	134	3'UTR	antisens	INSIDE_OR_OVERLAPPING_ONE_GENE
LmjF25.0690	256592	253356	gi|60325484|gb|CV669925.1|CV669925	253174	253683	183	3'UTR	antisens	INSIDE_OR_OVERLAPPING_ONE_GENE
LmjF25.0715	266770	265928	gi|9309266|gb|AJ276160.1|AJ276160	265710	266397	219	3'UTR	antisens	INSIDE_OR_OVERLAPPING_ONE_GENE
LmjF25.0770	286877	288427	gi|60323306|gb|CV667747.1|CV667747	287812	288427	1	3'UTR	sens	INSIDE_OR_OVERLAPPING_ONE_GENE
LmjF25.0830	314252	317449	gi|60324902|gb|CV669343.1|CV669343	317351	317854	406	3'UTR	sens	INSIDE_OR_OVERLAPPING_ONE_GENE
LmjF25.0850	323814	327257	gi|60317361|gb|CV661870.1|CV661870	326717	327510	254	3'UTR	sens	INSIDE_OR_OVERLAPPING_ONE_GENE
LmjF25.0850	323814	327257	gi|60324771|gb|CV669212.1|CV669212	327142	327596	340	3'UTR	sens	INSIDE_OR_OVERLAPPING_ONE_GENE
LmjF25.0910	346364	346897	gi|60320359|gb|CV664800.1|CV664800	346346	346917	21	3'UTR	sens	INSIDE_OR_OVERLAPPING_ONE_GENE
LmjF25.0910	346364	346897	gi|60322993|gb|CV667434.1|CV667434	346368	346961	65	3'UTR	sens	INSIDE_OR_OVERLAPPING_ONE_GENE
LmjF25.0910	346364	346897	gi|60317214|gb|CV661723.1|CV661723	346296	346990	94	3'UTR	sens	INSIDE_OR_OVERLAPPING_ONE_GENE
LmjF25.0910	346364	346897	gi|60319794|gb|CV664235.1|CV664235	346421	347010	114	3'UTR	sens	INSIDE_OR_OVERLAPPING_ONE_GENE
LmjF25.0910	346364	346897	gi|60317912|gb|CV662369.1|CV662369	346328	347087	191	3'UTR	sens	INSIDE_OR_OVERLAPPING_ONE_GENE
LmjF25.0910	346364	346897	gi|60319093|gb|CV663534.1|CV663534	346296	347102	206	3'UTR	sens	INSIDE_OR_OVERLAPPING_ONE_GENE
LmjF25.0910	346364	346897	gi|60326170|gb|CV670611.1|CV670611	346600	347103	207	3'UTR	sens	INSIDE_OR_OVERLAPPING_ONE_GENE
LmjF25.0940	354977	356914	gi|60317116|gb|CV661625.1|CV661625	356531	357094	181	3'UTR	sens	INSIDE_OR_OVERLAPPING_ONE_GENE
LmjF25.1060	409288	411555	gi|60317734|gb|CV662213.1|CV662213	410918	411620	66	3'UTR	sens	INSIDE_OR_OVERLAPPING_ONE_GENE
LmjF25.1070	415315	417891	gi|60322223|gb|CV666664.1|CV666664	417717	418215	325	3'UTR	sens	INSIDE_OR_OVERLAPPING_ONE_GENE
LmjF25.1090	425150	423909	gi|60316904|gb|CV661413.1|CV661413	423775	424299	135	3'UTR	antisens	INSIDE_OR_OVERLAPPING_ONE_GENE
LmjF25.1200	478280	475758	gi|60324576|gb|CV669017.1|CV669017	475721	476146	38	3'UTR	antisens	INSIDE_OR_OVERLAPPING_ONE_GENE
LmjF25.1690	683075	682239	gi|60325185|gb|CV669626.1|CV669626	682199	682745	41	3'UTR	antisens	INSIDE_OR_OVERLAPPING_ONE_GENE
LmjF25.2000	782158	778148	gi|60318007|gb|CV662448.1|CV662448	778076	778754	73	3'UTR	antisens	INSIDE_OR_OVERLAPPING_ONE_GENE
LmjF25.2080	805862	803199	gi|60324700|gb|CV669141.1|CV669141	803159	803422	41	3'UTR	antisens	INSIDE_OR_OVERLAPPING_ONE_GENE
LmjF25.2220	838339	840255	gi|60324150|gb|CV668591.1|CV668591	840115	840521	267	3'UTR	sens	INSIDE_OR_OVERLAPPING_ONE_GENE
LmjF26.0058	18623	17817	gi|60325711|gb|CV670152.1|CV670152	17763	18282	55	3'UTR	antisens	INSIDE_OR_OVERLAPPING_ONE_GENE
LmjF26.0140	31862	31149	gi|60319231|gb|CV663672.1|CV663672	31078	31490	72	3'UTR	antisens	INSIDE_OR_OVERLAPPING_ONE_GENE
LmjF26.0180	47319	46561	gi|60316972|gb|CV661481.1|CV661481	46335	46927	227	3'UTR	antisens	INSIDE_OR_OVERLAPPING_ONE_GENE
LmjF26.0230	60797	59667	gi|60323747|gb|CV668188.1|CV668188	59653	60053	15	3'UTR	antisens	INSIDE_OR_OVERLAPPING_ONE_GENE
LmjF26.0290	75300	74485	gi|113865734|gb|DY763223.1|DY763223	74370	74722	116	3'UTR	antisens	INSIDE_OR_OVERLAPPING_ONE_GENE
LmjF26.0300	78736	76073	gi|60321599|gb|CV666040.1|CV666040	75722	76211	352	3'UTR	antisens	INSIDE_OR_OVERLAPPING_ONE_GENE
LmjF26.0390	108513	106981	gi|60318838|gb|CV663279.1|CV663279	106873	107327	109	3'UTR	antisens	INSIDE_OR_OVERLAPPING_ONE_GENE
LmjF26.0490	134561	133122	gi|60323406|gb|CV667847.1|CV667847	133059	133635	64	3'UTR	antisens	INSIDE_OR_OVERLAPPING_ONE_GENE
LmjF26.0520	142300	139769	gi|60319285|gb|CV663726.1|CV663726	139670	140132	100	3'UTR	antisens	INSIDE_OR_OVERLAPPING_ONE_GENE
LmjF26.0560	155192	153087	gi|60321314|gb|CV665755.1|CV665755	153083	153704	5	3'UTR	antisens	INSIDE_OR_OVERLAPPING_ONE_GENE
LmjF26.0560	155192	153087	gi|60325839|gb|CV670280.1|CV670280	153003	153513	85	3'UTR	antisens	INSIDE_OR_OVERLAPPING_ONE_GENE
LmjF26.0560	155192	153087	gi|60317209|gb|CV661718.1|CV661718	152492	153110	596	3'UTR	antisens	INSIDE_OR_OVERLAPPING_ONE_GENE
LmjF26.0650	182481	178108	gi|60322273|gb|CV666714.1|CV666714	177811	178394	298	3'UTR	antisens	INSIDE_OR_OVERLAPPING_ONE_GENE
LmjF26.0690	190550	189798	gi|60325055|gb|CV669496.1|CV669496	189631	190032	168	3'UTR	antisens	INSIDE_OR_OVERLAPPING_ONE_GENE
LmjF26.0690	190550	189798	gi|60325103|gb|CV669544.1|CV669544	189631	190033	168	3'UTR	antisens	INSIDE_OR_OVERLAPPING_ONE_GENE
LmjF26.0710	198434	195627	gi|60317737|gb|CV662216.1|CV662216	195595	196256	33	3'UTR	antisens	INSIDE_OR_OVERLAPPING_ONE_GENE
LmjF26.0830	243158	242097	gi|60318316|gb|CV662757.1|CV662757	242096	242542	2	3'UTR	antisens	INSIDE_OR_OVERLAPPING_ONE_GENE
LmjF26.0980	296314	292379	gi|60322173|gb|CV666614.1|CV666614	292202	292736	178	3'UTR	antisens	INSIDE_OR_OVERLAPPING_ONE_GENE
LmjF26.1010	307613	306381	gi|60316883|gb|CV661392.1|CV661392	306251	306762	131	3'UTR	antisens	INSIDE_OR_OVERLAPPING_ONE_GENE
LmjF26.1015	308230	308033	gi|3886135|gb|AA680690.1|AA680690	307974	308295	60	3'UTR	antisens	INSIDE_OR_OVERLAPPING_ONE_GENE
LmjF26.1015	308230	308033	gi|2781607|gb|AA741628.1|AA741628	307951	308295	83	3'UTR	antisens	INSIDE_OR_OVERLAPPING_ONE_GENE
LmjF26.1080	337853	343594	gi|60322443|gb|CV666884.1|CV666884	343215	343834	241	3'UTR	sens	INSIDE_OR_OVERLAPPING_ONE_GENE
LmjF26.1200	395601	397541	gi|60323991|gb|CV668432.1|CV668432	397272	397636	96	3'UTR	sens	INSIDE_OR_OVERLAPPING_ONE_GENE
LmjF26.1210	398397	399641	gi|60323196|gb|CV667637.1|CV667637	399300	399836	196	3'UTR	sens	INSIDE_OR_OVERLAPPING_ONE_GENE
LmjF26.1230	403996	413325	gi|60323098|gb|CV667539.1|CV667539	412783	413403	79	3'UTR	sens	INSIDE_OR_OVERLAPPING_ONE_GENE
LmjF26.1340	456206	458098	gi|60317392|gb|CV661901.1|CV661901	457936	458546	449	3'UTR	sens	INSIDE_OR_OVERLAPPING_ONE_GENE
LmjF26.1380	469187	469771	gi|60321828|gb|CV666269.1|CV666269	469357	469840	70	3'UTR	sens	INSIDE_OR_OVERLAPPING_ONE_GENE
LmjF26.1460	523468	524475	gi|60320763|gb|CV665204.1|CV665204	524388	524806	332	3'UTR	sens	INSIDE_OR_OVERLAPPING_ONE_GENE
LmjF26.1560	567651	572531	gi|60324388|gb|CV668829.1|CV668829	572258	572647	117	3'UTR	sens	INSIDE_OR_OVERLAPPING_ONE_GENE
LmjF26.1560	567651	572531	gi|60322088|gb|CV666529.1|CV666529	572427	572953	423	3'UTR	sens	INSIDE_OR_OVERLAPPING_ONE_GENE
LmjF26.1620	597030	598325	gi|60317975|gb|CV662420.1|CV662420	597781	598435	111	3'UTR	sens	INSIDE_OR_OVERLAPPING_ONE_GENE
LmjF26.1720	623085	625205	gi|60322941|gb|CV667382.1|CV667382	624932	625450	246	3'UTR	sens	INSIDE_OR_OVERLAPPING_ONE_GENE
LmjF26.1760	639214	640938	gi|60317398|gb|CV661907.1|CV661907	640623	641267	330	3'UTR	sens	INSIDE_OR_OVERLAPPING_ONE_GENE
LmjF26.1770	641915	642178	gi|60316551|gb|CV661060.1|CV661060	641720	642392	215	3'UTR	sens	INSIDE_OR_OVERLAPPING_ONE_GENE
LmjF26.1790	678468	686768	gi|60320990|gb|CV665431.1|CV665431	686361	686925	158	3'UTR	sens	INSIDE_OR_OVERLAPPING_ONE_GENE
LmjF26.1870	722918	730807	gi|60326263|gb|CV670704.1|CV670704	730654	731193	387	3'UTR	sens	INSIDE_OR_OVERLAPPING_ONE_GENE
LmjF26.1870	722918	730807	gi|60319814|gb|CV664255.1|CV664255	730654	731248	442	3'UTR	sens	INSIDE_OR_OVERLAPPING_ONE_GENE
LmjF26.2020	796408	796692	gi|60320775|gb|CV665216.1|CV665216	796143	796718	27	3'UTR	sens	INSIDE_OR_OVERLAPPING_ONE_GENE
LmjF26.2220	902547	902798	gi|60317032|gb|CV661541.1|CV661541	902510	903038	241	3'UTR	sens	INSIDE_OR_OVERLAPPING_ONE_GENE
LmjF26.2320	931530	933722	gi|60324148|gb|CV668589.1|CV668589	933468	933827	106	3'UTR	sens	INSIDE_OR_OVERLAPPING_ONE_GENE
LmjF26.2620	1054508	1055341	gi|60322958|gb|CV667399.1|CV667399	1054781	1055388	48	3'UTR	sens	INSIDE_OR_OVERLAPPING_ONE_GENE
LmjF26.2620	1054508	1055341	gi|60322862|gb|CV667303.1|CV667303	1055026	1055547	207	3'UTR	sens	INSIDE_OR_OVERLAPPING_ONE_GENE
LmjF27.0110	28650	28393	gi|3886216|gb|AA680826.1|AA680826	28390	28726	4	3'UTR	antisens	INSIDE_OR_OVERLAPPING_ONE_GENE
LmjF27.0290	70910	70458	gi|60323028|gb|CV667469.1|CV667469	70244	70888	215	3'UTR	antisens	INSIDE_OR_OVERLAPPING_ONE_GENE
LmjF27.0510	194590	210666	gi|60319255|gb|CV663696.1|CV663696	210418	211004	339	3'UTR	sens	INSIDE_OR_OVERLAPPING_ONE_GENE
LmjF27.0850	341895	343610	gi|60320067|gb|CV664508.1|CV664508	343252	343734	125	3'UTR	sens	INSIDE_OR_OVERLAPPING_ONE_GENE
LmjF27.0850	341895	343610	gi|60319553|gb|CV663994.1|CV663994	343252	343775	166	3'UTR	sens	INSIDE_OR_OVERLAPPING_ONE_GENE
LmjF27.0960	403476	399178	gi|60324317|gb|CV668758.1|CV668758	398998	399391	181	3'UTR	antisens	INSIDE_OR_OVERLAPPING_ONE_GENE
LmjF27.1125	476086	474788	gi|60320615|gb|CV665056.1|CV665056	474597	474961	192	3'UTR	antisens	INSIDE_OR_OVERLAPPING_ONE_GENE
LmjF27.1310	549111	551189	gi|60326266|gb|CV670707.1|CV670707	550825	551295	107	3'UTR	sens	INSIDE_OR_OVERLAPPING_ONE_GENE
LmjF27.1440	598309	598956	gi|60325951|gb|CV670392.1|CV670392	598906	599355	400	3'UTR	sens	INSIDE_OR_OVERLAPPING_ONE_GENE
LmjF27.1605	656681	656854	gi|60316400|gb|CV660909.1|CV660909	656639	657083	230	3'UTR	sens	INSIDE_OR_OVERLAPPING_ONE_GENE
LmjF27.1605	656681	656854	gi|60316577|gb|CV661086.1|CV661086	656639	657083	230	3'UTR	sens	INSIDE_OR_OVERLAPPING_ONE_GENE
LmjF27.1660	682810	686688	gi|60318339|gb|CV662780.1|CV662780	686439	686967	280	3'UTR	sens	INSIDE_OR_OVERLAPPING_ONE_GENE
LmjF27.1895	819083	815550	gi|60318045|gb|CV662486.1|CV662486	815089	815799	462	3'UTR	antisens	INSIDE_OR_OVERLAPPING_ONE_GENE
LmjF27.1920	826416	824398	gi|60323524|gb|CV667965.1|CV667965	824295	824842	104	3'UTR	antisens	INSIDE_OR_OVERLAPPING_ONE_GENE
LmjF27.2000	862176	861583	gi|60325643|gb|CV670084.1|CV670084	861569	862171	15	3'UTR	antisens	INSIDE_OR_OVERLAPPING_ONE_GENE
LmjF27.2300	973319	971217	gi|60321665|gb|CV666106.1|CV666106	971009	971378	209	3'UTR	antisens	INSIDE_OR_OVERLAPPING_ONE_GENE
LmjF28.0060	14192	15649	gi|60319947|gb|CV664388.1|CV664388	15149	15821	173	3'UTR	sens	INSIDE_OR_OVERLAPPING_ONE_GENE
LmjF28.0480	159929	158043	gi|60326207|gb|CV670648.1|CV670648	157791	158286	253	3'UTR	antisens	INSIDE_OR_OVERLAPPING_ONE_GENE
LmjF28.1380	510551	511759	gi|60320187|gb|CV664628.1|CV664628	511439	511931	173	3'UTR	sens	INSIDE_OR_OVERLAPPING_ONE_GENE
LmjF28.1410	532208	534463	gi|60318116|gb|CV662557.1|CV662557	534021	534704	242	3'UTR	sens	INSIDE_OR_OVERLAPPING_ONE_GENE
LmjF28.1430	541464	542345	gi|60318365|gb|CV662806.1|CV662806	542135	542612	268	3'UTR	sens	INSIDE_OR_OVERLAPPING_ONE_GENE
LmjF28.1490	559280	559696	gi|113865819|gb|DY763291.1|DY763291	559286	559700	5	3'UTR	sens	INSIDE_OR_OVERLAPPING_ONE_GENE
LmjF28.1730	667187	664269	gi|60322613|gb|CV667054.1|CV667054	664246	664899	24	3'UTR	antisens	INSIDE_OR_OVERLAPPING_ONE_GENE
LmjF28.1950	756935	754875	gi|60317780|gb|CV662255.1|CV662255	754810	755523	66	3'UTR	antisens	INSIDE_OR_OVERLAPPING_ONE_GENE
LmjF28.2170	841507	843462	gi|60322559|gb|CV667000.1|CV667000	843203	843724	263	3'UTR	sens	INSIDE_OR_OVERLAPPING_ONE_GENE
LmjF28.2205	855500	855673	gi|1402391|gb|W88323.1|W88323	855461	855691	19	3'UTR	sens	INSIDE_OR_OVERLAPPING_ONE_GENE
LmjF28.2205	855500	855673	gi|1402392|gb|W88324.1|W88324	855461	855691	19	3'UTR	sens	INSIDE_OR_OVERLAPPING_ONE_GENE
LmjF28.2220	862925	865426	gi|60317329|gb|CV661838.1|CV661838	864759	865443	18	3'UTR	sens	INSIDE_OR_OVERLAPPING_ONE_GENE
LmjF28.2260	877146	877814	gi|60323821|gb|CV668262.1|CV668262	877554	877918	105	3'UTR	sens	INSIDE_OR_OVERLAPPING_ONE_GENE
LmjF28.2380	916749	921959	gi|60319875|gb|CV664316.1|CV664316	921852	922441	483	3'UTR	sens	INSIDE_OR_OVERLAPPING_ONE_GENE
LmjF28.2415	938485	938850	gi|1554617|gb|AA060771.1|AA060771	938733	938958	109	3'UTR	sens	INSIDE_OR_OVERLAPPING_ONE_GENE
LmjF28.2650	1027340	1028986	gi|60318702|gb|CV663143.1|CV663143	1028559	1028993	8	3'UTR	sens	INSIDE_OR_OVERLAPPING_ONE_GENE
LmjF29.0440	150608	149466	gi|60319921|gb|CV664362.1|CV664362	149407	149827	60	3'UTR	antisens	INSIDE_OR_OVERLAPPING_ONE_GENE
LmjF29.0700	258539	256401	gi|60320364|gb|CV664805.1|CV664805	256266	256776	136	3'UTR	antisens	INSIDE_OR_OVERLAPPING_ONE_GENE
LmjF29.0820	306813	305791	gi|60322970|gb|CV667411.1|CV667411	305653	306026	139	3'UTR	antisens	INSIDE_OR_OVERLAPPING_ONE_GENE
LmjF29.0930	353447	355615	gi|60322868|gb|CV667309.1|CV667309	355143	355685	71	3'UTR	sens	INSIDE_OR_OVERLAPPING_ONE_GENE
LmjF29.1210	478577	479716	gi|60318731|gb|CV663172.1|CV663172	479392	479898	183	3'UTR	sens	INSIDE_OR_OVERLAPPING_ONE_GENE
LmjF29.1260	501856	507018	gi|60319077|gb|CV663518.1|CV663518	506703	507311	294	3'UTR	sens	INSIDE_OR_OVERLAPPING_ONE_GENE
LmjF29.1270	509419	512022	gi|60325623|gb|CV670064.1|CV670064	511636	512135	114	3'UTR	sens	INSIDE_OR_OVERLAPPING_ONE_GENE
LmjF29.1330	535565	537343	gi|60318342|gb|CV662783.1|CV662783	536722	537446	104	3'UTR	sens	INSIDE_OR_OVERLAPPING_ONE_GENE
LmjF29.1430	648612	650132	gi|60316531|gb|CV661040.1|CV661040	649897	650556	425	3'UTR	sens	INSIDE_OR_OVERLAPPING_ONE_GENE
LmjF29.1680	772369	772025	gi|60318310|gb|CV662751.1|CV662751	771800	772482	226	3'UTR	antisens	INSIDE_OR_OVERLAPPING_ONE_GENE
LmjF29.1840	821593	820595	gi|60321619|gb|CV666060.1|CV666060	820189	820696	407	3'UTR	antisens	INSIDE_OR_OVERLAPPING_ONE_GENE
LmjF29.1880	832509	829570	gi|60322841|gb|CV667282.1|CV667282	829385	830029	186	3'UTR	antisens	INSIDE_OR_OVERLAPPING_ONE_GENE
LmjF29.2060	904998	901693	gi|60322108|gb|CV666549.1|CV666549	901329	901699	365	3'UTR	antisens	INSIDE_OR_OVERLAPPING_ONE_GENE
LmjF29.2060	904998	901693	gi|60319623|gb|CV664064.1|CV664064	901327	901699	367	3'UTR	antisens	INSIDE_OR_OVERLAPPING_ONE_GENE
LmjF29.2060	904998	901693	gi|60322204|gb|CV666645.1|CV666645	901327	901699	367	3'UTR	antisens	INSIDE_OR_OVERLAPPING_ONE_GENE
LmjF29.2110	928916	923643	gi|60317290|gb|CV661799.1|CV661799	923573	924018	71	3'UTR	antisens	INSIDE_OR_OVERLAPPING_ONE_GENE
LmjF29.2190	969435	965125	gi|60321484|gb|CV665925.1|CV665925	964992	965583	134	3'UTR	antisens	INSIDE_OR_OVERLAPPING_ONE_GENE
LmjF29.2200	975533	973443	gi|60320862|gb|CV665303.1|CV665303	973336	973854	108	3'UTR	antisens	INSIDE_OR_OVERLAPPING_ONE_GENE
LmjF29.2200	975533	973443	gi|60323032|gb|CV667473.1|CV667473	973068	973503	376	3'UTR	antisens	INSIDE_OR_OVERLAPPING_ONE_GENE
LmjF29.2310	1024962	1024159	gi|60317562|gb|CV662055.1|CV662055	1023818	1024447	342	3'UTR	antisens	INSIDE_OR_OVERLAPPING_ONE_GENE
LmjF29.2360	1033818	1035179	gi|2781670|gb|AA741691.1|AA741691	1035080	1035467	289	3'UTR	sens	INSIDE_OR_OVERLAPPING_ONE_GENE
LmjF29.2370	1036105	1036260	gi|2662812|gb|AA680807.1|AA680807	1036093	1036327	68	3'UTR	sens	INSIDE_OR_OVERLAPPING_ONE_GENE
LmjF29.2370	1036105	1036260	gi|2662690|gb|AA680685.1|AA680685	1036086	1036328	69	3'UTR	sens	INSIDE_OR_OVERLAPPING_ONE_GENE
LmjF29.2370	1036105	1036260	gi|2662958|gb|AA680953.1|AA680953	1036086	1036328	69	3'UTR	sens	INSIDE_OR_OVERLAPPING_ONE_GENE
LmjF29.2370	1036105	1036260	gi|2747126|gb|AA728169.1|AA728169	1036093	1036328	69	3'UTR	sens	INSIDE_OR_OVERLAPPING_ONE_GENE
LmjF29.2370	1036105	1036260	gi|2781552|gb|AA742020.1|AA742020	1036085	1036328	69	3'UTR	sens	INSIDE_OR_OVERLAPPING_ONE_GENE
LmjF29.2370	1036105	1036260	gi|2781764|gb|AA741785.1|AA741785	1036086	1036328	69	3'UTR	sens	INSIDE_OR_OVERLAPPING_ONE_GENE
LmjF29.2370	1036105	1036260	gi|2781902|gb|AA741923.1|AA741923	1036086	1036328	69	3'UTR	sens	INSIDE_OR_OVERLAPPING_ONE_GENE
LmjF29.2370	1036105	1036260	gi|2781907|gb|AA741928.1|AA741928	1036086	1036328	69	3'UTR	sens	INSIDE_OR_OVERLAPPING_ONE_GENE
LmjF29.2370	1036105	1036260	gi|2781914|gb|AA741935.1|AA741935	1036096	1036328	69	3'UTR	sens	INSIDE_OR_OVERLAPPING_ONE_GENE
LmjF29.2370	1036105	1036260	gi|2662802|gb|AA680797.1|AA680797	1036093	1036329	70	3'UTR	sens	INSIDE_OR_OVERLAPPING_ONE_GENE
LmjF29.2370	1036105	1036260	gi|1685400|gb|AA125629.1|AA125629	1036088	1036334	75	3'UTR	sens	INSIDE_OR_OVERLAPPING_ONE_GENE
LmjF29.2370	1036105	1036260	gi|2796206|gb|AA749500.1|AA749500	1036086	1036334	75	3'UTR	sens	INSIDE_OR_OVERLAPPING_ONE_GENE
LmjF29.2370	1036105	1036260	gi|2747261|gb|AA728304.1|AA728304	1036086	1036338	79	3'UTR	sens	INSIDE_OR_OVERLAPPING_ONE_GENE
LmjF29.2370	1036105	1036260	gi|2662668|gb|AA680663.1|AA680663	1036086	1036339	80	3'UTR	sens	INSIDE_OR_OVERLAPPING_ONE_GENE
LmjF29.2620	1127376	1127744	gi|60321320|gb|CV665761.1|CV665761	1127437	1127786	43	3'UTR	sens	INSIDE_OR_OVERLAPPING_ONE_GENE
LmjF29.2630	1131013	1134711	gi|60318275|gb|CV662716.1|CV662716	1134139	1134903	193	3'UTR	sens	INSIDE_OR_OVERLAPPING_ONE_GENE
LmjF29.2700	1157950	1160928	gi|60321964|gb|CV666405.1|CV666405	1160470	1161067	140	3'UTR	sens	INSIDE_OR_OVERLAPPING_ONE_GENE
LmjF29.2740	1169546	1170517	gi|60322317|gb|CV666758.1|CV666758	1170071	1170572	56	3'UTR	sens	INSIDE_OR_OVERLAPPING_ONE_GENE
LmjF30.0230	68583	67516	gi|60323373|gb|CV667814.1|CV667814	67330	67762	187	3'UTR	antisens	INSIDE_OR_OVERLAPPING_ONE_GENE
LmjF30.0370	120164	118932	gi|60319182|gb|CV663623.1|CV663623	118441	119043	492	3'UTR	antisens	INSIDE_OR_OVERLAPPING_ONE_GENE
LmjF30.0380	124645	123491	gi|60316794|gb|CV661303.1|CV661303	122922	123536	570	3'UTR	antisens	INSIDE_OR_OVERLAPPING_ONE_GENE
LmjF30.0610	208675	207065	gi|60325401|gb|CV669842.1|CV669842	206703	207251	363	3'UTR	antisens	INSIDE_OR_OVERLAPPING_ONE_GENE
LmjF30.0670	221979	221779	gi|2781568|gb|AA741589.1|AA741589	221715	221994	65	3'UTR	antisens	INSIDE_OR_OVERLAPPING_ONE_GENE
LmjF30.0690	223468	223268	gi|2781691|gb|AA741712.1|AA741712	223194	223483	75	3'UTR	antisens	INSIDE_OR_OVERLAPPING_ONE_GENE
LmjF30.1200	409233	412253	gi|60322586|gb|CV667027.1|CV667027	411804	412381	129	3'UTR	sens	INSIDE_OR_OVERLAPPING_ONE_GENE
LmjF30.1340	463619	464575	gi|60325139|gb|CV669580.1|CV669580	464176	464635	61	3'UTR	sens	INSIDE_OR_OVERLAPPING_ONE_GENE
LmjF30.1560	551898	555791	gi|60319043|gb|CV663484.1|CV663484	555703	556129	339	3'UTR	sens	INSIDE_OR_OVERLAPPING_ONE_GENE
LmjF30.1600	567105	568703	gi|60318302|gb|CV662743.1|CV662743	567975	568715	13	3'UTR	sens	INSIDE_OR_OVERLAPPING_ONE_GENE
LmjF30.1680	614381	615115	gi|60322285|gb|CV666726.1|CV666726	614654	615249	135	3'UTR	sens	INSIDE_OR_OVERLAPPING_ONE_GENE
LmjF30.2140	801815	799377	gi|60318284|gb|CV662725.1|CV662725	799252	799973	126	3'UTR	antisens	INSIDE_OR_OVERLAPPING_ONE_GENE
LmjF30.2260	869863	866024	gi|60318104|gb|CV662545.1|CV662545	865978	866480	47	3'UTR	antisens	INSIDE_OR_OVERLAPPING_ONE_GENE
LmjF30.2620	1019116	1016957	gi|60318668|gb|CV663109.1|CV663109	1016950	1017726	8	3'UTR	antisens	INSIDE_OR_OVERLAPPING_ONE_GENE
LmjF30.2845	1080271	1079957	gi|3255909|gb|AI034969.1|AI034969	1079809	1080316	149	3'UTR	antisens	INSIDE_OR_OVERLAPPING_ONE_GENE
LmjF30.2850	1081181	1080834	gi|2781878|gb|AA741899.1|AA741899	1080787	1081108	48	3'UTR	antisens	INSIDE_OR_OVERLAPPING_ONE_GENE
LmjF30.2850	1081181	1080834	gi|3255705|gb|AI034765.1|AI034765	1080687	1081108	148	3'UTR	antisens	INSIDE_OR_OVERLAPPING_ONE_GENE
LmjF30.2870	1090610	1089159	gi|60322999|gb|CV667440.1|CV667440	1088777	1089291	383	3'UTR	antisens	INSIDE_OR_OVERLAPPING_ONE_GENE
LmjF30.2950	1115123	1112910	gi|60325467|gb|CV669908.1|CV669908	1112617	1113083	294	3'UTR	antisens	INSIDE_OR_OVERLAPPING_ONE_GENE
LmjF30.3230	1222506	1222081	gi|3255828|gb|AI034888.1|AI034888	1222000	1222572	82	3'UTR	antisens	INSIDE_OR_OVERLAPPING_ONE_GENE
LmjF30.3235	1223194	1222907	gi|2781968|gb|AA741989.1|AA741989	1222896	1223225	12	3'UTR	antisens	INSIDE_OR_OVERLAPPING_ONE_GENE
LmjF30.3235	1223194	1222907	gi|3926081|gb|AA728089.1|AA728089	1222845	1223225	63	3'UTR	antisens	INSIDE_OR_OVERLAPPING_ONE_GENE
LmjF30.3235	1223194	1222907	gi|2781573|gb|AA741594.1|AA741594	1222840	1223221	68	3'UTR	antisens	INSIDE_OR_OVERLAPPING_ONE_GENE
LmjF30.3310	1249647	1250723	gi|60323705|gb|CV668146.1|CV668146	1250326	1250954	232	3'UTR	sens	INSIDE_OR_OVERLAPPING_ONE_GENE
LmjF30.3360	1262287	1264464	gi|60322390|gb|CV666831.1|CV666831	1264079	1264667	204	3'UTR	sens	INSIDE_OR_OVERLAPPING_ONE_GENE
LmjF30.3450	1314690	1315895	gi|60325206|gb|CV669647.1|CV669647	1315464	1316038	144	3'UTR	sens	INSIDE_OR_OVERLAPPING_ONE_GENE
LmjF31.0050	17733	17044	gi|60319524|gb|CV663965.1|CV663965	16908	17370	137	3'UTR	antisens	INSIDE_OR_OVERLAPPING_ONE_GENE
LmjF31.0250	66928	64190	gi|60317198|gb|CV661707.1|CV661707	63967	64644	224	3'UTR	antisens	INSIDE_OR_OVERLAPPING_ONE_GENE
LmjF31.0270	73347	72370	gi|60324965|gb|CV669406.1|CV669406	72087	72502	284	3'UTR	antisens	INSIDE_OR_OVERLAPPING_ONE_GENE
LmjF31.0360	113738	110763	gi|60317745|gb|CV662224.1|CV662224	110553	111231	211	3'UTR	antisens	INSIDE_OR_OVERLAPPING_ONE_GENE
LmjF31.0380	122243	118101	gi|60317491|gb|CV661994.1|CV661994	117533	118177	569	3'UTR	antisens	INSIDE_OR_OVERLAPPING_ONE_GENE
LmjF31.0510	176790	174997	gi|60325838|gb|CV670279.1|CV670279	174818	175144	180	3'UTR	antisens	INSIDE_OR_OVERLAPPING_ONE_GENE
LmjF31.0540	193065	190546	gi|60318023|gb|CV662464.1|CV662464	190237	190681	310	3'UTR	antisens	INSIDE_OR_OVERLAPPING_ONE_GENE
LmjF31.0550	198353	194547	gi|60317124|gb|CV661633.1|CV661633	194308	194889	240	3'UTR	antisens	INSIDE_OR_OVERLAPPING_ONE_GENE
LmjF31.0550	198353	194547	gi|60319820|gb|CV664261.1|CV664261	194085	194687	463	3'UTR	antisens	INSIDE_OR_OVERLAPPING_ONE_GENE
LmjF31.0550	198353	194547	gi|60324990|gb|CV669431.1|CV669431	194027	194567	521	3'UTR	antisens	INSIDE_OR_OVERLAPPING_ONE_GENE
LmjF31.0610	214828	213143	gi|60321902|gb|CV666343.1|CV666343	212918	213367	226	3'UTR	antisens	INSIDE_OR_OVERLAPPING_ONE_GENE
LmjF31.0640	224997	221809	gi|60322564|gb|CV667005.1|CV667005	221491	222111	319	3'UTR	antisens	INSIDE_OR_OVERLAPPING_ONE_GENE
LmjF31.0640	224997	221809	gi|60323323|gb|CV667764.1|CV667764	221491	222089	319	3'UTR	antisens	INSIDE_OR_OVERLAPPING_ONE_GENE
LmjF31.0660	233239	227510	gi|60323984|gb|CV668425.1|CV668425	227380	227774	131	3'UTR	antisens	INSIDE_OR_OVERLAPPING_ONE_GENE
LmjF31.0980	378328	376019	gi|60319489|gb|CV663930.1|CV663930	375872	376431	148	3'UTR	antisens	INSIDE_OR_OVERLAPPING_ONE_GENE
LmjF31.0980	378328	376019	gi|60319681|gb|CV664122.1|CV664122	375872	376431	148	3'UTR	antisens	INSIDE_OR_OVERLAPPING_ONE_GENE
LmjF31.1060	419863	418235	gi|60323819|gb|CV668260.1|CV668260	418207	418573	29	3'UTR	antisens	INSIDE_OR_OVERLAPPING_ONE_GENE
LmjF31.1060	419863	418235	gi|60323800|gb|CV668241.1|CV668241	417921	418373	315	3'UTR	antisens	INSIDE_OR_OVERLAPPING_ONE_GENE
LmjF31.1090	431625	429685	gi|60322023|gb|CV666464.1|CV666464	429456	430042	230	3'UTR	antisens	INSIDE_OR_OVERLAPPING_ONE_GENE
LmjF31.1130	444866	443649	gi|60326227|gb|CV670668.1|CV670668	443428	443936	222	3'UTR	antisens	INSIDE_OR_OVERLAPPING_ONE_GENE
LmjF31.1170	460860	460522	gi|60321396|gb|CV665837.1|CV665837	460395	460864	128	3'UTR	antisens	INSIDE_OR_OVERLAPPING_ONE_GENE
LmjF31.1170	460860	460522	gi|60322366|gb|CV666807.1|CV666807	460395	460889	128	3'UTR	antisens	INSIDE_OR_OVERLAPPING_ONE_GENE
LmjF31.1430	660940	655517	gi|60318329|gb|CV662770.1|CV662770	655458	656012	60	3'UTR	antisens	INSIDE_OR_OVERLAPPING_ONE_GENE
LmjF31.1800	853321	851558	gi|60324059|gb|CV668500.1|CV668500	851359	851754	200	3'UTR	antisens	INSIDE_OR_OVERLAPPING_ONE_GENE
LmjF31.2040	995181	993679	gi|60321110|gb|CV665551.1|CV665551	993272	993936	408	3'UTR	antisens	INSIDE_OR_OVERLAPPING_ONE_GENE
LmjF31.2140	1048183	1045034	gi|60325163|gb|CV669604.1|CV669604	1044825	1045309	210	3'UTR	antisens	INSIDE_OR_OVERLAPPING_ONE_GENE
LmjF31.2270	1127086	1125698	gi|60325483|gb|CV669924.1|CV669924	1125545	1126043	154	3'UTR	antisens	INSIDE_OR_OVERLAPPING_ONE_GENE
LmjF31.2350	1168958	1164288	gi|60324365|gb|CV668806.1|CV668806	1164103	1164571	186	3'UTR	antisens	INSIDE_OR_OVERLAPPING_ONE_GENE
LmjF31.2655	1289251	1287518	gi|60317666|gb|CV662152.1|CV662152	1287418	1287942	101	3'UTR	antisens	INSIDE_OR_OVERLAPPING_ONE_GENE
LmjF31.2830	1357831	1355954	gi|60317850|gb|CV662315.1|CV662315	1355920	1356395	35	3'UTR	antisens	INSIDE_OR_OVERLAPPING_ONE_GENE
LmjF31.2950	1387847	1386870	gi|60317747|gb|CV662226.1|CV662226	1386844	1387505	27	3'UTR	antisens	INSIDE_OR_OVERLAPPING_ONE_GENE
LmjF31.3090	1450112	1446720	gi|60321365|gb|CV665806.1|CV665806	1446718	1447349	3	3'UTR	antisens	INSIDE_OR_OVERLAPPING_ONE_GENE
LmjF31.3090	1450112	1446720	gi|60318057|gb|CV662498.1|CV662498	1446621	1447412	100	3'UTR	antisens	INSIDE_OR_OVERLAPPING_ONE_GENE
LmjF31.3130	1462133	1460070	gi|60320549|gb|CV664990.1|CV664990	1459858	1460290	213	3'UTR	antisens	INSIDE_OR_OVERLAPPING_ONE_GENE
LmjF32.0690	237639	238319	gi|60322048|gb|CV666489.1|CV666489	238050	238651	333	3'UTR	sens	INSIDE_OR_OVERLAPPING_ONE_GENE
LmjF32.2480	970833	970429	gi|60322961|gb|CV667402.1|CV667402	969896	970484	534	3'UTR	antisens	INSIDE_OR_OVERLAPPING_ONE_GENE
LmjF32.2490	975406	971534	gi|60322865|gb|CV667306.1|CV667306	971361	971851	174	3'UTR	antisens	INSIDE_OR_OVERLAPPING_ONE_GENE
LmjF32.2780	1095135	1091851	gi|3886183|gb|AA680766.1|AA680766	1091650	1092004	202	3'UTR	antisens	INSIDE_OR_OVERLAPPING_ONE_GENE
LmjF33.0550	242719	236618	gi|60322979|gb|CV667420.1|CV667420	236556	237149	63	3'UTR	antisens	INSIDE_OR_OVERLAPPING_ONE_GENE
LmjF33.0765	311024	312283	gi|60321584|gb|CV666025.1|CV666025	311769	312360	78	3'UTR	sens	INSIDE_OR_OVERLAPPING_ONE_GENE
LmjF33.1180	551559	552302	gi|60322439|gb|CV666880.1|CV666880	551717	552349	48	3'UTR	sens	INSIDE_OR_OVERLAPPING_ONE_GENE
LmjF33.1355	606737	607225	gi|3255670|gb|AI034730.1|AI034730	607056	607540	316	3'UTR	sens	INSIDE_OR_OVERLAPPING_ONE_GENE
LmjF33.1580	752701	753684	gi|60320863|gb|CV665304.1|CV665304	753448	753914	231	3'UTR	sens	INSIDE_OR_OVERLAPPING_ONE_GENE
LmjF33.1640	772481	772852	gi|3255577|gb|AI034637.1|AI034637	772438	772958	107	3'UTR	sens	INSIDE_OR_OVERLAPPING_ONE_GENE
LmjF33.1700	787901	791212	gi|113865818|gb|DY763290.1|DY763290	790920	791346	135	3'UTR	sens	INSIDE_OR_OVERLAPPING_ONE_GENE
LmjF33.1700	787901	791212	gi|60320886|gb|CV665327.1|CV665327	791135	791560	349	3'UTR	sens	INSIDE_OR_OVERLAPPING_ONE_GENE
LmjF33.1700	787901	791212	gi|60319574|gb|CV664015.1|CV664015	791135	791654	443	3'UTR	sens	INSIDE_OR_OVERLAPPING_ONE_GENE
LmjF33.1700	787901	791212	gi|60320413|gb|CV664854.1|CV664854	791135	791654	443	3'UTR	sens	INSIDE_OR_OVERLAPPING_ONE_GENE
LmjF33.1800	818098	818745	gi|1554587|gb|AA060741.1|AA060741	818460	818810	66	3'UTR	sens	INSIDE_OR_OVERLAPPING_ONE_GENE
LmjF33.1800	818098	818745	gi|3925930|gb|AA728276.1|AA728276	818654	819029	285	3'UTR	sens	INSIDE_OR_OVERLAPPING_ONE_GENE
LmjF33.1895	851073	851456	gi|3255627|gb|AI034687.1|AI034687	851011	851559	104	3'UTR	sens	INSIDE_OR_OVERLAPPING_ONE_GENE
LmjF33.1955	872490	872738	gi|709734|gb|T67349.1|T67349	872459	872745	8	3'UTR	sens	INSIDE_OR_OVERLAPPING_ONE_GENE
LmjF33.2240	1013319	1014254	gi|60318861|gb|CV663302.1|CV663302	1014014	1014477	224	3'UTR	sens	INSIDE_OR_OVERLAPPING_ONE_GENE
LmjF33.2270	1023925	1025664	gi|60322231|gb|CV666672.1|CV666672	1025037	1025674	11	3'UTR	sens	INSIDE_OR_OVERLAPPING_ONE_GENE
LmjF33.2390	1081995	1083899	gi|60325558|gb|CV669999.1|CV669999	1083583	1084008	110	3'UTR	sens	INSIDE_OR_OVERLAPPING_ONE_GENE
LmjF33.3070	1492404	1515059	gi|60318500|gb|CV662941.1|CV662941	1514618	1515220	162	3'UTR	sens	INSIDE_OR_OVERLAPPING_ONE_GENE
LmjF33.3090	1526491	1530714	gi|60325087|gb|CV669528.1|CV669528	1530526	1530981	268	3'UTR	sens	INSIDE_OR_OVERLAPPING_ONE_GENE
LmjF33.3210	1556436	1559090	gi|60317656|gb|CV662143.1|CV662143	1558684	1559240	151	3'UTR	sens	INSIDE_OR_OVERLAPPING_ONE_GENE
LmjF33.3210	1556436	1559090	gi|60319621|gb|CV664062.1|CV664062	1558684	1559240	151	3'UTR	sens	INSIDE_OR_OVERLAPPING_ONE_GENE
LmjF34.0220	78052	79059	gi|60320326|gb|CV664767.1|CV664767	78790	79384	326	3'UTR	sens	INSIDE_OR_OVERLAPPING_ONE_GENE
LmjF34.0440	151872	152237	gi|113865778|gb|DY763289.1|DY763289	152045	152304	68	3'UTR	sens	INSIDE_OR_OVERLAPPING_ONE_GENE
LmjF34.0830	370635	370868	gi|60319371|gb|CV663812.1|CV663812	370462	371079	212	3'UTR	sens	INSIDE_OR_OVERLAPPING_ONE_GENE
LmjF34.0900	394066	394935	gi|60325543|gb|CV669984.1|CV669984	394819	395256	322	3'UTR	sens	INSIDE_OR_OVERLAPPING_ONE_GENE
LmjF34.0980	427279	427860	gi|60324212|gb|CV668653.1|CV668653	427485	427865	6	3'UTR	sens	INSIDE_OR_OVERLAPPING_ONE_GENE
LmjF34.1220	551059	548765	gi|60324792|gb|CV669233.1|CV669233	548652	549110	114	3'UTR	antisens	INSIDE_OR_OVERLAPPING_ONE_GENE
LmjF34.1450	662662	661100	gi|60323252|gb|CV667693.1|CV667693	660932	661496	169	3'UTR	antisens	INSIDE_OR_OVERLAPPING_ONE_GENE
LmjF34.1540	696448	693617	gi|60318592|gb|CV663033.1|CV663033	693616	694350	2	3'UTR	antisens	INSIDE_OR_OVERLAPPING_ONE_GENE
LmjF34.2340	1036531	1033859	gi|60323789|gb|CV668230.1|CV668230	1033732	1034148	128	3'UTR	antisens	INSIDE_OR_OVERLAPPING_ONE_GENE
LmjF34.2580	1187385	1188002	gi|60316417|gb|CV660926.1|CV660926	1187960	1188456	455	3'UTR	sens	INSIDE_OR_OVERLAPPING_ONE_GENE
LmjF34.2580	1187385	1188002	gi|60316598|gb|CV661107.1|CV661107	1187960	1188456	455	3'UTR	sens	INSIDE_OR_OVERLAPPING_ONE_GENE
LmjF34.3645	1576425	1577102	gi|60325447|gb|CV669888.1|CV669888	1576681	1577197	96	3'UTR	sens	INSIDE_OR_OVERLAPPING_ONE_GENE
LmjF34.3740	1606982	1608448	gi|60323013|gb|CV667454.1|CV667454	1608391	1609014	567	3'UTR	sens	INSIDE_OR_OVERLAPPING_ONE_GENE
LmjF34.3820	1635837	1636706	gi|60323926|gb|CV668367.1|CV668367	1636405	1636726	21	3'UTR	sens	INSIDE_OR_OVERLAPPING_ONE_GENE
LmjF34.3910	1669908	1670201	gi|60324415|gb|CV668856.1|CV668856	1670003	1670418	218	3'UTR	sens	INSIDE_OR_OVERLAPPING_ONE_GENE
LmjF34.4540	1845935	1846261	gi|3255835|gb|AI034895.1|AI034895	1845769	1846280	20	3'UTR	sens	INSIDE_OR_OVERLAPPING_ONE_GENE
LmjF34.4570	1851736	1852095	gi|2781856|gb|AA741877.1|AA741877	1851764	1852172	78	3'UTR	sens	INSIDE_OR_OVERLAPPING_ONE_GENE
LmjF35.0110	32819	32265	gi|60323737|gb|CV668178.1|CV668178	31980	32574	286	3'UTR	antisens	INSIDE_OR_OVERLAPPING_ONE_GENE
LmjF35.0240	64735	65049	gi|3255587|gb|AI034647.1|AI034647	64701	65054	6	3'UTR	sens	INSIDE_OR_OVERLAPPING_ONE_GENE
LmjF35.0240	64735	65049	gi|3255770|gb|AI034830.1|AI034830	64701	65054	6	3'UTR	sens	INSIDE_OR_OVERLAPPING_ONE_GENE
LmjF35.0240	64735	65049	gi|3886119|gb|AA680667.1|AA680667	64702	65085	37	3'UTR	sens	INSIDE_OR_OVERLAPPING_ONE_GENE
LmjF35.0240	64735	65049	gi|3255769|gb|AI034829.1|AI034829	64701	65094	46	3'UTR	sens	INSIDE_OR_OVERLAPPING_ONE_GENE
LmjF35.0240	64735	65049	gi|3925996|gb|AA728199.1|AA728199	64701	65107	59	3'UTR	sens	INSIDE_OR_OVERLAPPING_ONE_GENE
LmjF35.0240	64735	65049	gi|3255765|gb|AI034825.1|AI034825	64701	65114	66	3'UTR	sens	INSIDE_OR_OVERLAPPING_ONE_GENE
LmjF35.0240	64735	65049	gi|3886132|gb|AA680686.1|AA680686	64701	65114	66	3'UTR	sens	INSIDE_OR_OVERLAPPING_ONE_GENE
LmjF35.0810	374325	379259	gi|60320158|gb|CV664599.1|CV664599	378909	379340	82	3'UTR	sens	INSIDE_OR_OVERLAPPING_ONE_GENE
LmjF35.0820	379857	381095	gi|60323586|gb|CV668027.1|CV668027	380532	381101	7	3'UTR	sens	INSIDE_OR_OVERLAPPING_ONE_GENE
LmjF35.0950	425385	426623	gi|60316523|gb|CV661032.1|CV661032	426565	427085	463	3'UTR	sens	INSIDE_OR_OVERLAPPING_ONE_GENE
LmjF35.1120	509682	510791	gi|60317726|gb|CV662207.1|CV662207	510643	511342	552	3'UTR	sens	INSIDE_OR_OVERLAPPING_ONE_GENE
LmjF35.1180	536101	539544	gi|60320100|gb|CV664541.1|CV664541	539112	539609	66	3'UTR	sens	INSIDE_OR_OVERLAPPING_ONE_GENE
LmjF35.1300	572948	573394	gi|60324950|gb|CV669391.1|CV669391	572934	573403	10	3'UTR	sens	INSIDE_OR_OVERLAPPING_ONE_GENE
LmjF35.1300	572948	573394	gi|60324938|gb|CV669379.1|CV669379	572961	573404	11	3'UTR	sens	INSIDE_OR_OVERLAPPING_ONE_GENE
LmjF35.1300	572948	573394	gi|60322580|gb|CV667021.1|CV667021	572934	573471	78	3'UTR	sens	INSIDE_OR_OVERLAPPING_ONE_GENE
LmjF35.1300	572948	573394	gi|60324656|gb|CV669097.1|CV669097	573104	573520	127	3'UTR	sens	INSIDE_OR_OVERLAPPING_ONE_GENE
LmjF35.1300	572948	573394	gi|60321821|gb|CV666262.1|CV666262	573082	573620	227	3'UTR	sens	INSIDE_OR_OVERLAPPING_ONE_GENE
LmjF35.1300	572948	573394	gi|60322428|gb|CV666869.1|CV666869	573082	573684	291	3'UTR	sens	INSIDE_OR_OVERLAPPING_ONE_GENE
LmjF35.1440	618690	619472	gi|9309254|gb|AJ276148.1|AJ276148	619423	619722	251	3'UTR	sens	INSIDE_OR_OVERLAPPING_ONE_GENE
LmjF35.1480	647824	646835	gi|60320035|gb|CV664476.1|CV664476	646824	647295	12	3'UTR	antisens	INSIDE_OR_OVERLAPPING_ONE_GENE
LmjF35.1490	652526	652101	gi|60317576|gb|CV662068.1|CV662068	651775	652470	327	3'UTR	antisens	INSIDE_OR_OVERLAPPING_ONE_GENE
LmjF35.1530	664250	663186	gi|60319568|gb|CV664009.1|CV664009	663099	663665	88	3'UTR	antisens	INSIDE_OR_OVERLAPPING_ONE_GENE
LmjF35.1600	688963	686624	gi|60317824|gb|CV662293.1|CV662293	686506	687170	119	3'UTR	antisens	INSIDE_OR_OVERLAPPING_ONE_GENE
LmjF35.1750	734797	734438	gi|2781606|gb|AA741627.1|AA741627	734409	734783	30	3'UTR	antisens	INSIDE_OR_OVERLAPPING_ONE_GENE
LmjF35.1750	734797	734438	gi|2781752|gb|AA741773.1|AA741773	734409	734783	30	3'UTR	antisens	INSIDE_OR_OVERLAPPING_ONE_GENE
LmjF35.1750	734797	734438	gi|3255585|gb|AI034645.1|AI034645	734359	734783	80	3'UTR	antisens	INSIDE_OR_OVERLAPPING_ONE_GENE
LmjF35.1750	734797	734438	gi|3255841|gb|AI034901.1|AI034901	734352	734783	87	3'UTR	antisens	INSIDE_OR_OVERLAPPING_ONE_GENE
LmjF35.1750	734797	734438	gi|3255641|gb|AI034701.1|AI034701	734350	734783	89	3'UTR	antisens	INSIDE_OR_OVERLAPPING_ONE_GENE
LmjF35.1920	781367	781684	gi|3886188|gb|AA680773.1|AA680773	781361	781742	59	3'UTR	sens	INSIDE_OR_OVERLAPPING_ONE_GENE
LmjF35.1920	781367	781684	gi|2781745|gb|AA741766.1|AA741766	781359	781748	65	3'UTR	sens	INSIDE_OR_OVERLAPPING_ONE_GENE
LmjF35.1990	799368	802556	gi|60324459|gb|CV668900.1|CV668900	802200	802581	26	3'UTR	sens	INSIDE_OR_OVERLAPPING_ONE_GENE
LmjF35.2125	871357	872172	gi|60322274|gb|CV666715.1|CV666715	871777	872350	179	3'UTR	sens	INSIDE_OR_OVERLAPPING_ONE_GENE
LmjF35.2160	883667	884755	gi|60320755|gb|CV665196.1|CV665196	884509	884981	227	3'UTR	sens	INSIDE_OR_OVERLAPPING_ONE_GENE
LmjF35.2210	902827	903105	gi|60317774|gb|CV662249.1|CV662249	902956	903677	573	3'UTR	sens	INSIDE_OR_OVERLAPPING_ONE_GENE
LmjF35.2270	928168	931620	gi|60320313|gb|CV664754.1|CV664754	931189	931722	103	3'UTR	sens	INSIDE_OR_OVERLAPPING_ONE_GENE
LmjF35.2300	941463	942683	gi|60321413|gb|CV665854.1|CV665854	942446	942954	272	3'UTR	sens	INSIDE_OR_OVERLAPPING_ONE_GENE
LmjF35.2410	994028	996799	gi|60318153|gb|CV662594.1|CV662594	996394	997167	369	3'UTR	sens	INSIDE_OR_OVERLAPPING_ONE_GENE
LmjF35.2560	1060088	1062583	gi|60320867|gb|CV665308.1|CV665308	1062327	1062810	228	3'UTR	sens	INSIDE_OR_OVERLAPPING_ONE_GENE
LmjF35.2770	1129973	1126023	gi|60323360|gb|CV667801.1|CV667801	1125681	1126239	343	3'UTR	antisens	INSIDE_OR_OVERLAPPING_ONE_GENE
LmjF35.2830	1168930	1167188	gi|60322718|gb|CV667159.1|CV667159	1167041	1167649	148	3'UTR	antisens	INSIDE_OR_OVERLAPPING_ONE_GENE
LmjF35.2840	1170703	1169336	gi|60323436|gb|CV667877.1|CV667877	1169288	1169812	49	3'UTR	antisens	INSIDE_OR_OVERLAPPING_ONE_GENE
LmjF35.2840	1170703	1169336	gi|60322814|gb|CV667255.1|CV667255	1169223	1169843	114	3'UTR	antisens	INSIDE_OR_OVERLAPPING_ONE_GENE
LmjF35.2980	1221295	1219859	gi|60325435|gb|CV669876.1|CV669876	1219579	1220128	281	3'UTR	antisens	INSIDE_OR_OVERLAPPING_ONE_GENE
LmjF35.3060	1248707	1245243	gi|60321043|gb|CV665484.1|CV665484	1244955	1245535	289	3'UTR	antisens	INSIDE_OR_OVERLAPPING_ONE_GENE
LmjF35.3120	1284657	1279783	gi|60319296|gb|CV663737.1|CV663737	1279768	1280321	16	3'UTR	antisens	INSIDE_OR_OVERLAPPING_ONE_GENE
LmjF35.3120	1284657	1279783	gi|60322444|gb|CV666885.1|CV666885	1279768	1280321	16	3'UTR	antisens	INSIDE_OR_OVERLAPPING_ONE_GENE
LmjF35.3120	1284657	1279783	gi|60322953|gb|CV667394.1|CV667394	1279768	1280321	16	3'UTR	antisens	INSIDE_OR_OVERLAPPING_ONE_GENE
LmjF35.3210	1323151	1321157	gi|60319132|gb|CV663573.1|CV663573	1321035	1321621	123	3'UTR	antisens	INSIDE_OR_OVERLAPPING_ONE_GENE
LmjF35.3230	1329497	1328268	gi|60324110|gb|CV668551.1|CV668551	1328070	1328481	199	3'UTR	antisens	INSIDE_OR_OVERLAPPING_ONE_GENE
LmjF35.3340	1364811	1363372	gi|60316720|gb|CV661229.1|CV661229	1363339	1364052	34	3'UTR	antisens	INSIDE_OR_OVERLAPPING_ONE_GENE
LmjF35.3700	1498458	1497781	gi|60318978|gb|CV663419.1|CV663419	1497436	1498048	346	3'UTR	antisens	INSIDE_OR_OVERLAPPING_ONE_GENE
LmjF35.3720	1503494	1502172	gi|60318042|gb|CV662483.1|CV662483	1501865	1502549	308	3'UTR	antisens	INSIDE_OR_OVERLAPPING_ONE_GENE
LmjF35.3780	1519043	1518606	gi|60318473|gb|CV662914.1|CV662914	1518195	1518673	412	3'UTR	antisens	INSIDE_OR_OVERLAPPING_ONE_GENE
LmjF35.3950	1554925	1562208	gi|60321718|gb|CV666159.1|CV666159	1561940	1562503	296	3'UTR	sens	INSIDE_OR_OVERLAPPING_ONE_GENE
LmjF35.3990	1589620	1590330	gi|60318406|gb|CV662847.1|CV662847	1589576	1590343	14	3'UTR	sens	INSIDE_OR_OVERLAPPING_ONE_GENE
LmjF35.4020	1605608	1606792	gi|60318173|gb|CV662614.1|CV662614	1606394	1607041	250	3'UTR	sens	INSIDE_OR_OVERLAPPING_ONE_GENE
LmjF35.4020	1605608	1606792	gi|60317742|gb|CV662221.1|CV662221	1606448	1607069	278	3'UTR	sens	INSIDE_OR_OVERLAPPING_ONE_GENE
LmjF35.4200	1681869	1683866	gi|60320600|gb|CV665041.1|CV665041	1683846	1684308	443	3'UTR	sens	INSIDE_OR_OVERLAPPING_ONE_GENE
LmjF35.4670	1847131	1848900	gi|60318019|gb|CV662460.1|CV662460	1848451	1849206	307	3'UTR	sens	INSIDE_OR_OVERLAPPING_ONE_GENE
LmjF35.4730	1861763	1862383	gi|113865731|gb|DY763220.1|DY763220	1862011	1862625	243	3'UTR	sens	INSIDE_OR_OVERLAPPING_ONE_GENE
LmjF35.5270	2041344	2042414	gi|60323136|gb|CV667577.1|CV667577	2042296	2042783	370	3'UTR	sens	INSIDE_OR_OVERLAPPING_ONE_GENE
