# Supplementary material for: Methodology optimizing SAGE library tag-to-gene mapping: application to Leishmania
Source: BMC Res Notes. 2012 Jan 27;5:74. doi: 10.1186/1756-0500-5-74 (PMC3292834; doi:10.1186/1756-0500-5-74)
Supplement: Additional file 7 — List of the modulated tags listed by Guerfali and colleagues (2008). [file 1756-0500-5-74-S7.XLSX]

## Sheet: Feuille1
Tags	Lm	Mj	CDS	Mj/Lm	Gene
CATGCTAACGTTCT	21	1	LmjF26.1710	0.047619	gene
CATGGGCGCGCGCG	16	1	LmjF32.0810	0.0625	gene
CATGAGGGCGTGAC	12	1	LmjF30.3450	0.0833333	gene
CATGGACCGTGCCG	11	1	LmjF25.1090	0.0909091	gene
CATGTCTCTCTCTC	10	1	LmjF14.0350	0.1	gene
CATGTCTGCGTGCC	10	1	LmjF32.2860	0.1	gene
CATGTGTGCACGGG	8	1	LmjF03.0880	0.125	gene
CATGAGGACGCCGA	8	1	LmjF06.0850	0.125	gene
CATGCGTGTGCCGG	8	1	LmjF18.0300	0.125	gene
CATGGTAGTGTCAA	8	1	LmjF20.0390	0.125	gene
CATGGGTGCGTGAG	8	1	LmjF22.0890	0.125	gene
CATGCTGGTCCGTC	8	1	LmjF31.2360	0.125	gene
CATGTCGGCGGTGA	8	1	LmjF34.3430	0.125	gene
CATGTCGATACCCG	8	1	LmjF35.4930	0.125	gene
CATGCGTGGTGGAG	8	1	LmjF36.0370	0.125	gene
CATGGCTGTGGTGC	7	1	LmjF15.0300	0.142857	gene
CATGTGCCCCTGTT	7	1	LmjF17.0990	0.142857	gene
CATGCCGCTGCTGC	7	1	LmjF17.1280	0.142857	gene
CATGTGTGTTGCTG	7	1	LmjF18.0320	0.142857	gene
CATGTTGGTGTCGG	7	1	LmjF26.2660	0.142857	gene
CATGGTCGCCGCAG	7	1	LmjF30.0080	0.142857	gene
CATGCCCAGGTGAG	7	1	LmjF30.3130	0.142857	gene
CATGCGGAGTCAGG	7	1	LmjF33.0260	0.142857	gene
CATGCTCCGAGTCG	7	1	LmjF35.4200	0.142857	gene
CATGCCACCGGTGC	6	1	LmjF12.0150	0.166667	gene
CATGCTGATCGGCG	6	1	LmjF17.1210	0.166667	gene
CATGCCGGGGGGAG	6	1	LmjF18.1020	0.166667	gene
CATGCCCTTGGCCG	6	1	LmjF19.0110	0.166667	gene
CATGGTAATCCAAA	6	1	LmjF20.0870	0.166667	gene
CATGCTCACGTGCG	6	1	LmjF24.0420	0.166667	gene
CATGGCTGTATCTC	12	2	LmjF26.2220	0.166667	gene
CATGACGTGCTTGC	6	1	LmjF27.2320	0.166667	gene
CATGATGCAAGCGT	6	1	LmjF28.1700	0.166667	gene
CATGCGCACCTTGG	6	1	LmjF30.0810	0.166667	gene
CATGTTGTTGTATA	6	1	LmjF31.1960	0.166667	gene
CATGGCCACAGTTA	6	1	LmjF31.2040	0.166667	gene
CATGCACACCGGAT	6	1	LmjF31.2400	0.166667	gene
CATGCGCACGCGTA	6	1	LmjF32.2080	0.166667	gene
CATGAGAAAGGAAT	6	1	LmjF33.2060	0.166667	gene
CATGCGGTGCCAAC	6	1	LmjF36.4680	0.166667	gene
CATGCTGCGGCGGT	6	1	LmjF36.5880	0.166667	gene
CATGGACCCTCTTC	6	1	LmjF36.6690	0.166667	gene
CATGGCTGCTGCTG	5	1	LmjF04.0710	0.2	gene
CATGCGGGTTGCTC	5	1	LmjF08.0250	0.2	gene
CATGTGCACCCGAA	5	1	LmjF08.0640	0.2	gene
CATGGCTGAGCACT	5	1	LmjF09.1230	0.2	gene
CATGCGTGTGATCT	5	1	LmjF09.1410	0.2	gene
CATGAGCCCGTGCA	5	1	LmjF09.1420	0.2	gene
CATGCCTGCTGCAC	5	1	LmjF10.0560	0.2	gene
CATGTTGAGCCGCG	10	2	LmjF11.0070	0.2	gene
CATGTGCGTCTGTC	10	2	LmjF14.0150	0.2	gene
CATGTGAGCGTCCT	5	1	LmjF18.0770	0.2	gene
CATGCGCACACGTG	5	1	LmjF18.1550	0.2	gene
CATGCGCACAAACA	5	1	LmjF18.1625	0.2	gene
CATGGCAGAAACGG	5	1	LmjF20.1540	0.2	gene
CATGCGTGCACGCG	10	2	LmjF22.1000	0.2	gene
CATGAGCGCCTGAA	5	1	LmjF24.1090	0.2	gene
CATGCACACGCGGG	5	1	LmjF25.0380	0.2	gene
CATGACGGTACCGT	5	1	LmjF26.0210	0.2	gene
CATGACACAGGTGT	5	1	LmjF27.2380	0.2	gene
CATGCGTGTTGATG	5	1	LmjF28.0620	0.2	gene
CATGACCACCGGCA	5	1	LmjF28.2240	0.2	gene
CATGGGTCTCACCT	5	1	LmjF31.2130	0.2	gene
CATGGCGCCACCTG	5	1	LmjF31.2550	0.2	gene
CATGGCGTAGAGAA	5	1	LmjF31.3130	0.2	gene
CATGATGCGACGAG	5	1	LmjF32.1350	0.2	gene
CATGCGGATGAGGG	10	2	LmjF33.3090	0.2	gene
CATGGACCACGAAC	5	1	LmjF35.2510	0.2	gene
CATGAGTGCCAGTG	5	1	LmjF35.3730	0.2	gene
CATGCCGCTCCATC	5	1	LmjF36.3290	0.2	gene
CATGACAGCCTTGC	5	1	LmjF36.4340	0.2	gene
CATGTCGGCAGATG	5	1	LmjF36.6910	0.2	gene
CATGTGGTGACGGA	24	5	LmjF31.2010	0.208333	gene
CATGGTCGACCGTC	9	2	LmjF12.0100	0.222222	gene
CATGTCAGGCTGTC	9	2	LmjF29.0320	0.222222	gene
CATGTGATCTTCCG	9	2	LmjF36.0070	0.222222	gene
CATGCGTGCGCCGT	13	3	LmjF29.1610	0.230769	gene
CATGTGTATGCGTG	21	5	LmjF21.0260	0.238095	gene
CATGGATGGAGTTA	174	43	LmjF21.1860	0.247126	gene
CATGCCGCCAAGCG	4	1	LmjF01.0340	0.25	gene
CATGACAATCTTGT	4	1	LmjF01.0490	0.25	gene
CATGCGTGCGCGCG	8	2	LmjF03.0700	0.25	gene
CATGTGTACAAGCG	4	1	LmjF04.0620	0.25	gene
CATGTTGGGCGCTC	4	1	LmjF07.0940	0.25	gene
CATGGGTCGAAGGC	4	1	LmjF08.0180	0.25	gene
CATGTCCGTCGCCG	4	1	LmjF08.0390	0.25	gene
CATGGGACTGAATG	4	1	LmjF09.1180	0.25	gene
CATGTTGACGTAGC	4	1	LmjF09.1470	0.25	gene
CATGGTGGGGTCGT	4	1	LmjF13.0990	0.25	gene
CATGAGCGCGATGG	4	1	LmjF14.0300	0.25	gene
CATGCTTATTGAGT	4	1	LmjF15.0810	0.25	gene
CATGAAAGGGCTGC	4	1	LmjF16.0190	0.25	gene
CATGTGCGTCGTTA	4	1	LmjF18.0210	0.25	gene
CATGAGCGGACCGC	4	1	LmjF19.1560	0.25	gene
CATGTGGCTCGTTA	4	1	LmjF20.0670	0.25	gene
CATGTTCCCGCGAC	4	1	LmjF20.0800	0.25	gene
CATGAGCAAGCGCA	4	1	LmjF22.1020	0.25	gene
CATGCAGCGCTACG	4	1	LmjF23.0530	0.25	gene
CATGCGTTGAGCGA	4	1	LmjF24.0050	0.25	gene
CATGTGCACGGAGA	4	1	LmjF25.0430	0.25	gene
CATGTTGCCGTTGC	4	1	LmjF26.1180	0.25	gene
CATGCGCGAACTAG	4	1	LmjF26.1700	0.25	gene
CATGCACACAAGAC	12	3	LmjF26.2000	0.25	gene
CATGCGACTTCGCT	4	1	LmjF26.2220	0.25	gene
CATGGCGCAGTCCC	4	1	LmjF26.2400	0.25	gene
CATGCGCACACCAA	4	1	LmjF28.0600	0.25	gene
CATGTGCGAAGTAC	4	1	LmjF29.0290	0.25	gene
CATGCTTGCAGCAG	4	1	LmjF29.0630	0.25	gene
CATGCCAGGATGGG	8	2	LmjF29.0900	0.25	gene
CATGACCGTGTGCC	8	2	LmjF30.0110	0.25	gene
CATGCGCTAGGACC	8	2	LmjF32.1030	0.25	gene
CATGGGTACGCTGT	16	4	LmjF32.1670	0.25	gene
CATGTGGAAGGCAA	4	1	LmjF32.3740	0.25	gene
CATGGAGCGTGCCA	4	1	LmjF33.0630	0.25	gene
CATGGATCGCCTAA	4	1	LmjF33.2730	0.25	gene
CATGGGGCAAGACA	4	1	LmjF35.0250	0.25	gene
CATGCACGAGAGAG	4	1	LmjF35.0820	0.25	gene
CATGCACACAGCGA	4	1	LmjF35.1470	0.25	gene
CATGTGTGCTCTTA	8	2	LmjF35.1540	0.25	gene
CATGGGTGCGTACG	4	1	LmjF35.2600	0.25	gene
CATGTCCAGTGGGA	8	2	LmjF35.5100	0.25	gene
CATGCTGCGGTGTA	4	1	LmjF36.1050	0.25	gene
CATGGTAGACGTTA	4	1	LmjF36.3460	0.25	gene
CATGGTGGTGTATG	4	1	LmjF36.3810	0.25	gene
CATGACAGCAACAC	4	1	LmjF36.5020	0.25	gene
CATGCTGACTTTGC	4	1	LmjF36.5970	0.25	gene
CATGCAGTGGTCCG	4	1	LmjF36.6030	0.25	gene
CATGATTGCGTGGC	4	1	LmjF36.6450	0.25	gene
CATGGCGACCACGG	4	1	LmjF36.6760	0.25	gene
CATGATGGGAGGAT	4	1	LmjF36.6930	0.25	gene
CATGACTGGTGTAC	30	8	LmjF34.4530	0.266667	gene
CATGGCGGGGCGGA	11	3	LmjF10.0610	0.272727	gene
CATGTGTGCCGCTA	11	3	LmjF30.3350	0.272727	gene
CATGCGATGGACCT	11	3	LmjF31.2810	0.272727	gene
CATGGCAGGCGTCA	29	8	LmjF31.1300	0.275862	gene
CATGGCTGCTGCTA	96	27	LmjF20.1650	0.28125	gene
CATGCGCAGCGAGG	7	2	LmjF06.0900	0.285714	gene
CATGCGCGCGTGCT	7	2	LmjF17.1070	0.285714	gene
CATGGACCTTCGCC	7	2	LmjF19.0650	0.285714	gene
CATGGCGGAGACTA	14	4	LmjF19.1347	0.285714	gene
CATGCGTGCAGCTG	7	2	LmjF20.0600	0.285714	gene
CATGCTTGCCGGTC	7	2	LmjF21.0330	0.285714	gene
CATGCACCTGCTTT	7	2	LmjF35.2150	0.285714	gene
CATGCCAAGTGCGT	7	2	LmjF35.5090	0.285714	gene
CATGGGCGTTCCCC	7	2	LmjF36.0690	0.285714	gene
CATGTGCCCGCTGA	10	3	LmjF10.1090	0.3	gene
CATGGGAGGACCGA	10	3	LmjF33.0530	0.3	gene
CATGCCTCATCCAA	23	7	LmjF31.1170	0.304348	gene
CATGGATGGTGTCT	13	4	LmjF31.2250	0.307692	gene
CATGCCAGCGGGAT	16	5	LmjF17.1220	0.3125	gene
CATGCGCGCACACG	6	2	LmjF05.0700	0.333333	gene
CATGGCGGCTGCCG	6	2	LmjF06.0640	0.333333	gene
CATGCGCAATGTTG	6	2	LmjF12.0350	0.333333	gene
CATGAACGTGGCGC	6	2	LmjF20.0530	0.333333	gene
CATGACGCCGCTCA	6	2	LmjF21.0970	0.333333	gene
CATGGTGTAGAGGA	6	2	LmjF22.0110	0.333333	gene
CATGGGTGGCGAAG	12	4	LmjF24.2040	0.333333	gene
CATGGTCGCCCTCT	6	2	LmjF24.2220	0.333333	gene
CATGGCCGTGTCGT	6	2	LmjF26.0440	0.333333	gene
CATGTGGGCCGGTG	9	3	LmjF27.0860	0.333333	gene
CATGTGTGCACTGG	6	2	LmjF28.0920	0.333333	gene
CATGTGTGTTGTCA	6	2	LmjF29.0770	0.333333	gene
CATGTGTGCAGGTT	6	2	LmjF30.0660	0.333333	gene
CATGCGCGAATAGG	6	2	LmjF31.2850	0.333333	gene
CATGTAGAAGGCCG	12	4	LmjF31.2905	0.333333	gene
CATGATGCCCAGAT	6	2	LmjF33.1820	0.333333	gene
CATGAAGCCGACAC	6	2	LmjF35.4260	0.333333	gene
CATGCGTGACTCGC	6	2	LmjF36.4650	0.333333	gene
CATGGGGACGCGTT	20	7	LmjF36.1250	0.35	gene
CATGCATCCTTGGG	14	5	LmjF35.4470	0.357143	gene
CATGACCGCTGCTA	22	8	LmjF30.0680	0.363636	gene
CATGCGTAGACGAT	64	25	LmjF28.2205	0.390625	gene
CATGCGTGTGCGTG	30	12	LmjF01.0570	0.4	gene
CATGTTCGTCTGCC	15	6	LmjF32.1080	0.4	gene
CATGGACAGTGCGG	12	5	LmjF24.2200	0.416667	gene
CATGTGCGTGCGTG	31	13	LmjF24.1790	0.419355	gene
CATGTCGGAGAAGG	20	9	LmjF27.0110	0.45	gene
CATGTCCGCGCAGA	20	9	LmjF31.1750	0.45	gene
CATGCGCGTGTGTG	24	11	LmjF34.2350	0.458333	gene
CATGGCAGTTATCT	36	18	LmjF04.0750	0.5	gene
CATGAGCGTGTTTG	27	14	LmjF29.1800	0.518519	gene
CATGCTTGTGTGAC	23	12	LmjF36.3760	0.521739	gene
CATGTGACCCGTAT	185	98	LmjF31.0900	0.52973	gene
CATGCAGTGCGAGC	450	242	LmjF28.2770	0.537778	gene
CATGCGCAGTGGAG	26	15	LmjF31.2840	0.576923	gene
CATGGTGCGTGCTC	37	22	LmjF33.0920	0.594595	gene
CATGCCCACCACGC	28	17	LmjF36.3390	0.607143	gene
CATGGCTTCCCTCG	44	27	LmjF26.2330	0.613636	gene
CATGAATACCTTGT	31	21	LmjF22.0620	0.677419	gene
CATGCCGGGGTGCG	81	72	LmjF26.0180	0.888889	gene
CATGTGGGTGCGTA	38	64	LmjF11.0970	1.68421	gene
CATGAGGCACTGTG	86	149	LmjF16.0600	1.73256	gene
CATGGCAACTGTCG	70	127	LmjF36.3740	1.81429	gene
CATGCGACGAAAGA	27	50	LmjF29.1730	1.85185	gene
CATGACACGCTCGT	126	234	LmjF35.1900	1.85714	gene
CATGTAGGGCGGGT	18	35	LmjF03.0960	1.94444	gene
CATGTGCAAGACTC	26	51	LmjF34.0440	1.96154	gene
CATGCCCGCAGTAC	28	59	LmjF27.1190	2.10714	gene
CATGCGCAGCATCC	19	41	LmjF27.1380	2.15789	gene
CATGGCCAGCATTG	16	38	LmjF36.5010	2.375	gene
CATGATGGGGCGCT	111	266	LmjF35.1890	2.3964	gene
CATGAAGCTTCTGT	32	81	LmjF35.3290	2.53125	gene
CATGGACGGTAGGC	27	69	LmjF29.1090	2.55556	gene
CATGGAGGCAGAGC	47	125	LmjF36.0930	2.65957	gene
CATGTGTGCGGATC	31	84	LmjF25.1190	2.70968	gene
CATGCAGACACACA	16	44	LmjF32.1770	2.75	gene
CATGAGCTTGTATG	9	26	LmjF03.0250	2.88889	gene
CATGTAGAATGGTG	2	6	LmjF05.0040	3	gene
CATGTGTCGGTATC	3	9	LmjF15.1203	3	gene
CATGAAGTTGCACA	2	6	LmjF19.0030	3	gene
CATGGCAGGGCGGC	7	21	LmjF19.0470	3	gene
CATGTCTGATGGTC	2	6	LmjF23.1650	3	gene
CATGGCAGGCTGCG	9	27	LmjF24.2210	3	gene
CATGTACGTCAAGT	2	6	LmjF26.2250	3	gene
CATGAGGAGAGGCC	2	6	LmjF28.1630	3	gene
CATGTGGACGCGAC	2	6	LmjF28.2555	3	gene
CATGTGCGTGCTTT	2	6	LmjF30.3530	3	gene
CATGAGATGGACTT	2	6	LmjF35.3840	3	gene
CATGTCGCGATGAA	3	9	LmjF36.5940	3	gene
CATGCCACTTGTTT	27	83	LmjF35.2190	3.07407	gene
CATGTCATTTCTCG	66	206	LmjF22.0030	3.12121	gene
CATGAAACGAAAAA	6	19	LmjF35.1670	3.16667	gene
CATGAGTGGCGAGG	13	42	LmjF21.1550	3.23077	gene
CATGTGAGTGGCGC	4	13	LmjF15.1520	3.25	gene
CATGCATCGCTCCG	11	36	LmjF26.0890	3.27273	gene
CATGTACAAGGGCC	8	27	LmjF29.0880	3.375	gene
CATGTATGTGCGCC	48	163	LmjF36.0600	3.39583	gene
CATGTAATTGACTC	33	113	LmjF29.2370	3.42424	gene
CATGCCTCTGCAAG	2	7	LmjF20.1730	3.5	gene
CATGTCTGCACCTA	6	21	LmjF21.0730	3.5	gene
CATGAGACACGCAG	2	7	LmjF34.0920	3.5	gene
CATGCGCGGCAGTG	2	7	LmjF35.0420	3.5	gene
CATGCCGTGTCCCT	4	14	LmjF36.3400	3.5	gene
CATGGACACCTGCC	2	7	LmjF36.4010	3.5	gene
CATGATATTTGTCC	2	7	LmjF36.6680	3.5	gene
CATGATCGGCTAGT	3	11	LmjF25.0870	3.66667	gene
CATGGACCCGGACG	18	67	LmjF15.0950	3.72222	gene
CATGCGTCCACCGC	29	111	LmjF24.2080	3.82759	gene
CATGTTGGCGGCGA	1	4	LmjF04.0123	4	gene
CATGTAACCTCCGC	5	20	LmjF04.0310	4	gene
CATGTACACGTAGA	1	4	LmjF13.0960	4	gene
CATGCCGAGGCAGA	6	24	LmjF19.0010	4	gene
CATGGCCTGGTGTG	2	8	LmjF20.1140	4	gene
CATGTAAGCTCGGT	1	4	LmjF21.0510	4	gene
CATGTACATCAGCC	1	4	LmjF21.1640	4	gene
CATGCGGTTGTTGC	1	4	LmjF25.0560	4	gene
CATGCGAGCAAGTG	1	4	LmjF28.1290	4	gene
CATGACAGCCACCA	1	4	LmjF31.0130	4	gene
CATGCTTCTGGGTT	1	4	LmjF31.0890	4	gene
CATGACGAACGAAG	2	8	LmjF32.0160	4	gene
CATGGCCACTGCCC	1	4	LmjF32.3400	4	gene
CATGGCGTGGGCAG	1	4	LmjF33.0280	4	gene
CATGAGTGGCTCGC	1	4	LmjF34.2310	4	gene
CATGTACATAGGGG	1	4	LmjF35.2910	4	gene
CATGGCAGAGGGGC	1	4	LmjF36.3150	4	gene
CATGAGGCGTTGCA	1	4	LmjF36.4750	4	gene
CATGACCGGGGCTG	1	4	LmjF36.5310	4	gene
CATGGCGACTGTCG	2	8	LmjF36.5800	4	gene
CATGTGGTGTGTGT	8	33	LmjF25.0770	4.125	gene
CATGCAACGGAAAA	3	13	LmjF24.2080	4.33333	gene
CATGCATACGTGTG	18	80	LmjF25.0850	4.44444	gene
CATGAACCGGCACT	2	9	LmjF10.0090	4.5	gene
CATGCAGTCTCAAA	2	9	LmjF36.2750	4.5	gene
CATGGGGGAGCAGA	8	37	LmjF35.1890	4.625	gene
CATGGCTTCAGGAG	12	57	LmjF32.2950	4.75	gene
CATGCGGTGCAAGC	4	19	LmjF34.2900	4.75	gene
CATGCAAATGGAAG	19	91	LmjF15.1203	4.78947	gene
CATGGCGCATCCCC	1	5	LmjF01.0180	5	gene
CATGGTGGGTTGCG	1	5	LmjF01.0700	5	gene
CATGCGTGCACGCT	1	5	LmjF04.0860	5	gene
CATGTACAGAGAAG	1	5	LmjF06.1190	5	gene
CATGCGCACACGCA	4	20	LmjF07.0010	5	gene
CATGCGCCTCATTA	1	5	LmjF07.0270	5	gene
CATGTACCGATGGG	2	10	LmjF07.0930	5	gene
CATGAACGAAAAAA	1	5	LmjF09.1500	5	gene
CATGGCTTGCTGTG	10	50	LmjF12.0340	5	gene
CATGGAGACAGGAG	1	5	LmjF13.1060	5	gene
CATGCTCAGGGACT	1	5	LmjF17.0330	5	gene
CATGCGTACACGCA	2	10	LmjF22.1080	5	gene
CATGTACGGAGACA	1	5	LmjF24.1310	5	gene
CATGCGGATGGTGA	1	5	LmjF28.2260	5	gene
CATGGTTCGTGCTC	1	5	LmjF28.2440	5	gene
CATGAGTCTTACTC	1	5	LmjF32.0165	5	gene
CATGCGCGCGCGCC	1	5	LmjF34.2620	5	gene
CATGCGTATACTTG	1	5	LmjF35.0750	5	gene
CATGAATGCATCTT	11	59	LmjF34.2900	5.36364	gene
CATGAGAATCCCTC	7	38	LmjF29.2860	5.42857	gene
CATGTATGCGTTTT	9	49	LmjF36.3620	5.44444	gene
CATGCCCCTCCCCC	5	30	LmjF05.1080	6	gene
CATGCAGTTGGGAG	1	6	LmjF09.0720	6	gene
CATGCAGTTTGCTG	1	6	LmjF10.0090	6	gene
CATGAACGCGGCGC	1	6	LmjF11.0220	6	gene
CATGAGGGAGAGGA	1	6	LmjF13.1230	6	gene
CATGCGCGTGAGAA	1	6	LmjF33.1080	6	gene
CATGTTGATGTTGT	2	12	LmjF36.5360	6	gene
CATGACGGCCACCA	1	6	LmjF36.6680	6	gene
CATGTGTGTTCGCG	4	25	LmjF15.0950	6.25	gene
CATGACGCGGCACA	2	14	LmjF30.0020	7	gene
CATGGCTTCATAAC	1	7	LmjF30.3560	7	gene
CATGTGTCGAAGAG	2	14	LmjF36.6050	7	gene
CATGTGCCAGACGC	3	22	LmjF19.1580	7.33333	gene
CATGCGTTCTCTGC	2	15	LmjF29.1730	7.5	gene
CATGCACGGCGAAA	2	15	LmjF36.3620	7.5	gene
CATGGCATTCAACC	1	8	LmjF05.0920	8	gene
CATGCTCAGCCCCT	1	8	LmjF09.0660	8	gene
CATGCTGCATTCGC	1	8	LmjF34.4290	8	gene
CATGGTGGCGAGTA	1	8	LmjF35.2210	8	gene
CATGTACACGACTG	1	9	LmjF09.1520	9	gene
CATGTTGTTTTGTA	2	19	LmjF35.5370	9.5	gene
CATGCGCCCACTCA	1	10	LmjF03.0340	10	gene
CATGCGATATTCCT	1	10	LmjF04.1020	10	gene
CATGCACGCGCCAG	1	10	LmjF05.1100	10	gene
CATGCCCCCGGCCT	2	20	LmjF36.4520	10	gene
CATGATACCGAAGA	1	12	LmjF06.1290	12	gene
CATGACACGAACTA	1	14	LmjF29.2370	14	gene
CATGTGTGCACTGC	22	1		0.0454545
CATGAGGACACCCA	13	1		0.0769231
CATGGATCCGCCTA	12	1		0.0833333
CATGCCACGCGCAA	11	1		0.0909091
CATGCGCTCGTCTG	22	2		0.0909091
CATGTGTACGAGTC	11	1		0.0909091
CATGCAAGTGACGC	10	1		0.1
CATGGTGGGGCGAC	10	1		0.1
CATGGGACACCCGG	9	1		0.111111
CATGGGAGTCTGGA	9	1		0.111111
CATGCAGCTGGAAG	66	8		0.121212
CATGCGTGAGCGCG	8	1		0.125
CATGCTTTCCTCCT	8	1		0.125
CATGGACACGCTGA	8	1		0.125
CATGGATGACACGA	8	1		0.125
CATGGCGTTTCACC	8	1		0.125
CATGGTGCGATGCA	8	1		0.125
CATGAACACAAGGA	7	1		0.142857
CATGAGCGCGCATC	7	1		0.142857
CATGCAGACGTGCT	7	1		0.142857
CATGCAGGCTGTCG	7	1		0.142857
CATGCTATTTGCGC	7	1		0.142857
CATGCTGCGGCGAT	7	1		0.142857
CATGGACACTGCTG	7	1		0.142857
CATGGCGGGCGGAG	7	1		0.142857
CATGGCTCATCGCG	7	1		0.142857
CATGGGCGGCATCG	7	1		0.142857
CATGTGTCTCTGCG	7	1		0.142857
CATGTGTCTGTGTC	7	1		0.142857
CATGTCGGCGTGTG	13	2		0.153846
CATGTGCGCCGTAC	13	2		0.153846
CATGACGCTTGTAG	6	1		0.166667
CATGAGAGAGAAGG	6	1		0.166667
CATGATGCGTGCCT	6	1		0.166667
CATGATGTGTGAAC	6	1		0.166667
CATGATGTGTGCGT	6	1		0.166667
CATGCCTCTTTCTG	6	1		0.166667
CATGCGGAGGGGGG	6	1		0.166667
CATGCGTGTATACG	6	1		0.166667
CATGCTGGCTGCTG	6	1		0.166667
CATGCTGGGTGTGG	12	2		0.166667
CATGGATATGCGGG	6	1		0.166667
CATGGCCCTAGAAG	6	1		0.166667
CATGGTTCATTTCG	6	1		0.166667
CATGTGTGCACGTG	6	1		0.166667
CATGTTGCTGTCAC	6	1		0.166667
CATGTGCGCGTGGC	47	8		0.170213
CATGCAGATGTATG	17	3		0.176471
CATGAACTGTATTA	11	2		0.181818
CATGGCACACAATG	11	2		0.181818
CATGGCGGAACAGC	22	4		0.181818
CATGGCGGCGAATG	11	2		0.181818
CATGGGTGTGCGTG	11	2		0.181818
CATGCTGACTCTGC	104	19		0.182692
CATGTATGTGTGTG	16	3		0.1875
CATGAATTCGTGGC	5	1		0.2
CATGACCACAAAAC	5	1		0.2
CATGACGACGACAG	5	1		0.2
CATGATGGCGCACC	5	1		0.2
CATGATGTCTCTCC	5	1		0.2
CATGATTGCCCGCA	5	1		0.2
CATGCACACACGAA	5	1		0.2
CATGCATCCTGTGC	5	1		0.2
CATGCCGGCTCTGC	5	1		0.2
CATGCGCGCACTTT	5	1		0.2
CATGCGTCTGCGTT	5	1		0.2
CATGCTATGCGTCC	5	1		0.2
CATGGACACGCAGA	5	1		0.2
CATGGATGCGCTGC	5	1		0.2
CATGGCAGCAAGCC	5	1		0.2
CATGGCCACCGCCT	5	1		0.2
CATGGCGACGGCCT	5	1		0.2
CATGGCGGGCGAGC	5	1		0.2
CATGGCTGCGTGTG	5	1		0.2
CATGGCTGTGCCCG	5	1		0.2
CATGGGCCCGTGGC	5	1		0.2
CATGGGCGCTGTTG	5	1		0.2
CATGGGTGGTGGTG	5	1		0.2
CATGTCTGCGGTAA	5	1		0.2
CATGTGACCGTGCA	5	1		0.2
CATGTGTAACGGAG	5	1		0.2
CATGTGTGTGGCGT	5	1		0.2
CATGTTGACGTACG	5	1		0.2
CATGTTGGCGATGG	15	3		0.2
CATGTTGTTGTCCT	5	1		0.2
CATGGCCGTGTGGA	33	7		0.212121
CATGCTACGTGGCA	9	2		0.222222
CATGGCCGCACCGG	9	2		0.222222
CATGTACTACGGCA	9	2		0.222222
CATGTGCGTCTGTG	9	2		0.222222
CATGTGTGCACGCC	9	2		0.222222
CATGCGGGCTCGAC	13	3		0.230769
CATGTGCGCACGGC	13	3		0.230769
CATGACGCGATCCT	25	6		0.24
CATGAAGAGGAGAG	4	1		0.25
CATGACCCTTCATC	4	1		0.25
CATGACGATGGAGG	8	2		0.25
CATGACGGAAGTGT	4	1		0.25
CATGACGGCAAGTC	4	1		0.25
CATGAGCGTTCTTG	4	1		0.25
CATGAGTCTTTCTA	8	2		0.25
CATGAGTGGCAGCT	4	1		0.25
CATGATCAGGGTAA	4	1		0.25
CATGATGGCCTCCG	4	1		0.25
CATGCACGGTGGCA	4	1		0.25
CATGCAGAGCCTCA	8	2		0.25
CATGCATATGTGTG	4	1		0.25
CATGCATCTGTCTT	4	1		0.25
CATGCCTGCAGACA	4	1		0.25
CATGCCTGCTCCGC	8	2		0.25
CATGCCTGGGGAAT	4	1		0.25
CATGCGAATCAGCA	12	3		0.25
CATGCGCAAGAAGA	4	1		0.25
CATGCGCAGCGCCT	4	1		0.25
CATGCGCAGGCCAA	4	1		0.25
CATGCGCGAGATGG	4	1		0.25
CATGCGCGTATACA	4	1		0.25
CATGCGCTTACGTC	4	1		0.25
CATGCGGCAGCAAC	12	3		0.25
CATGCGTATGGCGA	4	1		0.25
CATGCGTCTGCGGC	4	1		0.25
CATGCGTGCCGTGG	4	1		0.25
CATGCGTGCTGCCC	12	3		0.25
CATGCTCGTGCGTT	4	1		0.25
CATGCTGCTTCGTG	4	1		0.25
CATGGAGGGGGAGG	4	1		0.25
CATGGCACGGCGGT	4	1		0.25
CATGGCCGGATAGA	4	1		0.25
CATGGCCTCTGCGG	4	1		0.25
CATGGCGAGTTGTC	8	2		0.25
CATGGCTTGGTGGA	4	1		0.25
CATGGGCACTCATC	4	1		0.25
CATGGGCGGACTGC	4	1		0.25
CATGGGGGCTAGGG	4	1		0.25
CATGGGTACCAGCA	4	1		0.25
CATGGTTGTGGAAC	4	1		0.25
CATGTAAGCACCGC	4	1		0.25
CATGTCCAGGGAAA	8	2		0.25
CATGTCGTAAGCGG	4	1		0.25
CATGTCGTTCTTGT	4	1		0.25
CATGTGCACGTGTA	4	1		0.25
CATGTGCGCGTATG	4	1		0.25
CATGTGTCTCGCTG	4	1		0.25
CATGTGTGCCGTCT	4	1		0.25
CATGTGTGGTGCCT	4	1		0.25
CATGTGTTGATGGT	4	1		0.25
CATGTTACGCGGCG	4	1		0.25
CATGTTGGGCGAAT	4	1		0.25
CATGGCTGCGTCGA	11	3		0.272727
CATGGGAGTGTATG	11	3		0.272727
CATGTCGTCGTGCG	11	3		0.272727
CATGCGCTGCTGTC	57	16		0.280702
CATGACAGTGAACA	7	2		0.285714
CATGCAAGCAAGGG	7	2		0.285714
CATGCCGGTGGGCC	14	4		0.285714
CATGCGAAGTGCGA	7	2		0.285714
CATGCGCGGTGATG	7	2		0.285714
CATGCGTCGCCGAG	7	2		0.285714
CATGGCAGATAATG	7	2		0.285714
CATGGCTGCTCAGT	7	2		0.285714
CATGGGCGGTGGAA	7	2		0.285714
CATGGTGGCGTTTG	7	2		0.285714
CATGTACGCGTTTG	7	2		0.285714
CATGTGCCACTGCG	7	2		0.285714
CATGCGTGTGTGTA	10	3		0.3
CATGCTTCCTGCCA	10	3		0.3
CATGGAAGTCGGCA	20	6		0.3
CATGGGCGGTCCCA	10	3		0.3
CATGGGTAAGGATC	10	3		0.3
CATGCGTGCTGCCG	13	4		0.307692
CATGAGATGGCGAG	6	2		0.333333
CATGAGCCAGTGCA	6	2		0.333333
CATGCACACACACA	12	4		0.333333
CATGCACACGGCGC	6	2		0.333333
CATGCACCTCGCAA	6	2		0.333333
CATGCCCTTCCCGC	6	2		0.333333
CATGCCGGTGTGTG	6	2		0.333333
CATGCCGTCCATTA	6	2		0.333333
CATGCGCACACTCC	9	3		0.333333
CATGCGCTGTATGA	9	3		0.333333
CATGCGGATGGACA	6	2		0.333333
CATGCGTGGTGCAC	6	2		0.333333
CATGCGTGTGTGTG	33	11		0.333333
CATGCTCTGATGCG	9	3		0.333333
CATGGACGGCCCCC	6	2		0.333333
CATGGCTGTGTGCG	6	2		0.333333
CATGGGCAGACCCG	9	3		0.333333
CATGTACAGCGGGT	6	2		0.333333
CATGTCACGCGTGT	6	2		0.333333
CATGTCGGCAGCGG	6	2		0.333333
CATGTCGTCCTCCT	6	2		0.333333
CATGTGCCTGGCCT	6	2		0.333333
CATGTGCGTGTATT	6	2		0.333333
CATGTGTGGAGCAC	6	2		0.333333
CATGTTCGCGTCGT	9	3		0.333333
CATGTTGTGCAGCA	6	2		0.333333
CATGTTGTGTTGCT	6	2		0.333333
CATGGCGGTCGTGG	26	9		0.346154
CATGGGGGGCCAAC	17	6		0.352941
CATGTCGGCAACGG	17	6		0.352941
CATGCCGCTGCTCA	14	5		0.357143
CATGAGCGGTGTGC	11	4		0.363636
CATGTCGGCCTCAT	11	4		0.363636
CATGTGTGTTGGTG	11	4		0.363636
CATGCGCCGTAACA	13	5		0.384615
CATGTCCGTATCAA	13	5		0.384615
CATGCAACGTTGGA	89	36		0.404494
CATGGGCAGAGCTA	42	17		0.404762
CATGTGCGCGTGCG	64	26		0.40625
CATGGACAGGTCCC	12	5		0.416667
CATGGACAAGGTTG	31	13		0.419355
CATGCGCGTGTGGC	14	6		0.428571
CATGCTTGACTGAT	37	16		0.432432
CATGGCACTCTCCG	20	9		0.45
CATGCACGCGCGTC	13	6		0.461538
CATGGACGCCACGG	13	6		0.461538
CATGTTTATAAACT	17	8		0.470588
CATGCCGCCACGTG	19	9		0.473684
CATGTGCGTGTGTG	27	13		0.481481
CATGAAGCAACGAC	14	7		0.5
CATGGGCGCACGGC	462	235		0.508658
CATGGCGCCGTTAC	45	23		0.511111
CATGCACACGCCCA	23	13		0.565217
CATGTGCGGTGCTT	28	17		0.607143
CATGGTACGTGGAT	23	14		0.608696
CATGTCGGTGTTTG	47	29		0.617021
CATGCGCGCACCAC	24	16		0.666667
CATGGGCGTCGCGC	48	32		0.666667
CATGGGATAGAAGG	62	44		0.709677
CATGCGCGCGATGG	720	619		0.859722
CATGGCGCCGCCGC	266	397		1.49248
CATGCGCGTCTATA	101	160		1.58416
CATGGCGGCCGCCA	135	218		1.61481
CATGGCGCGCCGCG	55	90		1.63636
CATGGATTTATGCC	37	65		1.75676
CATGCCGTCGTTTC	129	227		1.75969
CATGCGTCCTGTCC	125	241		1.928
CATGTCAAATTTGT	59	115		1.94915
CATGGTGCCGTTTC	113	224		1.9823
CATGCTCAGGGACA	109	222		2.0367
CATGGGCTTCGGTC	114	242		2.12281
CATGATGCTGCCGC	19	41		2.15789
CATGGCTACTCCTC	56	125		2.23214
CATGCGTGTGTGGT	50	112		2.24
CATGTGAGTGTGTG	44	100		2.27273
CATGGCAGGCAGTG	10	23		2.3
CATGCGTGCGGGTG	102	236		2.31373
CATGCGACGAAAAA	11	27		2.45455
CATGCAGGTGGGCG	15	38		2.53333
CATGCTGAGCTGCT	73	185		2.53425
CATGGCGTGCATTG	36	92		2.55556
CATGAGCACTCTCC	8	21		2.625
CATGCGGGTGCGGA	81	217		2.67901
CATGCTTTCGCGCC	10	27		2.7
CATGGCAAATGAAA	14	38		2.71429
CATGTGTACAGCCC	21	57		2.71429
CATGAGGGAAGCTG	6	17		2.83333
CATGTACGACTATA	6	17		2.83333
CATGTATTTATGCG	28	80		2.85714
CATGGAGGCGACGA	8	23		2.875
CATGTCGGATTTGG	8	23		2.875
CATGAAGATGGTCC	2	6		3
CATGCACGAGTTCC	3	9		3
CATGCAGAGACGGG	2	6		3
CATGCGCGCCACAG	2	6		3
CATGCGCGCGCGGA	2	6		3
CATGCGGCAAAGCC	2	6		3
CATGCGTCTCGGTG	3	9		3
CATGGTGCTGCTCT	3	9		3
CATGTAGTCGTGAT	2	6		3
CATGTCATTCTACC	2	6		3
CATGTCTCCAGCTC	2	6		3
CATGTGAGGTTGAG	8	24		3
CATGTGTGCCCGCG	3	9		3
CATGTTTTTCCCGC	2	6		3
CATGGGCGAGGAGG	70	225		3.21429
CATGCAGTCTGCTG	106	343		3.23585
CATGCGACGGAAAA	4	13		3.25
CATGCGGATATGTA	4	13		3.25
CATGACGCACGTAC	3	10		3.33333
CATGGTGGAAACGA	6	20		3.33333
CATGTCATCATCGG	3	10		3.33333
CATGCGTCGCGCGC	39	131		3.35897
CATGCAGAAGGCGA	103	349		3.38835
CATGCGCGGCAGAC	39	135		3.46154
CATGAGCAACGACC	2	7		3.5
CATGAGGACCTGCA	2	7		3.5
CATGAGTGGAGCAG	2	7		3.5
CATGCCACTTTCGG	2	7		3.5
CATGCCTGCAGGCG	2	7		3.5
CATGGCAACGTTGT	4	14		3.5
CATGGCACGTGCCC	2	7		3.5
CATGAACAAGCAGC	48	176		3.66667
CATGTTGTTGCAGT	4	15		3.75
CATGAAACACTGCA	1	4		4
CATGAAATTTCAGG	1	4		4
CATGAACAAAAAAA	1	4		4
CATGAATTAATGCA	1	4		4
CATGAGGTGCACTC	1	4		4
CATGAGTAGAGGAG	1	4		4
CATGATGGGCAAGA	1	4		4
CATGATTGTTTTCT	2	8		4
CATGCACACAGGAA	1	4		4
CATGCAGCCGTTCT	2	8		4
CATGCCGCACGTGC	1	4		4
CATGCCTGCCCCCT	1	4		4
CATGCGACCACACC	1	4		4
CATGCGAGCCATCA	1	4		4
CATGCGCTGCCTCC	3	12		4
CATGCGTGTCGGGC	1	4		4
CATGCGTTTTGGCT	1	4		4
CATGCTTCACTCGG	1	4		4
CATGCTTGTGCGGT	2	8		4
CATGGAAGTGCGCC	1	4		4
CATGGATGCCGTCC	1	4		4
CATGGCAATACAAA	1	4		4
CATGGCTGCGCGCA	1	4		4
CATGGTCGCAGCAA	4	16		4
CATGTATGTTGTTT	2	8		4
CATGCGCACAGCGC	91	366		4.02198
CATGACAGAGGACA	5	21		4.2
CATGTGCATCCGTG	15	64		4.26667
CATGCGTGCAGGCG	3	13		4.33333
CATGAGCGACCACC	75	329		4.38667
CATGCACACGCGCG	171	753		4.40351
CATGCGTTTTCATT	2	9		4.5
CATGCTTCACTTCG	2	9		4.5
CATGGTAAGCGCGG	2	9		4.5
CATGACCACAAAAA	15	69		4.6
CATGAAGCAGCGCT	19	88		4.63158
CATGGTCCTCGTCA	6	29		4.83333
CATGAATTCACGAT	1	5		5
CATGACGCGATCAG	3	15		5
CATGACGTGGCATC	1	5		5
CATGCCATAAGTCA	3	15		5
CATGCCTTCGACGC	2	10		5
CATGCGCCGCAGCC	1	5		5
CATGCGCTGGTCGC	3	15		5
CATGCGTCACGGCT	1	5		5
CATGCTCACCTGCC	1	5		5
CATGCTGCAACATT	1	5		5
CATGGGCACGCGAA	2	10		5
CATGTACAGCGTAG	1	5		5
CATGTTTGCGGGCT	1	5		5
CATGAGCGGCGGCC	2	11		5.5
CATGCAGCCAAAAA	2	11		5.5
CATGCCACGCAAAA	2	11		5.5
CATGAAAGGAGGGA	1	6		6
CATGAAGGTGCGCC	1	6		6
CATGAATCGGGGCG	1	6		6
CATGATGAGGATGA	1	6		6
CATGATGCCGCCTC	1	6		6
CATGCGACCTAAAC	2	12		6
CATGCGCACTCGCC	4	24		6
CATGCGCGCTCGCG	2	12		6
CATGCGCTGCGCGT	1	6		6
CATGGATGAAGTGC	3	18		6
CATGGTGCGAGGCG	1	6		6
CATGGCGGTGAGGG	4	25		6.25
CATGTGCACCGTCT	3	19		6.33333
CATGAAGAAAAAAA	1	7		7
CATGATAAGGGGAG	1	7		7
CATGCACTGAGCGG	1	7		7
CATGCCCCCCCCCT	1	7		7
CATGCCCGACCAGC	2	14		7
CATGCTAACACCAA	1	7		7
CATGGCTCGATCAC	1	7		7
CATGAACACAAAAA	6	44		7.33333
CATGACACGCGGCG	2	15		7.5
CATGCTCCGCCAAG	6	45		7.5
CATGAGCAGCAGTA	7	56		8
CATGCGAAAAAAAA	1	8		8
CATGGTCGCCACCC	2	17		8.5
CATGACTTCTCGCA	4	36		9
CATGTCGAAAAAAA	3	27		9
CATGCTAAGCAGAC	1	10		10
CATGCAGAAGAGGG	6	70		11.6667
CATGCCATATTCTC	23	302		13.1304
CATGTCCGTGGGTG	2	27		13.5
CATGAAGAAACAAA	2	36		18
CATGCGCGCAGCTC	1	19		19
CATGGCAATACAAC	1	19		19
